# Supplementary material for: The G protein coupled receptor CXCR4 designed by the QTY code becomes more hydrophilic and retains cell signaling activity
Source: Sci Rep. 2020 Dec 7;10:21371. doi: 10.1038/s41598-020-77659-x (PMC7721705; doi:10.1038/s41598-020-77659-x)
Supplement: Supplementary file 2 — Supplementary Information 2. [file 41598_2020_77659_MOESM2_ESM.pdb]

REMARK YASARA *************************************************************
REMARK YASARA *                                                           *
REMARK YASARA *                     Y  A  S  A  R  A                      *
REMARK YASARA *                                                           *
REMARK YASARA *   Yet Another Scientific Artificial Reality Application   *
REMARK YASARA *                                                           *
REMARK YASARA *            MOLECULE STRUCTURE FILE, PDB FORMAT            *
REMARK YASARA *                                                           *
REMARK YASARA * Just use YASARA every day to make your questions go away! *
REMARK YASARA *                                                           *
REMARK YASARA *                      www.YASARA.org                       *
REMARK YASARA *                                                           *
REMARK YASARA *************************************************************
REMARK YASARA
REMARK YASARA Written on:        Fri Oct 30 13:27:21 2020
REMARK YASARA Number of models: 1
REMARK YASARA Number of atoms:   5466
REMARK YASARA Please address questions or suggestions to: Eliza@yasara.org
REMARK YASARA
SEQRES   1    343  MET GLU GLY ILE SER ILE TYR THR SER ASP ASN TYR THR 
SEQRES   2    343  GLU GLU MET GLY SER GLY ASP TYR ASP SER MET LYS GLU 
SEQRES   3    343  PRO CYS PHE ARG GLU GLU ASN ALA ASN TYR ASN LYS THR 
SEQRES   4    343  PHE LEU PRO THR ILE TYR SER ILE ILE TYR GLN THR GLY 
SEQRES   5    343  THR VAL GLY ASN GLY LEU VAL ILE LEU VAL MET GLY TYR 
SEQRES   6    343  GLN LYS LYS LEU ARG SER MET THR ASP LYS TYR ARG LEU 
SEQRES   7    343  HIS LEU SER THR ALA ASP LEU GLN PHE VAL THR THR LEU 
SEQRES   8    343  PRO TYR TRP ALA THR ASP ALA THR ALA ASN TRP TYR PHE 
SEQRES   9    343  GLY ASN PHE LEU CYS LYS ALA VAL HIS VAL ILE TYR THR 
SEQRES  10    343  VAL ASN LEU TYR SER SER VAL LEU ILE LEU ALA PHE ILE 
SEQRES  11    343  SER LEU ASP ARG TYR LEU ALA ILE VAL HIS ALA THR ASN 
SEQRES  12    343  SER GLN ARG PRO ARG LYS LEU LEU ALA GLU LYS VAL VAL 
SEQRES  13    343  TYR VAL GLY VAL TRP THR PRO ALA GLN LEU LEU THR THR 
SEQRES  14    343  PRO ASP TYR THR PHE ALA ASN VAL SER GLU ALA ASP ASP 
SEQRES  15    343  ARG TYR ILE CYS ASP ARG PHE TYR PRO ASN ASP LEU TRP 
SEQRES  16    343  VAL VAL VAL PHE GLN PHE GLN HIS ILE MET VAL GLY LEU 
SEQRES  17    343  ILE LEU PRO GLY ILE VAL ILE LEU SER CYS TYR CYS ILE 
SEQRES  18    343  ILE ILE SER LYS LEU SER HIS SER LYS GLY HIS GLN LYS 
SEQRES  19    343  ARG LYS ALA LEU LYS THR THR THR THR LEU ILE GLN ALA 
SEQRES  20    343  PHE PHE ALA CYS TRP GLN PRO TYR TYR THR GLY ILE SER 
SEQRES  21    343  ILE ASP SER TYR ILE LEU LEU GLU ILE ILE LYS GLN GLY 
SEQRES  22    343  CYS GLU PHE GLU ASN THR VAL HIS LYS TRP ILE SER THR 
SEQRES  23    343  THR GLU ALA GLN ALA PHE TYR HIS CYS CYS THR ASN PRO 
SEQRES  24    343  THR GLN TYR ALA TYR LEU GLY ALA LYS PHE LYS THR SER 
SEQRES  25    343  ALA GLN HIS ALA LEU THR SER VAL SER ARG GLY SER SER 
SEQRES  26    343  LEU LYS ILE LEU SER LYS GLY LYS ARG GLY GLY HIS SER 
SEQRES  27    343  SER VAL SER THR GLU 
SSBOND   0 CYS    109    CYS    186                                       1.98
ATOM      1  N   MET     1      13.990 -57.550  19.947  1.00 97.18           N
ATOM      2 1H   MET     1      13.124 -57.488  20.462  1.00 97.18           H
ATOM      3 2H   MET     1      14.559 -58.291  20.332  1.00 97.18           H
ATOM      4 3H   MET     1      13.792 -57.748  18.976  1.00 97.18           H
ATOM      5  CA  MET     1      14.680 -56.315  20.187  1.00 97.18           C
ATOM      6  HA  MET     1      14.758 -56.238  21.272  1.00 97.18           H
ATOM      7  C   MET     1      13.690 -55.207  19.719  1.00 97.18           C
ATOM      8  O   MET     1      13.317 -55.277  18.533  1.00 97.18           O
ATOM      9  CB  MET     1      16.101 -56.366  19.558  1.00 97.18           C
ATOM     10 1HB  MET     1      16.645 -57.191  20.019  1.00 97.18           H
ATOM     11 2HB  MET     1      16.073 -56.514  18.478  1.00 97.18           H
ATOM     12  CG  MET     1      16.784 -55.048  19.883  1.00 97.18           C
ATOM     13 1HG  MET     1      16.462 -54.139  19.375  1.00 97.18           H
ATOM     14 2HG  MET     1      16.695 -54.928  20.963  1.00 97.18           H
ATOM     15  SD  MET     1      18.552 -55.322  19.487  1.00 97.18           S
ATOM     16  CE  MET     1      18.471 -54.999  17.616  1.00 97.18           C
ATOM     17 1HE  MET     1      19.412 -55.302  17.158  1.00 97.18           H
ATOM     18 2HE  MET     1      18.299 -53.939  17.426  1.00 97.18           H
ATOM     19 3HE  MET     1      17.654 -55.582  17.189  1.00 97.18           H
ATOM     20  N   GLU     2      13.271 -54.270  20.610  1.00259.95           N
ATOM     21  H   GLU     2      13.627 -54.161  21.549  1.00259.95           H
ATOM     22  CA  GLU     2      12.358 -53.162  20.176  1.00259.95           C
ATOM     23  HA  GLU     2      11.520 -53.580  19.618  1.00259.95           H
ATOM     24  C   GLU     2      13.073 -52.151  19.219  1.00259.95           C
ATOM     25  O   GLU     2      14.283 -52.273  18.931  1.00259.95           O
ATOM     26  CB  GLU     2      11.882 -52.471  21.503  1.00259.95           C
ATOM     27 1HB  GLU     2      12.750 -52.144  22.076  1.00259.95           H
ATOM     28 2HB  GLU     2      11.410 -51.508  21.309  1.00259.95           H
ATOM     29  CG  GLU     2      10.962 -53.286  22.434  1.00259.95           C
ATOM     30 1HG  GLU     2      11.653 -54.018  22.853  1.00259.95           H
ATOM     31 2HG  GLU     2      10.541 -52.667  23.227  1.00259.95           H
ATOM     32  CD  GLU     2       9.805 -54.051  21.759  1.00259.95           C
ATOM     33  OE1 GLU     2       8.702 -53.474  21.483  1.00259.95           O
ATOM     34  OE2 GLU     2      10.041 -55.223  21.470  1.00259.95           O
ATOM     35  N   GLY     3      12.296 -51.209  18.647  1.00 67.08           N
ATOM     36  H   GLY     3      11.291 -51.313  18.635  1.00 67.08           H
ATOM     37  CA  GLY     3      12.860 -50.138  17.826  1.00 67.08           C
ATOM     38 1HA  GLY     3      13.081 -49.359  18.556  1.00 67.08           H
ATOM     39 2HA  GLY     3      13.752 -50.468  17.294  1.00 67.08           H
ATOM     40  C   GLY     3      11.926 -49.476  16.749  1.00 67.08           C
ATOM     41  O   GLY     3      10.724 -49.672  16.741  1.00 67.08           O
ATOM     42  N   ILE     4      12.506 -48.613  15.893  1.00 86.45           N
ATOM     43  H   ILE     4      13.496 -48.412  15.928  1.00 86.45           H
ATOM     44  CA  ILE     4      11.763 -47.914  14.811  1.00 86.45           C
ATOM     45  HA  ILE     4      10.975 -47.303  15.252  1.00 86.45           H
ATOM     46  C   ILE     4      11.066 -48.977  13.909  1.00 86.45           C
ATOM     47  O   ILE     4      11.615 -50.010  13.643  1.00 86.45           O
ATOM     48  CB  ILE     4      12.656 -46.873  14.082  1.00 86.45           C
ATOM     49  HB  ILE     4      12.018 -46.311  13.399  1.00 86.45           H
ATOM     50  CG1 ILE     4      13.766 -47.571  13.189  1.00 86.45           C
ATOM     51 1HG1 ILE     4      14.132 -48.409  13.783  1.00 86.45           H
ATOM     52 2HG1 ILE     4      13.220 -48.119  12.421  1.00 86.45           H
ATOM     53  CG2 ILE     4      13.323 -45.828  15.017  1.00 86.45           C
ATOM     54 1HG2 ILE     4      13.455 -44.894  14.471  1.00 86.45           H
ATOM     55 2HG2 ILE     4      14.295 -46.205  15.333  1.00 86.45           H
ATOM     56 3HG2 ILE     4      12.698 -45.652  15.892  1.00 86.45           H
ATOM     57  CD1 ILE     4      14.859 -46.724  12.622  1.00 86.45           C
ATOM     58 1HD1 ILE     4      15.252 -47.202  11.724  1.00 86.45           H
ATOM     59 2HD1 ILE     4      15.639 -46.683  13.383  1.00 86.45           H
ATOM     60 3HD1 ILE     4      14.531 -45.713  12.382  1.00 86.45           H
ATOM     61  N   SER     5       9.976 -48.565  13.229  1.00121.67           N
ATOM     62  H   SER     5       9.681 -47.601  13.288  1.00121.67           H
ATOM     63  CA  SER     5       9.392 -49.315  12.074  1.00121.67           C
ATOM     64  HA  SER     5      10.304 -49.739  11.654  1.00121.67           H
ATOM     65  C   SER     5       8.716 -48.420  11.060  1.00121.67           C
ATOM     66  O   SER     5       8.732 -47.210  11.297  1.00121.67           O
ATOM     67  CB  SER     5       8.536 -50.470  12.609  1.00121.67           C
ATOM     68 1HB  SER     5       9.067 -50.956  13.427  1.00121.67           H
ATOM     69 2HB  SER     5       7.592 -50.069  12.980  1.00121.67           H
ATOM     70  OG  SER     5       8.297 -51.534  11.680  1.00121.67           O
ATOM     71  HG  SER     5       9.135 -51.720  11.250  1.00121.67           H
ATOM     72  N   ILE     6       8.124 -49.008  10.020  1.00110.63           N
ATOM     73  H   ILE     6       8.154 -50.017   9.972  1.00110.63           H
ATOM     74  CA  ILE     6       7.339 -48.290   9.051  1.00110.63           C
ATOM     75  HA  ILE     6       7.910 -47.489   8.581  1.00110.63           H
ATOM     76  C   ILE     6       6.030 -47.614   9.612  1.00110.63           C
ATOM     77  O   ILE     6       5.492 -48.133  10.603  1.00110.63           O
ATOM     78  CB  ILE     6       6.817 -49.282   7.988  1.00110.63           C
ATOM     79  HB  ILE     6       6.119 -48.752   7.339  1.00110.63           H
ATOM     80  CG1 ILE     6       6.053 -50.489   8.589  1.00110.63           C
ATOM     81 1HG1 ILE     6       6.748 -51.044   9.220  1.00110.63           H
ATOM     82 2HG1 ILE     6       5.205 -50.101   9.153  1.00110.63           H
ATOM     83  CG2 ILE     6       7.983 -49.722   7.155  1.00110.63           C
ATOM     84 1HG2 ILE     6       7.635 -50.436   6.408  1.00110.63           H
ATOM     85 2HG2 ILE     6       8.772 -50.176   7.753  1.00110.63           H
ATOM     86 3HG2 ILE     6       8.369 -48.833   6.656  1.00110.63           H
ATOM     87  CD1 ILE     6       5.539 -51.489   7.509  1.00110.63           C
ATOM     88 1HD1 ILE     6       4.797 -52.199   7.875  1.00110.63           H
ATOM     89 2HD1 ILE     6       6.280 -52.015   6.907  1.00110.63           H
ATOM     90 3HD1 ILE     6       5.047 -50.731   6.898  1.00110.63           H
ATOM     91  N   TYR     7       5.519 -46.485   9.069  1.00274.98           N
ATOM     92  H   TYR     7       6.018 -46.124   8.269  1.00274.98           H
ATOM     93  CA  TYR     7       4.278 -45.797   9.435  1.00274.98           C
ATOM     94  HA  TYR     7       4.319 -45.623  10.510  1.00274.98           H
ATOM     95  C   TYR     7       2.904 -46.421   9.106  1.00274.98           C
ATOM     96  O   TYR     7       2.825 -47.525   8.533  1.00274.98           O
ATOM     97  CB  TYR     7       4.415 -44.461   8.683  1.00274.98           C
ATOM     98 1HB  TYR     7       5.331 -43.909   8.894  1.00274.98           H
ATOM     99 2HB  TYR     7       4.470 -44.747   7.632  1.00274.98           H
ATOM    100  CG  TYR     7       3.250 -43.434   8.796  1.00274.98           C
ATOM    101  CD1 TYR     7       2.485 -43.079   7.719  1.00274.98           C
ATOM    102  HD1 TYR     7       2.690 -43.535   6.762  1.00274.98           H
ATOM    103  CD2 TYR     7       3.022 -42.935  10.105  1.00274.98           C
ATOM    104  HD2 TYR     7       3.630 -43.238  10.945  1.00274.98           H
ATOM    105  CE1 TYR     7       1.360 -42.353   7.976  1.00274.98           C
ATOM    106  HE1 TYR     7       0.774 -42.022   7.131  1.00274.98           H
ATOM    107  CE2 TYR     7       1.938 -42.048  10.343  1.00274.98           C
ATOM    108  HE2 TYR     7       1.798 -41.559  11.296  1.00274.98           H
ATOM    109  CZ  TYR     7       1.147 -41.772   9.246  1.00274.98           C
ATOM    110  OH  TYR     7       0.285 -40.769   9.349  1.00274.98           O
ATOM    111  HH  TYR     7      -0.234 -40.574   8.565  1.00274.98           H
ATOM    112  N   THR     8       1.798 -45.762   9.508  1.00267.25           N
ATOM    113  H   THR     8       1.880 -44.933  10.079  1.00267.25           H
ATOM    114  CA  THR     8       0.436 -46.119   9.077  1.00267.25           C
ATOM    115  HA  THR     8       0.561 -46.415   8.035  1.00267.25           H
ATOM    116  C   THR     8      -0.586 -44.957   9.118  1.00267.25           C
ATOM    117  O   THR     8      -0.650 -44.231  10.069  1.00267.25           O
ATOM    118  CB  THR     8      -0.136 -47.227   9.942  1.00267.25           C
ATOM    119  HB  THR     8       0.526 -48.094   9.927  1.00267.25           H
ATOM    120  OG1 THR     8      -1.385 -47.749   9.418  1.00267.25           O
ATOM    121  HG1 THR     8      -1.648 -48.441  10.029  1.00267.25           H
ATOM    122  CG2 THR     8      -0.376 -46.929  11.418  1.00267.25           C
ATOM    123 1HG2 THR     8       0.551 -46.701  11.944  1.00267.25           H
ATOM    124 2HG2 THR     8      -0.828 -47.823  11.848  1.00267.25           H
ATOM    125 3HG2 THR     8      -1.066 -46.090  11.514  1.00267.25           H
ATOM    126  N   SER     9      -1.492 -44.960   8.165  1.00219.35           N
ATOM    127  H   SER     9      -1.434 -45.677   7.455  1.00219.35           H
ATOM    128  CA  SER     9      -2.747 -44.167   8.156  1.00219.35           C
ATOM    129  HA  SER     9      -2.565 -43.160   8.534  1.00219.35           H
ATOM    130  C   SER     9      -3.885 -44.798   8.969  1.00219.35           C
ATOM    131  O   SER     9      -4.796 -44.074   9.203  1.00219.35           O
ATOM    132  CB  SER     9      -3.157 -44.034   6.685  1.00219.35           C
ATOM    133 1HB  SER     9      -3.680 -44.941   6.378  1.00219.35           H
ATOM    134 2HB  SER     9      -3.886 -43.230   6.590  1.00219.35           H
ATOM    135  OG  SER     9      -2.115 -43.877   5.730  1.00219.35           O
ATOM    136  HG  SER     9      -1.909 -42.941   5.677  1.00219.35           H
ATOM    137  N   ASP    10      -3.848 -46.110   9.324  1.00190.06           N
ATOM    138  H   ASP    10      -3.059 -46.613   8.946  1.00190.06           H
ATOM    139  CA  ASP    10      -4.969 -46.956   9.800  1.00190.06           C
ATOM    140  HA  ASP    10      -5.893 -46.425   9.569  1.00190.06           H
ATOM    141  C   ASP    10      -4.918 -47.103  11.359  1.00190.06           C
ATOM    142  O   ASP    10      -5.431 -48.126  11.941  1.00190.06           O
ATOM    143  CB  ASP    10      -4.944 -48.294   9.065  1.00190.06           C
ATOM    144 1HB  ASP    10      -4.146 -48.991   9.321  1.00190.06           H
ATOM    145 2HB  ASP    10      -5.888 -48.802   9.262  1.00190.06           H
ATOM    146  CG  ASP    10      -4.868 -48.080   7.515  1.00190.06           C
ATOM    147  OD1 ASP    10      -5.908 -47.610   6.898  1.00190.06           O
ATOM    148  OD2 ASP    10      -3.762 -48.338   6.960  1.00190.06           O
ATOM    149  N   ASN    11      -4.283 -46.123  12.013  1.00208.63           N
ATOM    150  H   ASN    11      -3.978 -45.325  11.474  1.00208.63           H
ATOM    151  CA  ASN    11      -3.732 -46.326  13.327  1.00208.63           C
ATOM    152  HA  ASN    11      -2.881 -47.004  13.246  1.00208.63           H
ATOM    153  C   ASN    11      -4.649 -46.743  14.438  1.00208.63           C
ATOM    154  O   ASN    11      -5.539 -46.011  14.800  1.00208.63           O
ATOM    155  CB  ASN    11      -3.050 -44.991  13.606  1.00208.63           C
ATOM    156 1HB  ASN    11      -2.512 -44.549  12.768  1.00208.63           H
ATOM    157 2HB  ASN    11      -3.655 -44.156  13.959  1.00208.63           H
ATOM    158  CG  ASN    11      -1.987 -45.274  14.720  1.00208.63           C
ATOM    159  OD1 ASN    11      -1.477 -46.345  15.058  1.00208.63           O
ATOM    160  ND2 ASN    11      -1.637 -44.217  15.373  1.00208.63           N
ATOM    161 1HD2 ASN    11      -1.050 -44.266  16.194  1.00208.63           H
ATOM    162 2HD2 ASN    11      -2.045 -43.336  15.095  1.00208.63           H
ATOM    163  N   TYR    12      -4.416 -47.962  14.951  1.00297.10           N
ATOM    164  H   TYR    12      -3.694 -48.441  14.432  1.00297.10           H
ATOM    165  CA  TYR    12      -5.103 -48.688  15.998  1.00297.10           C
ATOM    166  HA  TYR    12      -4.728 -49.707  15.901  1.00297.10           H
ATOM    167  C   TYR    12      -6.646 -48.762  15.699  1.00297.10           C
ATOM    168  O   TYR    12      -7.334 -49.266  16.546  1.00297.10           O
ATOM    169  CB  TYR    12      -4.778 -48.053  17.355  1.00297.10           C
ATOM    170 1HB  TYR    12      -5.015 -46.992  17.279  1.00297.10           H
ATOM    171 2HB  TYR    12      -5.466 -48.506  18.069  1.00297.10           H
ATOM    172  CG  TYR    12      -3.359 -48.178  17.925  1.00297.10           C
ATOM    173  CD1 TYR    12      -2.920 -49.406  18.480  1.00297.10           C
ATOM    174  HD1 TYR    12      -3.525 -50.300  18.449  1.00297.10           H
ATOM    175  CD2 TYR    12      -2.625 -46.955  18.158  1.00297.10           C
ATOM    176  HD2 TYR    12      -3.014 -46.010  17.809  1.00297.10           H
ATOM    177  CE1 TYR    12      -1.667 -49.421  19.093  1.00297.10           C
ATOM    178  HE1 TYR    12      -1.269 -50.336  19.506  1.00297.10           H
ATOM    179  CE2 TYR    12      -1.459 -46.972  18.946  1.00297.10           C
ATOM    180  HE2 TYR    12      -0.917 -46.060  19.146  1.00297.10           H
ATOM    181  CZ  TYR    12      -0.899 -48.217  19.287  1.00297.10           C
ATOM    182  OH  TYR    12       0.258 -48.292  20.009  1.00297.10           O
ATOM    183  HH  TYR    12       0.409 -47.516  20.553  1.00297.10           H
ATOM    184  N   THR    13      -7.152 -48.391  14.495  1.00214.20           N
ATOM    185  H   THR    13      -6.529 -47.953  13.831  1.00214.20           H
ATOM    186  CA  THR    13      -8.611 -48.116  14.202  1.00214.20           C
ATOM    187  HA  THR    13      -8.676 -47.784  13.165  1.00214.20           H
ATOM    188  C   THR    13      -9.143 -46.952  15.090  1.00214.20           C
ATOM    189  O   THR    13     -10.335 -46.840  15.163  1.00214.20           O
ATOM    190  CB  THR    13      -9.514 -49.343  14.224  1.00214.20           C
ATOM    191  HB  THR    13     -10.527 -49.058  13.939  1.00214.20           H
ATOM    192  OG1 THR    13      -9.597 -50.004  15.498  1.00214.20           O
ATOM    193  HG1 THR    13      -8.815 -49.744  15.991  1.00214.20           H
ATOM    194  CG2 THR    13      -9.008 -50.435  13.337  1.00214.20           C
ATOM    195 1HG2 THR    13      -8.257 -50.957  13.931  1.00214.20           H
ATOM    196 2HG2 THR    13      -8.561 -50.096  12.402  1.00214.20           H
ATOM    197 3HG2 THR    13      -9.835 -51.112  13.120  1.00214.20           H
ATOM    198  N   GLU    14      -8.412 -46.051  15.715  1.00260.50           N
ATOM    199  H   GLU    14      -7.408 -46.082  15.605  1.00260.50           H
ATOM    200  CA  GLU    14      -8.809 -44.866  16.632  1.00260.50           C
ATOM    201  HA  GLU    14      -9.835 -44.859  17.000  1.00260.50           H
ATOM    202  C   GLU    14      -8.640 -43.502  15.841  1.00260.50           C
ATOM    203  O   GLU    14      -7.965 -43.447  14.823  1.00260.50           O
ATOM    204  CB  GLU    14      -7.851 -44.886  17.849  1.00260.50           C
ATOM    205 1HB  GLU    14      -6.841 -44.929  17.442  1.00260.50           H
ATOM    206 2HB  GLU    14      -7.956 -43.913  18.329  1.00260.50           H
ATOM    207  CG  GLU    14      -8.142 -46.010  18.771  1.00260.50           C
ATOM    208 1HG  GLU    14      -9.175 -46.355  18.721  1.00260.50           H
ATOM    209 2HG  GLU    14      -7.539 -46.867  18.472  1.00260.50           H
ATOM    210  CD  GLU    14      -7.801 -45.613  20.195  1.00260.50           C
ATOM    211  OE1 GLU    14      -6.904 -46.224  20.865  1.00260.50           O
ATOM    212  OE2 GLU    14      -8.352 -44.613  20.623  1.00260.50           O
ATOM    213  N   GLU    15      -9.213 -42.440  16.410  1.00276.87           N
ATOM    214  H   GLU    15      -9.704 -42.495  17.291  1.00276.87           H
ATOM    215  CA  GLU    15      -8.829 -41.074  15.983  1.00276.87           C
ATOM    216  HA  GLU    15      -8.789 -41.027  14.895  1.00276.87           H
ATOM    217  C   GLU    15      -7.315 -40.749  16.432  1.00276.87           C
ATOM    218  O   GLU    15      -6.906 -39.636  16.553  1.00276.87           O
ATOM    219  CB  GLU    15      -9.934 -40.171  16.563  1.00276.87           C
ATOM    220 1HB  GLU    15     -10.876 -40.641  16.279  1.00276.87           H
ATOM    221 2HB  GLU    15      -9.967 -40.176  17.653  1.00276.87           H
ATOM    222  CG  GLU    15      -9.959 -38.705  16.084  1.00276.87           C
ATOM    223 1HG  GLU    15      -8.986 -38.275  16.325  1.00276.87           H
ATOM    224 2HG  GLU    15     -10.213 -38.598  15.029  1.00276.87           H
ATOM    225  CD  GLU    15     -11.026 -37.925  16.900  1.00276.87           C
ATOM    226  OE1 GLU    15     -10.766 -36.734  17.083  1.00276.87           O
ATOM    227  OE2 GLU    15     -12.024 -38.546  17.397  1.00276.87           O
ATOM    228  N   MET    16      -6.474 -41.804  16.473  1.00340.32           N
ATOM    229  H   MET    16      -6.877 -42.644  16.083  1.00340.32           H
ATOM    230  CA  MET    16      -4.984 -41.748  16.419  1.00340.32           C
ATOM    231  HA  MET    16      -4.750 -40.805  16.913  1.00340.32           H
ATOM    232  C   MET    16      -4.422 -41.717  14.997  1.00340.32           C
ATOM    233  O   MET    16      -3.228 -41.492  14.725  1.00340.32           O
ATOM    234  CB  MET    16      -4.308 -42.782  17.375  1.00340.32           C
ATOM    235 1HB  MET    16      -4.583 -43.757  16.972  1.00340.32           H
ATOM    236 2HB  MET    16      -3.255 -42.522  17.261  1.00340.32           H
ATOM    237  CG  MET    16      -4.711 -42.690  18.836  1.00340.32           C
ATOM    238 1HG  MET    16      -5.795 -42.785  18.908  1.00340.32           H
ATOM    239 2HG  MET    16      -4.243 -43.538  19.336  1.00340.32           H
ATOM    240  SD  MET    16      -4.194 -41.156  19.660  1.00340.32           S
ATOM    241  CE  MET    16      -5.488 -41.012  21.000  1.00340.32           C
ATOM    242 1HE  MET    16      -5.266 -40.107  21.565  1.00340.32           H
ATOM    243 2HE  MET    16      -5.495 -41.869  21.674  1.00340.32           H
ATOM    244 3HE  MET    16      -6.465 -40.915  20.526  1.00340.32           H
ATOM    245  N   GLY    17      -5.255 -42.030  14.008  1.00 96.93           N
ATOM    246  H   GLY    17      -6.190 -42.115  14.382  1.00 96.93           H
ATOM    247  CA  GLY    17      -5.095 -41.930  12.576  1.00 96.93           C
ATOM    248 1HA  GLY    17      -4.166 -41.449  12.270  1.00 96.93           H
ATOM    249 2HA  GLY    17      -4.953 -42.978  12.310  1.00 96.93           H
ATOM    250  C   GLY    17      -6.272 -41.343  11.862  1.00 96.93           C
ATOM    251  O   GLY    17      -7.271 -40.918  12.446  1.00 96.93           O
ATOM    252  N   SER    18      -6.204 -41.343  10.537  1.00144.32           N
ATOM    253  H   SER    18      -5.329 -41.684  10.165  1.00144.32           H
ATOM    254  CA  SER    18      -7.139 -40.732   9.604  1.00144.32           C
ATOM    255  HA  SER    18      -7.813 -40.173  10.253  1.00144.32           H
ATOM    256  C   SER    18      -7.954 -41.691   8.740  1.00144.32           C
ATOM    257  O   SER    18      -8.972 -41.390   8.131  1.00144.32           O
ATOM    258  CB  SER    18      -6.472 -39.622   8.808  1.00144.32           C
ATOM    259 1HB  SER    18      -5.913 -40.046   7.974  1.00144.32           H
ATOM    260 2HB  SER    18      -7.230 -38.982   8.355  1.00144.32           H
ATOM    261  OG  SER    18      -5.610 -38.840   9.702  1.00144.32           O
ATOM    262  HG  SER    18      -4.913 -39.450   9.952  1.00144.32           H
ATOM    263  N   GLY    19      -7.508 -42.900   8.641  1.00122.59           N
ATOM    264  H   GLY    19      -6.691 -43.164   9.173  1.00122.59           H
ATOM    265  CA  GLY    19      -7.908 -43.898   7.599  1.00122.59           C
ATOM    266 1HA  GLY    19      -7.579 -44.910   7.837  1.00122.59           H
ATOM    267 2HA  GLY    19      -8.985 -44.069   7.606  1.00122.59           H
ATOM    268  C   GLY    19      -7.422 -43.451   6.269  1.00122.59           C
ATOM    269  O   GLY    19      -6.286 -42.980   6.180  1.00122.59           O
ATOM    270  N   ASP    20      -8.156 -43.573   5.134  1.00180.10           N
ATOM    271  H   ASP    20      -9.002 -44.124   5.166  1.00180.10           H
ATOM    272  CA  ASP    20      -7.556 -43.305   3.849  1.00180.10           C
ATOM    273  HA  ASP    20      -6.574 -43.778   3.839  1.00180.10           H
ATOM    274  C   ASP    20      -7.367 -41.804   3.544  1.00180.10           C
ATOM    275  O   ASP    20      -6.797 -41.435   2.552  1.00180.10           O
ATOM    276  CB  ASP    20      -8.373 -43.952   2.681  1.00180.10           C
ATOM    277 1HB  ASP    20      -9.371 -43.535   2.544  1.00180.10           H
ATOM    278 2HB  ASP    20      -7.802 -43.788   1.767  1.00180.10           H
ATOM    279  CG  ASP    20      -8.580 -45.518   2.775  1.00180.10           C
ATOM    280  OD1 ASP    20      -9.246 -46.083   1.888  1.00180.10           O
ATOM    281  OD2 ASP    20      -8.111 -46.235   3.688  1.00180.10           O
ATOM    282  N   TYR    21      -7.807 -40.886   4.453  1.00262.89           N
ATOM    283  H   TYR    21      -8.205 -41.274   5.296  1.00262.89           H
ATOM    284  CA  TYR    21      -7.802 -39.435   4.321  1.00262.89           C
ATOM    285  HA  TYR    21      -7.875 -39.084   3.291  1.00262.89           H
ATOM    286  C   TYR    21      -6.496 -38.694   4.891  1.00262.89           C
ATOM    287  O   TYR    21      -6.486 -37.526   5.369  1.00262.89           O
ATOM    288  CB  TYR    21      -9.001 -38.844   5.036  1.00262.89           C
ATOM    289 1HB  TYR    21      -8.938 -39.176   6.072  1.00262.89           H
ATOM    290 2HB  TYR    21      -8.927 -37.761   4.937  1.00262.89           H
ATOM    291  CG  TYR    21     -10.275 -39.335   4.412  1.00262.89           C
ATOM    292  CD1 TYR    21     -10.660 -39.002   3.067  1.00262.89           C
ATOM    293  HD1 TYR    21     -10.039 -38.398   2.423  1.00262.89           H
ATOM    294  CD2 TYR    21     -11.010 -40.308   5.125  1.00262.89           C
ATOM    295  HD2 TYR    21     -10.547 -40.660   6.035  1.00262.89           H
ATOM    296  CE1 TYR    21     -11.869 -39.516   2.623  1.00262.89           C
ATOM    297  HE1 TYR    21     -12.275 -39.252   1.658  1.00262.89           H
ATOM    298  CE2 TYR    21     -12.219 -40.836   4.688  1.00262.89           C
ATOM    299  HE2 TYR    21     -12.717 -41.617   5.244  1.00262.89           H
ATOM    300  CZ  TYR    21     -12.608 -40.411   3.453  1.00262.89           C
ATOM    301  OH  TYR    21     -13.804 -40.884   2.996  1.00262.89           O
ATOM    302  HH  TYR    21     -14.204 -41.525   3.589  1.00262.89           H
ATOM    303  N   ASP    22      -5.452 -39.523   5.095  1.00224.27           N
ATOM    304  H   ASP    22      -5.303 -40.213   4.371  1.00224.27           H
ATOM    305  CA  ASP    22      -4.225 -39.103   5.821  1.00224.27           C
ATOM    306  HA  ASP    22      -4.346 -38.664   6.812  1.00224.27           H
ATOM    307  C   ASP    22      -3.389 -38.208   4.944  1.00224.27           C
ATOM    308  O   ASP    22      -3.153 -38.434   3.780  1.00224.27           O
ATOM    309  CB  ASP    22      -3.511 -40.467   6.093  1.00224.27           C
ATOM    310 1HB  ASP    22      -4.008 -40.923   6.949  1.00224.27           H
ATOM    311 2HB  ASP    22      -3.772 -41.107   5.250  1.00224.27           H
ATOM    312  CG  ASP    22      -2.004 -40.498   6.306  1.00224.27           C
ATOM    313  OD1 ASP    22      -1.532 -39.614   7.045  1.00224.27           O
ATOM    314  OD2 ASP    22      -1.451 -41.521   5.893  1.00224.27           O
ATOM    315  N   SER    23      -2.866 -37.262   5.651  1.00175.36           N
ATOM    316  H   SER    23      -3.050 -37.260   6.644  1.00175.36           H
ATOM    317  CA  SER    23      -1.956 -36.183   5.181  1.00175.36           C
ATOM    318  HA  SER    23      -2.625 -35.524   4.627  1.00175.36           H
ATOM    319  C   SER    23      -0.866 -36.687   4.221  1.00175.36           C
ATOM    320  O   SER    23      -0.573 -36.032   3.207  1.00175.36           O
ATOM    321  CB  SER    23      -1.182 -35.528   6.273  1.00175.36           C
ATOM    322 1HB  SER    23      -0.665 -36.254   6.900  1.00175.36           H
ATOM    323 2HB  SER    23      -0.454 -34.814   5.887  1.00175.36           H
ATOM    324  OG  SER    23      -2.085 -34.903   7.174  1.00175.36           O
ATOM    325  HG  SER    23      -2.896 -34.718   6.694  1.00175.36           H
ATOM    326  N   MET    24      -0.322 -37.842   4.485  1.00275.59           N
ATOM    327  H   MET    24      -0.614 -38.284   5.345  1.00275.59           H
ATOM    328  CA  MET    24       0.772 -38.347   3.742  1.00275.59           C
ATOM    329  HA  MET    24       1.497 -37.562   3.527  1.00275.59           H
ATOM    330  C   MET    24       0.355 -38.933   2.331  1.00275.59           C
ATOM    331  O   MET    24       1.195 -39.300   1.524  1.00275.59           O
ATOM    332  CB  MET    24       1.530 -39.462   4.481  1.00275.59           C
ATOM    333 1HB  MET    24       0.957 -40.389   4.450  1.00275.59           H
ATOM    334 2HB  MET    24       2.435 -39.770   3.957  1.00275.59           H
ATOM    335  CG  MET    24       1.894 -39.162   5.949  1.00275.59           C
ATOM    336 1HG  MET    24       1.006 -38.906   6.527  1.00275.59           H
ATOM    337 2HG  MET    24       2.265 -40.032   6.491  1.00275.59           H
ATOM    338  SD  MET    24       3.101 -37.817   6.069  1.00275.59           S
ATOM    339  CE  MET    24       4.667 -38.659   5.851  1.00275.59           C
ATOM    340 1HE  MET    24       4.749 -38.980   4.812  1.00275.59           H
ATOM    341 2HE  MET    24       4.737 -39.527   6.507  1.00275.59           H
ATOM    342 3HE  MET    24       5.474 -37.963   6.081  1.00275.59           H
ATOM    343  N   LYS    25      -0.934 -38.857   2.067  1.00250.13           N
ATOM    344  H   LYS    25      -1.516 -38.629   2.860  1.00250.13           H
ATOM    345  CA  LYS    25      -1.614 -39.190   0.818  1.00250.13           C
ATOM    346  HA  LYS    25      -0.929 -38.917   0.014  1.00250.13           H
ATOM    347  C   LYS    25      -2.947 -38.384   0.522  1.00250.13           C
ATOM    348  O   LYS    25      -3.852 -38.881  -0.116  1.00250.13           O
ATOM    349  CB  LYS    25      -1.859 -40.698   0.796  1.00250.13           C
ATOM    350 1HB  LYS    25      -2.331 -40.974  -0.147  1.00250.13           H
ATOM    351 2HB  LYS    25      -0.905 -41.221   0.874  1.00250.13           H
ATOM    352  CG  LYS    25      -2.793 -41.233   1.901  1.00250.13           C
ATOM    353 1HG  LYS    25      -2.327 -41.039   2.868  1.00250.13           H
ATOM    354 2HG  LYS    25      -3.755 -40.729   1.811  1.00250.13           H
ATOM    355  CD  LYS    25      -2.986 -42.724   1.793  1.00250.13           C
ATOM    356 1HD  LYS    25      -3.488 -42.983   0.862  1.00250.13           H
ATOM    357 2HD  LYS    25      -2.025 -43.234   1.716  1.00250.13           H
ATOM    358  CE  LYS    25      -3.659 -43.281   3.069  1.00250.13           C
ATOM    359 1HE  LYS    25      -3.190 -42.811   3.933  1.00250.13           H
ATOM    360 2HE  LYS    25      -4.694 -42.940   3.083  1.00250.13           H
ATOM    361  NZ  LYS    25      -3.694 -44.780   3.118  1.00250.13           N
ATOM    362 1HZ  LYS    25      -4.248 -45.133   2.351  1.00250.13           H
ATOM    363 2HZ  LYS    25      -4.103 -45.075   3.993  1.00250.13           H
ATOM    364 3HZ  LYS    25      -2.753 -45.141   3.048  1.00250.13           H
ATOM    365  N   GLU    26      -3.120 -37.217   1.063  1.00241.63           N
ATOM    366  H   GLU    26      -2.357 -36.916   1.652  1.00241.63           H
ATOM    367  CA  GLU    26      -4.336 -36.401   1.091  1.00241.63           C
ATOM    368  HA  GLU    26      -4.754 -36.368   0.085  1.00241.63           H
ATOM    369  C   GLU    26      -3.936 -34.934   1.459  1.00241.63           C
ATOM    370  O   GLU    26      -3.214 -34.715   2.431  1.00241.63           O
ATOM    371  CB  GLU    26      -5.379 -36.900   2.125  1.00241.63           C
ATOM    372 1HB  GLU    26      -5.432 -37.988   2.069  1.00241.63           H
ATOM    373 2HB  GLU    26      -5.022 -36.746   3.143  1.00241.63           H
ATOM    374  CG  GLU    26      -6.748 -36.290   1.943  1.00241.63           C
ATOM    375 1HG  GLU    26      -7.268 -36.737   2.790  1.00241.63           H
ATOM    376 2HG  GLU    26      -6.745 -35.207   2.065  1.00241.63           H
ATOM    377  CD  GLU    26      -7.490 -36.647   0.656  1.00241.63           C
ATOM    378  OE1 GLU    26      -8.673 -36.167   0.573  1.00241.63           O
ATOM    379  OE2 GLU    26      -7.141 -37.596  -0.103  1.00241.63           O
ATOM    380  N   PRO    27      -4.418 -33.913   0.793  1.00 75.10           N
ATOM    381  CA  PRO    27      -4.193 -32.489   1.118  1.00 75.10           C
ATOM    382  HA  PRO    27      -3.157 -32.190   1.278  1.00 75.10           H
ATOM    383  C   PRO    27      -4.993 -32.080   2.388  1.00 75.10           C
ATOM    384  O   PRO    27      -5.747 -31.100   2.354  1.00 75.10           O
ATOM    385  CB  PRO    27      -4.530 -31.710  -0.164  1.00 75.10           C
ATOM    386 1HB  PRO    27      -5.057 -30.771   0.005  1.00 75.10           H
ATOM    387 2HB  PRO    27      -3.654 -31.642  -0.809  1.00 75.10           H
ATOM    388  CG  PRO    27      -5.528 -32.698  -0.828  1.00 75.10           C
ATOM    389 1HG  PRO    27      -6.490 -32.596  -0.325  1.00 75.10           H
ATOM    390 2HG  PRO    27      -5.717 -32.586  -1.896  1.00 75.10           H
ATOM    391  CD  PRO    27      -4.958 -34.089  -0.556  1.00 75.10           C
ATOM    392 1HD  PRO    27      -5.866 -34.688  -0.489  1.00 75.10           H
ATOM    393 2HD  PRO    27      -4.163 -34.465  -1.201  1.00 75.10           H
ATOM    394  N   CYS    28      -4.898 -32.807   3.511  1.00 79.48           N
ATOM    395  H   CYS    28      -4.195 -33.530   3.571  1.00 79.48           H
ATOM    396  CA  CYS    28      -5.774 -32.749   4.751  1.00 79.48           C
ATOM    397  HA  CYS    28      -6.091 -31.713   4.867  1.00 79.48           H
ATOM    398  C   CYS    28      -5.000 -33.193   5.977  1.00 79.48           C
ATOM    399  O   CYS    28      -4.433 -34.222   6.087  1.00 79.48           O
ATOM    400  CB  CYS    28      -7.083 -33.605   4.653  1.00 79.48           C
ATOM    401 1HB  CYS    28      -7.634 -33.238   3.788  1.00 79.48           H
ATOM    402 2HB  CYS    28      -6.771 -34.644   4.545  1.00 79.48           H
ATOM    403  SG  CYS    28      -8.082 -33.543   6.138  1.00 79.48           S
ATOM    404  HG  CYS    28      -7.357 -34.406   6.856  1.00 79.48           H
ATOM    405  N   PHE    29      -5.114 -32.337   7.003  1.00226.80           N
ATOM    406  H   PHE    29      -5.698 -31.519   6.905  1.00226.80           H
ATOM    407  CA  PHE    29      -4.520 -32.505   8.366  1.00226.80           C
ATOM    408  HA  PHE    29      -3.826 -33.336   8.491  1.00226.80           H
ATOM    409  C   PHE    29      -5.715 -32.762   9.337  1.00226.80           C
ATOM    410  O   PHE    29      -6.862 -32.356   9.098  1.00226.80           O
ATOM    411  CB  PHE    29      -3.806 -31.199   8.724  1.00226.80           C
ATOM    412 1HB  PHE    29      -4.583 -30.465   8.507  1.00226.80           H
ATOM    413 2HB  PHE    29      -3.638 -31.209   9.801  1.00226.80           H
ATOM    414  CG  PHE    29      -2.582 -30.977   7.957  1.00226.80           C
ATOM    415  CD1 PHE    29      -1.458 -31.839   8.250  1.00226.80           C
ATOM    416  HD1 PHE    29      -1.489 -32.613   9.003  1.00226.80           H
ATOM    417  CD2 PHE    29      -2.568 -29.958   6.942  1.00226.80           C
ATOM    418  HD2 PHE    29      -3.474 -29.385   6.814  1.00226.80           H
ATOM    419  CE1 PHE    29      -0.295 -31.550   7.559  1.00226.80           C
ATOM    420  HE1 PHE    29       0.590 -32.096   7.851  1.00226.80           H
ATOM    421  CE2 PHE    29      -1.369 -29.768   6.252  1.00226.80           C
ATOM    422  HE2 PHE    29      -1.219 -28.881   5.653  1.00226.80           H
ATOM    423  CZ  PHE    29      -0.208 -30.510   6.632  1.00226.80           C
ATOM    424  HZ  PHE    29       0.716 -30.294   6.116  1.00226.80           H
ATOM    425  N   ARG    30      -5.357 -33.382  10.471  1.00256.12           N
ATOM    426  H   ARG    30      -4.435 -33.784  10.553  1.00256.12           H
ATOM    427  CA  ARG    30      -6.191 -33.521  11.711  1.00256.12           C
ATOM    428  HA  ARG    30      -7.156 -33.854  11.327  1.00256.12           H
ATOM    429  C   ARG    30      -6.454 -32.144  12.422  1.00256.12           C
ATOM    430  O   ARG    30      -7.565 -31.927  12.874  1.00256.12           O
ATOM    431  CB  ARG    30      -5.680 -34.510  12.754  1.00256.12           C
ATOM    432 1HB  ARG    30      -4.705 -34.220  13.147  1.00256.12           H
ATOM    433 2HB  ARG    30      -6.402 -34.388  13.562  1.00256.12           H
ATOM    434  CG  ARG    30      -5.621 -36.014  12.390  1.00256.12           C
ATOM    435 1HG  ARG    30      -4.942 -36.250  11.570  1.00256.12           H
ATOM    436 2HG  ARG    30      -5.214 -36.536  13.257  1.00256.12           H
ATOM    437  CD  ARG    30      -7.012 -36.548  12.075  1.00256.12           C
ATOM    438 1HD  ARG    30      -7.264 -35.982  11.178  1.00256.12           H
ATOM    439 2HD  ARG    30      -6.904 -37.599  11.808  1.00256.12           H
ATOM    440  NE  ARG    30      -7.996 -36.366  13.104  1.00256.12           N
ATOM    441  HE  ARG    30      -7.610 -36.669  13.987  1.00256.12           H
ATOM    442  CZ  ARG    30      -9.151 -35.614  13.161  1.00256.12           C
ATOM    443  NH1 ARG    30      -9.673 -35.054  12.079  1.00256.12           N
ATOM    444 1HH1 ARG    30      -9.388 -35.295  11.141  1.00256.12           H
ATOM    445 2HH1 ARG    30     -10.555 -34.588  12.235  1.00256.12           H
ATOM    446  NH2 ARG    30      -9.696 -35.399  14.271  1.00256.12           N
ATOM    447 1HH2 ARG    30      -9.305 -35.883  15.067  1.00256.12           H
ATOM    448 2HH2 ARG    30     -10.455 -34.744  14.401  1.00256.12           H
ATOM    449  N   GLU    31      -5.496 -31.198  12.581  1.00224.26           N
ATOM    450  H   GLU    31      -4.612 -31.556  12.249  1.00224.26           H
ATOM    451  CA  GLU    31      -5.586 -29.856  13.061  1.00224.26           C
ATOM    452  HA  GLU    31      -5.923 -29.945  14.094  1.00224.26           H
ATOM    453  C   GLU    31      -6.661 -29.068  12.277  1.00224.26           C
ATOM    454  O   GLU    31      -6.760 -29.178  11.037  1.00224.26           O
ATOM    455  CB  GLU    31      -4.127 -29.233  13.092  1.00224.26           C
ATOM    456 1HB  GLU    31      -3.459 -29.873  13.669  1.00224.26           H
ATOM    457 2HB  GLU    31      -3.803 -29.322  12.054  1.00224.26           H
ATOM    458  CG  GLU    31      -4.012 -27.797  13.557  1.00224.26           C
ATOM    459 1HG  GLU    31      -3.023 -27.475  13.230  1.00224.26           H
ATOM    460 2HG  GLU    31      -4.769 -27.231  13.014  1.00224.26           H
ATOM    461  CD  GLU    31      -4.171 -27.618  15.040  1.00224.26           C
ATOM    462  OE1 GLU    31      -4.826 -26.594  15.413  1.00224.26           O
ATOM    463  OE2 GLU    31      -3.474 -28.273  15.855  1.00224.26           O
ATOM    464  N   GLU    32      -7.365 -28.208  13.020  1.00247.36           N
ATOM    465  H   GLU    32      -7.264 -28.278  14.022  1.00247.36           H
ATOM    466  CA  GLU    32      -8.498 -27.368  12.557  1.00247.36           C
ATOM    467  HA  GLU    32      -9.023 -28.012  11.851  1.00247.36           H
ATOM    468  C   GLU    32      -8.093 -26.076  11.916  1.00247.36           C
ATOM    469  O   GLU    32      -9.017 -25.345  11.401  1.00247.36           O
ATOM    470  CB  GLU    32      -9.392 -27.205  13.864  1.00247.36           C
ATOM    471 1HB  GLU    32      -8.862 -26.788  14.721  1.00247.36           H
ATOM    472 2HB  GLU    32     -10.114 -26.422  13.627  1.00247.36           H
ATOM    473  CG  GLU    32     -10.078 -28.491  14.218  1.00247.36           C
ATOM    474 1HG  GLU    32      -9.399 -29.344  14.239  1.00247.36           H
ATOM    475 2HG  GLU    32     -10.395 -28.393  15.256  1.00247.36           H
ATOM    476  CD  GLU    32     -11.274 -28.803  13.340  1.00247.36           C
ATOM    477  OE1 GLU    32     -11.462 -28.124  12.297  1.00247.36           O
ATOM    478  OE2 GLU    32     -11.949 -29.832  13.617  1.00247.36           O
ATOM    479  N   ASN    33      -6.827 -25.675  11.868  1.00264.06           N
ATOM    480  H   ASN    33      -6.083 -26.183  12.325  1.00264.06           H
ATOM    481  CA  ASN    33      -6.372 -24.364  11.275  1.00264.06           C
ATOM    482  HA  ASN    33      -7.242 -23.709  11.231  1.00264.06           H
ATOM    483  C   ASN    33      -5.736 -24.414   9.872  1.00264.06           C
ATOM    484  O   ASN    33      -5.152 -25.416   9.539  1.00264.06           O
ATOM    485  CB  ASN    33      -5.336 -23.843  12.291  1.00264.06           C
ATOM    486 1HB  ASN    33      -5.691 -23.964  13.315  1.00264.06           H
ATOM    487 2HB  ASN    33      -4.439 -24.463  12.300  1.00264.06           H
ATOM    488  CG  ASN    33      -4.863 -22.363  12.147  1.00264.06           C
ATOM    489  OD1 ASN    33      -5.551 -21.516  11.493  1.00264.06           O
ATOM    490  ND2 ASN    33      -3.720 -21.933  12.653  1.00264.06           N
ATOM    491 1HD2 ASN    33      -3.609 -20.936  12.535  1.00264.06           H
ATOM    492 2HD2 ASN    33      -2.994 -22.473  13.102  1.00264.06           H
ATOM    493  N   ALA    34      -5.811 -23.287   9.154  1.00113.27           N
ATOM    494  H   ALA    34      -6.138 -22.438   9.592  1.00113.27           H
ATOM    495  CA  ALA    34      -5.241 -23.199   7.828  1.00113.27           C
ATOM    496  HA  ALA    34      -5.456 -24.090   7.239  1.00113.27           H
ATOM    497  C   ALA    34      -3.717 -23.093   8.012  1.00113.27           C
ATOM    498  O   ALA    34      -3.215 -22.916   9.138  1.00113.27           O
ATOM    499  CB  ALA    34      -5.926 -22.130   6.986  1.00113.27           C
ATOM    500 1HB  ALA    34      -6.950 -22.497   6.915  1.00113.27           H
ATOM    501 2HB  ALA    34      -5.484 -22.089   5.991  1.00113.27           H
ATOM    502 3HB  ALA    34      -5.927 -21.132   7.425  1.00113.27           H
ATOM    503  N   ASN    35      -3.032 -23.085   6.828  1.00199.80           N
ATOM    504  H   ASN    35      -3.570 -23.193   5.980  1.00199.80           H
ATOM    505  CA  ASN    35      -1.621 -22.933   6.774  1.00199.80           C
ATOM    506  HA  ASN    35      -1.367 -22.979   5.715  1.00199.80           H
ATOM    507  C   ASN    35      -0.771 -23.943   7.540  1.00199.80           C
ATOM    508  O   ASN    35       0.469 -23.741   7.598  1.00199.80           O
ATOM    509  CB  ASN    35      -1.207 -21.508   7.123  1.00199.80           C
ATOM    510 1HB  ASN    35      -1.404 -21.349   8.184  1.00199.80           H
ATOM    511 2HB  ASN    35      -0.163 -21.355   6.848  1.00199.80           H
ATOM    512  CG  ASN    35      -2.066 -20.511   6.320  1.00199.80           C
ATOM    513  OD1 ASN    35      -2.245 -20.671   5.121  1.00199.80           O
ATOM    514  ND2 ASN    35      -2.610 -19.481   6.942  1.00199.80           N
ATOM    515 1HD2 ASN    35      -3.178 -18.849   6.396  1.00199.80           H
ATOM    516 2HD2 ASN    35      -2.656 -19.458   7.951  1.00199.80           H
ATOM    517  N   TYR    36      -1.284 -25.011   8.169  1.00167.96           N
ATOM    518  H   TYR    36      -2.283 -25.047   8.318  1.00167.96           H
ATOM    519  CA  TYR    36      -0.545 -25.916   9.167  1.00167.96           C
ATOM    520  HA  TYR    36      -0.056 -25.275   9.901  1.00167.96           H
ATOM    521  C   TYR    36       0.650 -26.790   8.552  1.00167.96           C
ATOM    522  O   TYR    36       1.587 -27.096   9.253  1.00167.96           O
ATOM    523  CB  TYR    36      -1.543 -26.850   9.840  1.00167.96           C
ATOM    524 1HB  TYR    36      -2.279 -26.228  10.348  1.00167.96           H
ATOM    525 2HB  TYR    36      -2.084 -27.498   9.150  1.00167.96           H
ATOM    526  CG  TYR    36      -0.853 -27.728  10.882  1.00167.96           C
ATOM    527  CD1 TYR    36      -0.609 -27.257  12.198  1.00167.96           C
ATOM    528  HD1 TYR    36      -0.793 -26.213  12.405  1.00167.96           H
ATOM    529  CD2 TYR    36      -0.654 -29.079  10.564  1.00167.96           C
ATOM    530  HD2 TYR    36      -0.881 -29.553   9.620  1.00167.96           H
ATOM    531  CE1 TYR    36       0.015 -28.070  13.138  1.00167.96           C
ATOM    532  HE1 TYR    36       0.257 -27.609  14.085  1.00167.96           H
ATOM    533  CE2 TYR    36      -0.053 -29.914  11.576  1.00167.96           C
ATOM    534  HE2 TYR    36       0.166 -30.950  11.360  1.00167.96           H
ATOM    535  CZ  TYR    36       0.327 -29.352  12.807  1.00167.96           C
ATOM    536  OH  TYR    36       1.079 -30.035  13.756  1.00167.96           O
ATOM    537  HH  TYR    36       0.899 -30.977  13.722  1.00167.96           H
ATOM    538  N   ASN    37       0.632 -26.874   7.250  1.00 81.81           N
ATOM    539  H   ASN    37      -0.099 -26.472   6.679  1.00 81.81           H
ATOM    540  CA  ASN    37       1.812 -27.382   6.538  1.00 81.81           C
ATOM    541  HA  ASN    37       1.956 -28.405   6.886  1.00 81.81           H
ATOM    542  C   ASN    37       3.132 -26.610   6.817  1.00 81.81           C
ATOM    543  O   ASN    37       4.148 -27.276   6.759  1.00 81.81           O
ATOM    544  CB  ASN    37       1.585 -27.607   5.036  1.00 81.81           C
ATOM    545 1HB  ASN    37       2.273 -28.396   4.731  1.00 81.81           H
ATOM    546 2HB  ASN    37       0.570 -27.908   4.779  1.00 81.81           H
ATOM    547  CG  ASN    37       1.915 -26.366   4.126  1.00 81.81           C
ATOM    548  OD1 ASN    37       2.829 -26.418   3.260  1.00 81.81           O
ATOM    549  ND2 ASN    37       1.211 -25.262   4.455  1.00 81.81           N
ATOM    550 1HD2 ASN    37       1.398 -24.453   3.880  1.00 81.81           H
ATOM    551 2HD2 ASN    37       0.296 -25.392   4.862  1.00 81.81           H
ATOM    552  N   LYS    38       3.092 -25.287   7.043  1.00 57.44           N
ATOM    553  H   LYS    38       2.215 -24.801   6.924  1.00 57.44           H
ATOM    554  CA  LYS    38       4.260 -24.531   7.416  1.00 57.44           C
ATOM    555  HA  LYS    38       4.990 -24.760   6.640  1.00 57.44           H
ATOM    556  C   LYS    38       4.874 -24.990   8.773  1.00 57.44           C
ATOM    557  O   LYS    38       6.091 -24.873   8.972  1.00 57.44           O
ATOM    558  CB  LYS    38       4.007 -22.987   7.381  1.00 57.44           C
ATOM    559 1HB  LYS    38       3.325 -22.759   8.201  1.00 57.44           H
ATOM    560 2HB  LYS    38       4.976 -22.505   7.512  1.00 57.44           H
ATOM    561  CG  LYS    38       3.503 -22.399   6.091  1.00 57.44           C
ATOM    562 1HG  LYS    38       2.515 -22.787   5.844  1.00 57.44           H
ATOM    563 2HG  LYS    38       3.442 -21.312   6.155  1.00 57.44           H
ATOM    564  CD  LYS    38       4.306 -22.604   4.838  1.00 57.44           C
ATOM    565 1HD  LYS    38       5.339 -22.285   4.974  1.00 57.44           H
ATOM    566 2HD  LYS    38       4.369 -23.662   4.580  1.00 57.44           H
ATOM    567  CE  LYS    38       3.888 -21.810   3.593  1.00 57.44           C
ATOM    568 1HE  LYS    38       2.844 -22.027   3.369  1.00 57.44           H
ATOM    569 2HE  LYS    38       3.996 -20.746   3.800  1.00 57.44           H
ATOM    570  NZ  LYS    38       4.798 -22.160   2.509  1.00 57.44           N
ATOM    571 1HZ  LYS    38       4.865 -23.148   2.314  1.00 57.44           H
ATOM    572 2HZ  LYS    38       5.693 -21.817   2.827  1.00 57.44           H
ATOM    573 3HZ  LYS    38       4.528 -21.668   1.669  1.00 57.44           H
ATOM    574  N   THR    39       4.099 -25.517   9.703  1.00111.41           N
ATOM    575  H   THR    39       3.111 -25.306   9.684  1.00111.41           H
ATOM    576  CA  THR    39       4.613 -26.188  10.893  1.00111.41           C
ATOM    577  HA  THR    39       5.461 -25.705  11.378  1.00111.41           H
ATOM    578  C   THR    39       4.924 -27.638  10.610  1.00111.41           C
ATOM    579  O   THR    39       5.831 -28.249  11.207  1.00111.41           O
ATOM    580  CB  THR    39       3.433 -26.203  11.942  1.00111.41           C
ATOM    581  HB  THR    39       2.696 -26.906  11.555  1.00111.41           H
ATOM    582  OG1 THR    39       2.825 -24.954  12.165  1.00111.41           O
ATOM    583  HG1 THR    39       2.543 -24.593  11.321  1.00111.41           H
ATOM    584  CG2 THR    39       3.829 -26.714  13.336  1.00111.41           C
ATOM    585 1HG2 THR    39       4.187 -27.740  13.244  1.00111.41           H
ATOM    586 2HG2 THR    39       2.977 -26.686  14.015  1.00111.41           H
ATOM    587 3HG2 THR    39       4.627 -26.083  13.727  1.00111.41           H
ATOM    588  N   PHE    40       4.021 -28.322   9.804  1.00 49.16           N
ATOM    589  H   PHE    40       3.254 -27.885   9.313  1.00 49.16           H
ATOM    590  CA  PHE    40       4.093 -29.793   9.705  1.00 49.16           C
ATOM    591  HA  PHE    40       4.122 -30.181  10.724  1.00 49.16           H
ATOM    592  C   PHE    40       5.371 -30.262   8.978  1.00 49.16           C
ATOM    593  O   PHE    40       6.091 -31.139   9.495  1.00 49.16           O
ATOM    594  CB  PHE    40       2.928 -30.403   9.031  1.00 49.16           C
ATOM    595 1HB  PHE    40       2.083 -30.113   9.657  1.00 49.16           H
ATOM    596 2HB  PHE    40       2.871 -30.027   8.009  1.00 49.16           H
ATOM    597  CG  PHE    40       2.972 -31.933   8.972  1.00 49.16           C
ATOM    598  CD1 PHE    40       3.262 -32.540   7.760  1.00 49.16           C
ATOM    599  HD1 PHE    40       3.648 -32.010   6.901  1.00 49.16           H
ATOM    600  CD2 PHE    40       2.898 -32.655  10.180  1.00 49.16           C
ATOM    601  HD2 PHE    40       2.699 -32.125  11.100  1.00 49.16           H
ATOM    602  CE1 PHE    40       3.304 -33.961   7.746  1.00 49.16           C
ATOM    603  HE1 PHE    40       3.475 -34.481   6.815  1.00 49.16           H
ATOM    604  CE2 PHE    40       2.944 -34.040  10.106  1.00 49.16           C
ATOM    605  HE2 PHE    40       2.900 -34.647  10.998  1.00 49.16           H
ATOM    606  CZ  PHE    40       3.090 -34.712   8.922  1.00 49.16           C
ATOM    607  HZ  PHE    40       3.070 -35.790   8.857  1.00 49.16           H
ATOM    608  N   LEU    41       5.757 -29.655   7.891  1.00146.68           N
ATOM    609  H   LEU    41       5.191 -28.919   7.493  1.00146.68           H
ATOM    610  CA  LEU    41       6.995 -29.986   7.172  1.00146.68           C
ATOM    611  HA  LEU    41       6.932 -30.964   6.695  1.00146.68           H
ATOM    612  C   LEU    41       8.239 -29.964   8.075  1.00146.68           C
ATOM    613  O   LEU    41       8.827 -31.040   8.331  1.00146.68           O
ATOM    614  CB  LEU    41       7.170 -29.093   5.994  1.00146.68           C
ATOM    615 1HB  LEU    41       7.247 -28.044   6.281  1.00146.68           H
ATOM    616 2HB  LEU    41       8.145 -29.219   5.524  1.00146.68           H
ATOM    617  CG  LEU    41       6.014 -29.232   4.904  1.00146.68           C
ATOM    618  HG  LEU    41       5.103 -28.930   5.420  1.00146.68           H
ATOM    619  CD1 LEU    41       6.105 -28.232   3.744  1.00146.68           C
ATOM    620 1HD1 LEU    41       5.171 -28.204   3.182  1.00146.68           H
ATOM    621 2HD1 LEU    41       6.912 -28.566   3.092  1.00146.68           H
ATOM    622 3HD1 LEU    41       6.332 -27.235   4.123  1.00146.68           H
ATOM    623  CD2 LEU    41       5.921 -30.596   4.202  1.00146.68           C
ATOM    624 1HD2 LEU    41       5.076 -30.648   3.515  1.00146.68           H
ATOM    625 2HD2 LEU    41       5.836 -31.391   4.944  1.00146.68           H
ATOM    626 3HD2 LEU    41       6.850 -30.716   3.646  1.00146.68           H
ATOM    627  N   PRO    42       8.585 -28.864   8.780  1.00170.70           N
ATOM    628  CA  PRO    42       9.748 -28.846   9.742  1.00170.70           C
ATOM    629  HA  PRO    42      10.709 -29.054   9.271  1.00170.70           H
ATOM    630  C   PRO    42       9.546 -29.899  10.867  1.00170.70           C
ATOM    631  O   PRO    42      10.499 -30.545  11.254  1.00170.70           O
ATOM    632  CB  PRO    42       9.775 -27.432  10.348  1.00170.70           C
ATOM    633 1HB  PRO    42       9.887 -27.507  11.430  1.00170.70           H
ATOM    634 2HB  PRO    42      10.613 -26.935   9.859  1.00170.70           H
ATOM    635  CG  PRO    42       8.471 -26.776   9.984  1.00170.70           C
ATOM    636 1HG  PRO    42       7.703 -27.069  10.701  1.00170.70           H
ATOM    637 2HG  PRO    42       8.561 -25.702   9.820  1.00170.70           H
ATOM    638  CD  PRO    42       8.198 -27.468   8.646  1.00170.70           C
ATOM    639 1HD  PRO    42       7.157 -27.416   8.324  1.00170.70           H
ATOM    640 2HD  PRO    42       8.866 -26.980   7.936  1.00170.70           H
ATOM    641  N   THR    43       8.333 -30.141  11.318  1.00 99.38           N
ATOM    642  H   THR    43       7.534 -29.622  10.981  1.00 99.38           H
ATOM    643  CA  THR    43       8.013 -31.218  12.293  1.00 99.38           C
ATOM    644  HA  THR    43       8.582 -31.060  13.209  1.00 99.38           H
ATOM    645  C   THR    43       8.292 -32.636  11.779  1.00 99.38           C
ATOM    646  O   THR    43       9.061 -33.410  12.341  1.00 99.38           O
ATOM    647  CB  THR    43       6.667 -31.060  12.963  1.00 99.38           C
ATOM    648  HB  THR    43       5.864 -31.156  12.233  1.00 99.38           H
ATOM    649  OG1 THR    43       6.464 -29.735  13.539  1.00 99.38           O
ATOM    650  HG1 THR    43       6.061 -29.220  12.835  1.00 99.38           H
ATOM    651  CG2 THR    43       6.452 -32.072  14.149  1.00 99.38           C
ATOM    652 1HG2 THR    43       7.386 -32.320  14.654  1.00 99.38           H
ATOM    653 2HG2 THR    43       5.999 -32.981  13.753  1.00 99.38           H
ATOM    654 3HG2 THR    43       5.769 -31.603  14.857  1.00 99.38           H
ATOM    655  N   ILE    44       7.602 -33.101  10.714  1.00 31.49           N
ATOM    656  H   ILE    44       6.989 -32.497  10.186  1.00 31.49           H
ATOM    657  CA  ILE    44       7.943 -34.385  10.041  1.00 31.49           C
ATOM    658  HA  ILE    44       7.766 -35.057  10.881  1.00 31.49           H
ATOM    659  C   ILE    44       9.423 -34.571   9.604  1.00 31.49           C
ATOM    660  O   ILE    44       9.951 -35.658   9.785  1.00 31.49           O
ATOM    661  CB  ILE    44       6.847 -34.587   8.912  1.00 31.49           C
ATOM    662  HB  ILE    44       5.916 -34.212   9.340  1.00 31.49           H
ATOM    663  CG1 ILE    44       6.633 -36.103   8.660  1.00 31.49           C
ATOM    664 1HG1 ILE    44       6.066 -36.210   7.735  1.00 31.49           H
ATOM    665 2HG1 ILE    44       7.615 -36.564   8.553  1.00 31.49           H
ATOM    666  CG2 ILE    44       7.146 -33.823   7.629  1.00 31.49           C
ATOM    667 1HG2 ILE    44       8.070 -34.079   7.110  1.00 31.49           H
ATOM    668 2HG2 ILE    44       7.219 -32.809   8.023  1.00 31.49           H
ATOM    669 3HG2 ILE    44       6.309 -33.882   6.932  1.00 31.49           H
ATOM    670  CD1 ILE    44       5.908 -36.880   9.777  1.00 31.49           C
ATOM    671 1HD1 ILE    44       5.073 -36.278  10.136  1.00 31.49           H
ATOM    672 2HD1 ILE    44       6.602 -37.065  10.597  1.00 31.49           H
ATOM    673 3HD1 ILE    44       5.535 -37.830   9.395  1.00 31.49           H
ATOM    674  N   TYR    45      10.079 -33.542   9.062  1.00103.81           N
ATOM    675  H   TYR    45       9.589 -32.666   8.944  1.00103.81           H
ATOM    676  CA  TYR    45      11.508 -33.543   8.727  1.00103.81           C
ATOM    677  HA  TYR    45      11.728 -34.419   8.117  1.00103.81           H
ATOM    678  C   TYR    45      12.336 -33.757  10.068  1.00103.81           C
ATOM    679  O   TYR    45      13.356 -34.475  10.007  1.00103.81           O
ATOM    680  CB  TYR    45      11.816 -32.211   8.116  1.00103.81           C
ATOM    681 1HB  TYR    45      11.250 -31.376   8.531  1.00103.81           H
ATOM    682 2HB  TYR    45      12.874 -32.084   8.343  1.00103.81           H
ATOM    683  CG  TYR    45      11.650 -32.187   6.594  1.00103.81           C
ATOM    684  CD1 TYR    45      12.729 -31.757   5.829  1.00103.81           C
ATOM    685  HD1 TYR    45      13.632 -31.393   6.296  1.00103.81           H
ATOM    686  CD2 TYR    45      10.407 -32.492   6.006  1.00103.81           C
ATOM    687  HD2 TYR    45       9.540 -32.788   6.578  1.00103.81           H
ATOM    688  CE1 TYR    45      12.618 -31.692   4.419  1.00103.81           C
ATOM    689  HE1 TYR    45      13.466 -31.383   3.827  1.00103.81           H
ATOM    690  CE2 TYR    45      10.242 -32.321   4.595  1.00103.81           C
ATOM    691  HE2 TYR    45       9.287 -32.426   4.101  1.00103.81           H
ATOM    692  CZ  TYR    45      11.372 -31.921   3.834  1.00103.81           C
ATOM    693  OH  TYR    45      11.218 -31.681   2.501  1.00103.81           O
ATOM    694  HH  TYR    45      10.309 -31.498   2.254  1.00103.81           H
ATOM    695  N   SER    46      11.891 -33.124  11.177  1.00 30.77           N
ATOM    696  H   SER    46      11.305 -32.306  11.086  1.00 30.77           H
ATOM    697  CA  SER    46      12.577 -33.318  12.448  1.00 30.77           C
ATOM    698  HA  SER    46      13.634 -33.107  12.283  1.00 30.77           H
ATOM    699  C   SER    46      12.368 -34.653  13.069  1.00 30.77           C
ATOM    700  O   SER    46      13.276 -35.210  13.665  1.00 30.77           O
ATOM    701  CB  SER    46      12.136 -32.281  13.462  1.00 30.77           C
ATOM    702 1HB  SER    46      11.077 -32.404  13.691  1.00 30.77           H
ATOM    703 2HB  SER    46      12.677 -32.415  14.399  1.00 30.77           H
ATOM    704  OG  SER    46      12.367 -30.990  12.878  1.00 30.77           O
ATOM    705  HG  SER    46      11.704 -30.876  12.193  1.00 30.77           H
ATOM    706  N   ILE    47      11.198 -35.328  12.899  1.00 85.79           N
ATOM    707  H   ILE    47      10.484 -34.778  12.445  1.00 85.79           H
ATOM    708  CA  ILE    47      10.931 -36.717  13.176  1.00 85.79           C
ATOM    709  HA  ILE    47      11.195 -36.930  14.213  1.00 85.79           H
ATOM    710  C   ILE    47      11.805 -37.688  12.298  1.00 85.79           C
ATOM    711  O   ILE    47      12.392 -38.713  12.693  1.00 85.79           O
ATOM    712  CB  ILE    47       9.350 -36.953  13.112  1.00 85.79           C
ATOM    713  HB  ILE    47       9.072 -36.675  12.095  1.00 85.79           H
ATOM    714  CG1 ILE    47       8.718 -36.060  14.234  1.00 85.79           C
ATOM    715 1HG1 ILE    47       8.997 -36.509  15.187  1.00 85.79           H
ATOM    716 2HG1 ILE    47       9.083 -35.046  14.071  1.00 85.79           H
ATOM    717  CG2 ILE    47       9.091 -38.461  13.385  1.00 85.79           C
ATOM    718 1HG2 ILE    47       8.018 -38.403  13.569  1.00 85.79           H
ATOM    719 2HG2 ILE    47       9.589 -38.872  14.264  1.00 85.79           H
ATOM    720 3HG2 ILE    47       9.279 -39.105  12.526  1.00 85.79           H
ATOM    721  CD1 ILE    47       7.223 -35.983  14.208  1.00 85.79           C
ATOM    722 1HD1 ILE    47       6.944 -35.146  14.849  1.00 85.79           H
ATOM    723 2HD1 ILE    47       6.773 -36.900  14.590  1.00 85.79           H
ATOM    724 3HD1 ILE    47       6.867 -35.798  13.194  1.00 85.79           H
ATOM    725  N   ILE    48      11.945 -37.358  11.001  1.00 91.54           N
ATOM    726  H   ILE    48      11.264 -36.729  10.600  1.00 91.54           H
ATOM    727  CA  ILE    48      12.837 -38.008   9.980  1.00 91.54           C
ATOM    728  HA  ILE    48      12.553 -39.059   9.921  1.00 91.54           H
ATOM    729  C   ILE    48      14.282 -37.885  10.418  1.00 91.54           C
ATOM    730  O   ILE    48      15.008 -38.905  10.364  1.00 91.54           O
ATOM    731  CB  ILE    48      12.611 -37.333   8.567  1.00 91.54           C
ATOM    732  HB  ILE    48      12.595 -36.258   8.752  1.00 91.54           H
ATOM    733  CG1 ILE    48      11.243 -37.742   7.933  1.00 91.54           C
ATOM    734 1HG1 ILE    48      11.393 -38.703   7.441  1.00 91.54           H
ATOM    735 2HG1 ILE    48      10.525 -37.829   8.749  1.00 91.54           H
ATOM    736  CG2 ILE    48      13.704 -37.600   7.563  1.00 91.54           C
ATOM    737 1HG2 ILE    48      13.584 -36.939   6.705  1.00 91.54           H
ATOM    738 2HG2 ILE    48      13.644 -38.638   7.234  1.00 91.54           H
ATOM    739 3HG2 ILE    48      14.674 -37.421   8.027  1.00 91.54           H
ATOM    740  CD1 ILE    48      10.613 -36.741   6.874  1.00 91.54           C
ATOM    741 1HD1 ILE    48      10.386 -35.781   7.338  1.00 91.54           H
ATOM    742 2HD1 ILE    48       9.693 -37.194   6.506  1.00 91.54           H
ATOM    743 3HD1 ILE    48      11.302 -36.590   6.042  1.00 91.54           H
ATOM    744  N   TYR    49      14.766 -36.773  11.065  1.00 49.90           N
ATOM    745  H   TYR    49      14.098 -36.031  11.216  1.00 49.90           H
ATOM    746  CA  TYR    49      16.084 -36.674  11.586  1.00 49.90           C
ATOM    747  HA  TYR    49      16.738 -37.004  10.779  1.00 49.90           H
ATOM    748  C   TYR    49      16.327 -37.612  12.797  1.00 49.90           C
ATOM    749  O   TYR    49      17.295 -38.369  12.725  1.00 49.90           O
ATOM    750  CB  TYR    49      16.416 -35.220  11.904  1.00 49.90           C
ATOM    751 1HB  TYR    49      16.414 -34.793  10.901  1.00 49.90           H
ATOM    752 2HB  TYR    49      15.588 -34.711  12.397  1.00 49.90           H
ATOM    753  CG  TYR    49      17.714 -34.807  12.597  1.00 49.90           C
ATOM    754  CD1 TYR    49      18.898 -35.644  12.514  1.00 49.90           C
ATOM    755  HD1 TYR    49      18.868 -36.566  11.954  1.00 49.90           H
ATOM    756  CD2 TYR    49      17.762 -33.615  13.313  1.00 49.90           C
ATOM    757  HD2 TYR    49      16.928 -32.931  13.277  1.00 49.90           H
ATOM    758  CE1 TYR    49      20.055 -35.304  13.232  1.00 49.90           C
ATOM    759  HE1 TYR    49      20.974 -35.849  13.075  1.00 49.90           H
ATOM    760  CE2 TYR    49      18.907 -33.245  14.067  1.00 49.90           C
ATOM    761  HE2 TYR    49      19.000 -32.385  14.714  1.00 49.90           H
ATOM    762  CZ  TYR    49      20.045 -34.158  14.050  1.00 49.90           C
ATOM    763  OH  TYR    49      21.079 -33.892  14.919  1.00 49.90           O
ATOM    764  HH  TYR    49      21.046 -32.992  15.253  1.00 49.90           H
ATOM    765  N   GLN    50      15.387 -37.615  13.788  1.00 81.42           N
ATOM    766  H   GLN    50      14.731 -36.847  13.804  1.00 81.42           H
ATOM    767  CA  GLN    50      15.290 -38.573  14.900  1.00 81.42           C
ATOM    768  HA  GLN    50      16.158 -38.436  15.546  1.00 81.42           H
ATOM    769  C   GLN    50      15.376 -40.009  14.311  1.00 81.42           C
ATOM    770  O   GLN    50      16.327 -40.751  14.607  1.00 81.42           O
ATOM    771  CB  GLN    50      14.186 -38.372  15.949  1.00 81.42           C
ATOM    772 1HB  GLN    50      14.418 -37.540  16.614  1.00 81.42           H
ATOM    773 2HB  GLN    50      13.174 -38.154  15.607  1.00 81.42           H
ATOM    774  CG  GLN    50      14.043 -39.639  16.899  1.00 81.42           C
ATOM    775 1HG  GLN    50      13.690 -40.511  16.348  1.00 81.42           H
ATOM    776 2HG  GLN    50      15.002 -39.737  17.407  1.00 81.42           H
ATOM    777  CD  GLN    50      12.977 -39.316  17.984  1.00 81.42           C
ATOM    778  OE1 GLN    50      11.917 -39.976  18.118  1.00 81.42           O
ATOM    779  NE2 GLN    50      13.261 -38.309  18.718  1.00 81.42           N
ATOM    780 1HE2 GLN    50      12.465 -37.944  19.222  1.00 81.42           H
ATOM    781 2HE2 GLN    50      14.082 -37.735  18.586  1.00 81.42           H
ATOM    782  N   THR    51      14.480 -40.366  13.396  1.00 98.25           N
ATOM    783  H   THR    51      13.773 -39.709  13.096  1.00 98.25           H
ATOM    784  CA  THR    51      14.361 -41.745  13.001  1.00 98.25           C
ATOM    785  HA  THR    51      14.258 -42.290  13.939  1.00 98.25           H
ATOM    786  C   THR    51      15.597 -42.309  12.260  1.00 98.25           C
ATOM    787  O   THR    51      15.996 -43.472  12.488  1.00 98.25           O
ATOM    788  CB  THR    51      13.092 -41.876  12.210  1.00 98.25           C
ATOM    789  HB  THR    51      13.150 -41.318  11.275  1.00 98.25           H
ATOM    790  OG1 THR    51      11.899 -41.416  12.846  1.00 98.25           O
ATOM    791  HG1 THR    51      11.841 -40.471  12.689  1.00 98.25           H
ATOM    792  CG2 THR    51      12.838 -43.299  11.765  1.00 98.25           C
ATOM    793 1HG2 THR    51      13.748 -43.772  11.396  1.00 98.25           H
ATOM    794 2HG2 THR    51      12.097 -43.265  10.966  1.00 98.25           H
ATOM    795 3HG2 THR    51      12.443 -43.873  12.603  1.00 98.25           H
ATOM    796  N   GLY    52      16.330 -41.465  11.414  1.00 23.94           N
ATOM    797  H   GLY    52      16.014 -40.523  11.233  1.00 23.94           H
ATOM    798  CA  GLY    52      17.570 -41.882  10.755  1.00 23.94           C
ATOM    799 1HA  GLY    52      17.512 -42.916  10.413  1.00 23.94           H
ATOM    800 2HA  GLY    52      17.751 -41.194   9.929  1.00 23.94           H
ATOM    801  C   GLY    52      18.733 -41.763  11.753  1.00 23.94           C
ATOM    802  O   GLY    52      19.627 -42.548  11.599  1.00 23.94           O
ATOM    803  N   THR    53      18.728 -40.885  12.761  1.00 23.16           N
ATOM    804  H   THR    53      17.885 -40.371  12.974  1.00 23.16           H
ATOM    805  CA  THR    53      19.751 -40.905  13.828  1.00 23.16           C
ATOM    806  HA  THR    53      20.748 -40.900  13.389  1.00 23.16           H
ATOM    807  C   THR    53      19.663 -42.086  14.812  1.00 23.16           C
ATOM    808  O   THR    53      20.684 -42.680  15.206  1.00 23.16           O
ATOM    809  CB  THR    53      19.542 -39.593  14.651  1.00 23.16           C
ATOM    810  HB  THR    53      18.488 -39.554  14.928  1.00 23.16           H
ATOM    811  OG1 THR    53      19.865 -38.386  13.878  1.00 23.16           O
ATOM    812  HG1 THR    53      19.076 -38.223  13.356  1.00 23.16           H
ATOM    813  CG2 THR    53      20.305 -39.584  15.978  1.00 23.16           C
ATOM    814 1HG2 THR    53      20.281 -38.554  16.335  1.00 23.16           H
ATOM    815 2HG2 THR    53      21.340 -39.899  15.846  1.00 23.16           H
ATOM    816 3HG2 THR    53      19.818 -40.233  16.705  1.00 23.16           H
ATOM    817  N   VAL    54      18.458 -42.482  15.170  1.00 24.03           N
ATOM    818  H   VAL    54      17.629 -41.999  14.854  1.00 24.03           H
ATOM    819  CA  VAL    54      18.192 -43.749  15.911  1.00 24.03           C
ATOM    820  HA  VAL    54      18.910 -43.762  16.732  1.00 24.03           H
ATOM    821  C   VAL    54      18.513 -44.915  14.964  1.00 24.03           C
ATOM    822  O   VAL    54      19.191 -45.827  15.364  1.00 24.03           O
ATOM    823  CB  VAL    54      16.701 -43.798  16.475  1.00 24.03           C
ATOM    824  HB  VAL    54      16.068 -43.570  15.617  1.00 24.03           H
ATOM    825  CG1 VAL    54      16.303 -45.140  17.133  1.00 24.03           C
ATOM    826 1HG1 VAL    54      17.052 -45.348  17.897  1.00 24.03           H
ATOM    827 2HG1 VAL    54      16.265 -45.968  16.426  1.00 24.03           H
ATOM    828 3HG1 VAL    54      15.327 -45.017  17.603  1.00 24.03           H
ATOM    829  CG2 VAL    54      16.537 -42.664  17.539  1.00 24.03           C
ATOM    830 1HG2 VAL    54      15.795 -42.955  18.283  1.00 24.03           H
ATOM    831 2HG2 VAL    54      16.208 -41.755  17.035  1.00 24.03           H
ATOM    832 3HG2 VAL    54      17.493 -42.482  18.030  1.00 24.03           H
ATOM    833  N   GLY    55      18.027 -44.960  13.732  1.00 28.12           N
ATOM    834  H   GLY    55      17.382 -44.259  13.398  1.00 28.12           H
ATOM    835  CA  GLY    55      18.539 -45.886  12.685  1.00 28.12           C
ATOM    836 1HA  GLY    55      18.162 -46.842  13.049  1.00 28.12           H
ATOM    837 2HA  GLY    55      18.097 -45.683  11.710  1.00 28.12           H
ATOM    838  C   GLY    55      20.057 -45.969  12.541  1.00 28.12           C
ATOM    839  O   GLY    55      20.680 -46.931  13.065  1.00 28.12           O
ATOM    840  N   ASN    56      20.705 -45.053  11.834  1.00 39.04           N
ATOM    841  H   ASN    56      20.197 -44.206  11.619  1.00 39.04           H
ATOM    842  CA  ASN    56      22.097 -45.139  11.490  1.00 39.04           C
ATOM    843  HA  ASN    56      22.186 -46.110  11.003  1.00 39.04           H
ATOM    844  C   ASN    56      23.109 -45.103  12.660  1.00 39.04           C
ATOM    845  O   ASN    56      24.013 -45.960  12.593  1.00 39.04           O
ATOM    846  CB  ASN    56      22.422 -44.095  10.406  1.00 39.04           C
ATOM    847 1HB  ASN    56      21.872 -43.180  10.628  1.00 39.04           H
ATOM    848 2HB  ASN    56      23.511 -44.058  10.412  1.00 39.04           H
ATOM    849  CG  ASN    56      21.980 -44.574   8.997  1.00 39.04           C
ATOM    850  OD1 ASN    56      22.434 -45.590   8.563  1.00 39.04           O
ATOM    851  ND2 ASN    56      21.141 -43.935   8.162  1.00 39.04           N
ATOM    852 1HD2 ASN    56      21.221 -44.196   7.189  1.00 39.04           H
ATOM    853 2HD2 ASN    56      20.758 -43.034   8.413  1.00 39.04           H
ATOM    854  N   GLY    57      22.804 -44.408  13.749  1.00 14.86           N
ATOM    855  H   GLY    57      21.958 -43.859  13.798  1.00 14.86           H
ATOM    856  CA  GLY    57      23.645 -44.425  14.950  1.00 14.86           C
ATOM    857 1HA  GLY    57      24.601 -43.919  14.817  1.00 14.86           H
ATOM    858 2HA  GLY    57      23.087 -43.877  15.709  1.00 14.86           H
ATOM    859  C   GLY    57      23.917 -45.844  15.478  1.00 14.86           C
ATOM    860  O   GLY    57      24.966 -45.982  16.073  1.00 14.86           O
ATOM    861  N   LEU    58      23.006 -46.833  15.345  1.00 35.04           N
ATOM    862  H   LEU    58      22.035 -46.629  15.156  1.00 35.04           H
ATOM    863  CA  LEU    58      23.233 -48.314  15.629  1.00 35.04           C
ATOM    864  HA  LEU    58      23.911 -48.251  16.480  1.00 35.04           H
ATOM    865  C   LEU    58      23.997 -49.082  14.502  1.00 35.04           C
ATOM    866  O   LEU    58      24.874 -49.926  14.822  1.00 35.04           O
ATOM    867  CB  LEU    58      21.857 -48.940  16.099  1.00 35.04           C
ATOM    868 1HB  LEU    58      21.648 -48.494  17.072  1.00 35.04           H
ATOM    869 2HB  LEU    58      21.126 -48.644  15.346  1.00 35.04           H
ATOM    870  CG  LEU    58      21.839 -50.509  16.286  1.00 35.04           C
ATOM    871  HG  LEU    58      22.068 -50.928  15.306  1.00 35.04           H
ATOM    872  CD1 LEU    58      22.748 -51.047  17.408  1.00 35.04           C
ATOM    873 1HD1 LEU    58      23.742 -50.846  17.007  1.00 35.04           H
ATOM    874 2HD1 LEU    58      22.629 -52.119  17.564  1.00 35.04           H
ATOM    875 3HD1 LEU    58      22.627 -50.525  18.358  1.00 35.04           H
ATOM    876  CD2 LEU    58      20.431 -50.916  16.794  1.00 35.04           C
ATOM    877 1HD2 LEU    58      20.413 -51.957  17.117  1.00 35.04           H
ATOM    878 2HD2 LEU    58      19.754 -50.785  15.949  1.00 35.04           H
ATOM    879 3HD2 LEU    58      20.115 -50.274  17.616  1.00 35.04           H
ATOM    880  N   VAL    59      23.714 -48.793  13.268  1.00 36.74           N
ATOM    881  H   VAL    59      22.933 -48.201  13.022  1.00 36.74           H
ATOM    882  CA  VAL    59      24.394 -49.422  12.089  1.00 36.74           C
ATOM    883  HA  VAL    59      24.376 -50.509  12.170  1.00 36.74           H
ATOM    884  C   VAL    59      25.888 -48.988  12.063  1.00 36.74           C
ATOM    885  O   VAL    59      26.810 -49.838  11.919  1.00 36.74           O
ATOM    886  CB  VAL    59      23.701 -49.128  10.752  1.00 36.74           C
ATOM    887  HB  VAL    59      23.738 -48.055  10.562  1.00 36.74           H
ATOM    888  CG1 VAL    59      24.397 -49.780   9.622  1.00 36.74           C
ATOM    889 1HG1 VAL    59      25.293 -49.201   9.396  1.00 36.74           H
ATOM    890 2HG1 VAL    59      23.726 -49.761   8.764  1.00 36.74           H
ATOM    891 3HG1 VAL    59      24.676 -50.810   9.843  1.00 36.74           H
ATOM    892  CG2 VAL    59      22.161 -49.450  10.779  1.00 36.74           C
ATOM    893 1HG2 VAL    59      21.719 -49.415   9.782  1.00 36.74           H
ATOM    894 2HG2 VAL    59      21.594 -48.805  11.451  1.00 36.74           H
ATOM    895 3HG2 VAL    59      22.137 -50.474  11.151  1.00 36.74           H
ATOM    896  N   ILE    60      26.294 -47.780  12.392  1.00 34.72           N
ATOM    897  H   ILE    60      25.525 -47.135  12.499  1.00 34.72           H
ATOM    898  CA  ILE    60      27.631 -47.284  12.696  1.00 34.72           C
ATOM    899  HA  ILE    60      28.196 -47.427  11.775  1.00 34.72           H
ATOM    900  C   ILE    60      28.336 -48.102  13.809  1.00 34.72           C
ATOM    901  O   ILE    60      29.416 -48.568  13.640  1.00 34.72           O
ATOM    902  CB  ILE    60      27.486 -45.752  12.969  1.00 34.72           C
ATOM    903  HB  ILE    60      26.620 -45.625  13.620  1.00 34.72           H
ATOM    904  CG1 ILE    60      27.337 -44.892  11.723  1.00 34.72           C
ATOM    905 1HG1 ILE    60      28.316 -44.711  11.279  1.00 34.72           H
ATOM    906 2HG1 ILE    60      26.688 -45.393  11.004  1.00 34.72           H
ATOM    907  CG2 ILE    60      28.760 -45.227  13.646  1.00 34.72           C
ATOM    908 1HG2 ILE    60      29.519 -45.554  12.934  1.00 34.72           H
ATOM    909 2HG2 ILE    60      28.929 -45.714  14.607  1.00 34.72           H
ATOM    910 3HG2 ILE    60      28.819 -44.146  13.770  1.00 34.72           H
ATOM    911  CD1 ILE    60      26.782 -43.512  11.896  1.00 34.72           C
ATOM    912 1HD1 ILE    60      25.813 -43.582  12.391  1.00 34.72           H
ATOM    913 2HD1 ILE    60      26.647 -43.128  10.885  1.00 34.72           H
ATOM    914 3HD1 ILE    60      27.429 -42.839  12.458  1.00 34.72           H
ATOM    915  N   LEU    61      27.638 -48.462  14.918  1.00 79.28           N
ATOM    916  H   LEU    61      26.655 -48.257  15.031  1.00 79.28           H
ATOM    917  CA  LEU    61      28.215 -49.369  15.941  1.00 79.28           C
ATOM    918  HA  LEU    61      29.164 -49.007  16.336  1.00 79.28           H
ATOM    919  C   LEU    61      28.405 -50.818  15.467  1.00 79.28           C
ATOM    920  O   LEU    61      29.462 -51.420  15.726  1.00 79.28           O
ATOM    921  CB  LEU    61      27.316 -49.367  17.202  1.00 79.28           C
ATOM    922 1HB  LEU    61      26.291 -49.561  16.886  1.00 79.28           H
ATOM    923 2HB  LEU    61      27.671 -50.153  17.870  1.00 79.28           H
ATOM    924  CG  LEU    61      27.239 -48.081  18.035  1.00 79.28           C
ATOM    925  HG  LEU    61      26.953 -47.255  17.384  1.00 79.28           H
ATOM    926  CD1 LEU    61      26.056 -48.279  19.016  1.00 79.28           C
ATOM    927 1HD1 LEU    61      25.133 -48.281  18.436  1.00 79.28           H
ATOM    928 2HD1 LEU    61      26.041 -47.448  19.722  1.00 79.28           H
ATOM    929 3HD1 LEU    61      26.144 -49.219  19.562  1.00 79.28           H
ATOM    930  CD2 LEU    61      28.498 -47.754  18.732  1.00 79.28           C
ATOM    931 1HD2 LEU    61      28.340 -47.034  19.536  1.00 79.28           H
ATOM    932 2HD2 LEU    61      29.141 -47.313  17.970  1.00 79.28           H
ATOM    933 3HD2 LEU    61      28.971 -48.650  19.133  1.00 79.28           H
ATOM    934  N   VAL    62      27.412 -51.454  14.848  1.00107.89           N
ATOM    935  H   VAL    62      26.590 -50.876  14.746  1.00107.89           H
ATOM    936  CA  VAL    62      27.324 -52.816  14.304  1.00107.89           C
ATOM    937  HA  VAL    62      27.462 -53.559  15.089  1.00107.89           H
ATOM    938  C   VAL    62      28.439 -53.032  13.250  1.00107.89           C
ATOM    939  O   VAL    62      29.043 -54.095  13.186  1.00107.89           O
ATOM    940  CB  VAL    62      25.843 -53.013  13.884  1.00107.89           C
ATOM    941  HB  VAL    62      25.552 -52.155  13.277  1.00107.89           H
ATOM    942  CG1 VAL    62      25.496 -54.246  13.058  1.00107.89           C
ATOM    943 1HG1 VAL    62      24.457 -54.239  12.731  1.00107.89           H
ATOM    944 2HG1 VAL    62      25.679 -55.127  13.673  1.00107.89           H
ATOM    945 3HG1 VAL    62      26.152 -54.267  12.187  1.00107.89           H
ATOM    946  CG2 VAL    62      24.879 -53.134  15.088  1.00107.89           C
ATOM    947 1HG2 VAL    62      24.985 -54.110  15.562  1.00107.89           H
ATOM    948 2HG2 VAL    62      23.840 -52.984  14.793  1.00107.89           H
ATOM    949 3HG2 VAL    62      25.174 -52.354  15.790  1.00107.89           H
ATOM    950  N   MET    63      28.563 -52.113  12.272  1.00137.82           N
ATOM    951  H   MET    63      28.036 -51.260  12.389  1.00137.82           H
ATOM    952  CA  MET    63      29.623 -52.046  11.222  1.00137.82           C
ATOM    953  HA  MET    63      29.738 -53.098  10.962  1.00137.82           H
ATOM    954  C   MET    63      31.058 -51.618  11.787  1.00137.82           C
ATOM    955  O   MET    63      31.939 -51.391  10.963  1.00137.82           O
ATOM    956  CB  MET    63      29.201 -51.182   9.992  1.00137.82           C
ATOM    957 1HB  MET    63      29.090 -50.217  10.487  1.00137.82           H
ATOM    958 2HB  MET    63      30.024 -51.241   9.279  1.00137.82           H
ATOM    959  CG  MET    63      27.898 -51.571   9.315  1.00137.82           C
ATOM    960 1HG  MET    63      27.030 -51.623   9.972  1.00137.82           H
ATOM    961 2HG  MET    63      27.673 -50.818   8.560  1.00137.82           H
ATOM    962  SD  MET    63      27.955 -53.202   8.411  1.00137.82           S
ATOM    963  CE  MET    63      26.746 -54.143   9.332  1.00137.82           C
ATOM    964 1HE  MET    63      26.279 -54.873   8.672  1.00137.82           H
ATOM    965 2HE  MET    63      25.983 -53.475   9.734  1.00137.82           H
ATOM    966 3HE  MET    63      27.245 -54.659  10.152  1.00137.82           H
ATOM    967  N   GLY    64      31.292 -51.369  13.113  1.00 65.66           N
ATOM    968  H   GLY    64      30.471 -51.436  13.698  1.00 65.66           H
ATOM    969  CA  GLY    64      32.426 -50.619  13.614  1.00 65.66           C
ATOM    970 1HA  GLY    64      32.551 -49.749  12.970  1.00 65.66           H
ATOM    971 2HA  GLY    64      32.238 -50.180  14.594  1.00 65.66           H
ATOM    972  C   GLY    64      33.735 -51.403  13.658  1.00 65.66           C
ATOM    973  O   GLY    64      33.729 -52.596  13.293  1.00 65.66           O
ATOM    974  N   TYR    65      34.877 -50.729  14.012  1.00194.62           N
ATOM    975  H   TYR    65      34.888 -49.766  14.317  1.00194.62           H
ATOM    976  CA  TYR    65      36.079 -51.520  14.266  1.00194.62           C
ATOM    977  HA  TYR    65      36.082 -52.301  13.505  1.00194.62           H
ATOM    978  C   TYR    65      36.073 -52.177  15.649  1.00194.62           C
ATOM    979  O   TYR    65      35.684 -51.567  16.637  1.00194.62           O
ATOM    980  CB  TYR    65      37.241 -50.613  14.038  1.00194.62           C
ATOM    981 1HB  TYR    65      37.164 -50.201  13.032  1.00194.62           H
ATOM    982 2HB  TYR    65      37.074 -49.756  14.691  1.00194.62           H
ATOM    983  CG  TYR    65      38.648 -51.134  14.255  1.00194.62           C
ATOM    984  CD1 TYR    65      39.398 -51.501  13.117  1.00194.62           C
ATOM    985  HD1 TYR    65      39.040 -51.401  12.103  1.00194.62           H
ATOM    986  CD2 TYR    65      39.176 -51.358  15.537  1.00194.62           C
ATOM    987  HD2 TYR    65      38.531 -51.245  16.396  1.00194.62           H
ATOM    988  CE1 TYR    65      40.727 -51.961  13.319  1.00194.62           C
ATOM    989  HE1 TYR    65      41.293 -52.232  12.440  1.00194.62           H
ATOM    990  CE2 TYR    65      40.486 -51.825  15.704  1.00194.62           C
ATOM    991  HE2 TYR    65      40.838 -52.026  16.705  1.00194.62           H
ATOM    992  CZ  TYR    65      41.318 -52.096  14.598  1.00194.62           C
ATOM    993  OH  TYR    65      42.548 -52.613  14.739  1.00194.62           O
ATOM    994  HH  TYR    65      42.702 -53.071  15.568  1.00194.62           H
ATOM    995  N   GLN    66      36.758 -53.370  15.722  1.00 61.52           N
ATOM    996  H   GLN    66      37.079 -53.802  14.867  1.00 61.52           H
ATOM    997  CA  GLN    66      37.177 -53.962  16.980  1.00 61.52           C
ATOM    998  HA  GLN    66      37.418 -53.088  17.585  1.00 61.52           H
ATOM    999  C   GLN    66      38.525 -54.742  16.776  1.00 61.52           C
ATOM   1000  O   GLN    66      39.188 -54.952  17.767  1.00 61.52           O
ATOM   1001  CB  GLN    66      35.979 -54.859  17.431  1.00 61.52           C
ATOM   1002 1HB  GLN    66      35.038 -54.456  17.057  1.00 61.52           H
ATOM   1003 2HB  GLN    66      36.078 -55.767  16.836  1.00 61.52           H
ATOM   1004  CG  GLN    66      36.011 -55.077  18.872  1.00 61.52           C
ATOM   1005 1HG  GLN    66      36.791 -55.824  19.021  1.00 61.52           H
ATOM   1006 2HG  GLN    66      36.376 -54.124  19.256  1.00 61.52           H
ATOM   1007  CD  GLN    66      34.722 -55.475  19.484  1.00 61.52           C
ATOM   1008  OE1 GLN    66      33.645 -55.014  19.017  1.00 61.52           O
ATOM   1009  NE2 GLN    66      34.666 -56.254  20.561  1.00 61.52           N
ATOM   1010 1HE2 GLN    66      33.793 -56.377  21.055  1.00 61.52           H
ATOM   1011 2HE2 GLN    66      35.537 -56.508  21.003  1.00 61.52           H
ATOM   1012  N   LYS    67      38.909 -55.156  15.548  1.00159.53           N
ATOM   1013  H   LYS    67      38.321 -54.861  14.782  1.00159.53           H
ATOM   1014  CA  LYS    67      39.998 -56.108  15.140  1.00159.53           C
ATOM   1015  HA  LYS    67      40.701 -56.197  15.968  1.00159.53           H
ATOM   1016  C   LYS    67      40.752 -55.631  13.897  1.00159.53           C
ATOM   1017  O   LYS    67      40.165 -55.186  12.975  1.00159.53           O
ATOM   1018  CB  LYS    67      39.456 -57.505  14.954  1.00159.53           C
ATOM   1019 1HB  LYS    67      40.263 -58.204  14.734  1.00159.53           H
ATOM   1020 2HB  LYS    67      39.092 -57.905  15.901  1.00159.53           H
ATOM   1021  CG  LYS    67      38.257 -57.692  14.024  1.00159.53           C
ATOM   1022 1HG  LYS    67      37.474 -56.985  14.298  1.00159.53           H
ATOM   1023 2HG  LYS    67      38.554 -57.458  13.001  1.00159.53           H
ATOM   1024  CD  LYS    67      37.655 -59.043  14.218  1.00159.53           C
ATOM   1025 1HD  LYS    67      37.146 -59.394  13.320  1.00159.53           H
ATOM   1026 2HD  LYS    67      38.415 -59.809  14.370  1.00159.53           H
ATOM   1027  CE  LYS    67      36.709 -59.163  15.443  1.00159.53           C
ATOM   1028 1HE  LYS    67      37.077 -58.486  16.214  1.00159.53           H
ATOM   1029 2HE  LYS    67      35.708 -58.879  15.117  1.00159.53           H
ATOM   1030  NZ  LYS    67      36.622 -60.631  15.849  1.00159.53           N
ATOM   1031 1HZ  LYS    67      35.828 -60.816  16.445  1.00159.53           H
ATOM   1032 2HZ  LYS    67      37.461 -60.987  16.284  1.00159.53           H
ATOM   1033 3HZ  LYS    67      36.487 -61.085  14.956  1.00159.53           H
ATOM   1034  N   LYS    68      42.086 -55.857  13.928  1.00159.78           N
ATOM   1035  H   LYS    68      42.469 -56.336  14.731  1.00159.78           H
ATOM   1036  CA  LYS    68      43.000 -55.420  12.893  1.00159.78           C
ATOM   1037  HA  LYS    68      42.891 -54.348  12.733  1.00159.78           H
ATOM   1038  C   LYS    68      42.725 -55.962  11.558  1.00159.78           C
ATOM   1039  O   LYS    68      42.737 -55.191  10.609  1.00159.78           O
ATOM   1040  CB  LYS    68      44.503 -55.662  13.282  1.00159.78           C
ATOM   1041 1HB  LYS    68      44.603 -55.205  14.267  1.00159.78           H
ATOM   1042 2HB  LYS    68      44.586 -56.745  13.373  1.00159.78           H
ATOM   1043  CG  LYS    68      45.630 -55.037  12.454  1.00159.78           C
ATOM   1044 1HG  LYS    68      46.568 -55.541  12.689  1.00159.78           H
ATOM   1045 2HG  LYS    68      45.467 -55.264  11.401  1.00159.78           H
ATOM   1046  CD  LYS    68      45.675 -53.491  12.682  1.00159.78           C
ATOM   1047 1HD  LYS    68      44.646 -53.133  12.645  1.00159.78           H
ATOM   1048 2HD  LYS    68      46.114 -53.326  13.666  1.00159.78           H
ATOM   1049  CE  LYS    68      46.434 -52.832  11.509  1.00159.78           C
ATOM   1050 1HE  LYS    68      46.043 -53.241  10.577  1.00159.78           H
ATOM   1051 2HE  LYS    68      46.315 -51.751  11.589  1.00159.78           H
ATOM   1052  NZ  LYS    68      47.875 -52.927  11.691  1.00159.78           N
ATOM   1053 1HZ  LYS    68      48.198 -52.651  12.607  1.00159.78           H
ATOM   1054 2HZ  LYS    68      48.196 -52.259  11.004  1.00159.78           H
ATOM   1055 3HZ  LYS    68      48.239 -53.842  11.466  1.00159.78           H
ATOM   1056  N   LEU    69      42.285 -57.220  11.443  1.00153.79           N
ATOM   1057  H   LEU    69      42.163 -57.786  12.271  1.00153.79           H
ATOM   1058  CA  LEU    69      41.819 -57.893  10.204  1.00153.79           C
ATOM   1059  HA  LEU    69      42.441 -57.568   9.370  1.00153.79           H
ATOM   1060  C   LEU    69      40.331 -57.466   9.753  1.00153.79           C
ATOM   1061  O   LEU    69      39.370 -58.223   9.666  1.00153.79           O
ATOM   1062  CB  LEU    69      42.015 -59.415  10.339  1.00153.79           C
ATOM   1063 1HB  LEU    69      43.010 -59.601  10.743  1.00153.79           H
ATOM   1064 2HB  LEU    69      41.266 -59.800  11.031  1.00153.79           H
ATOM   1065  CG  LEU    69      41.839 -60.194   9.049  1.00153.79           C
ATOM   1066  HG  LEU    69      40.811 -60.108   8.696  1.00153.79           H
ATOM   1067  CD1 LEU    69      42.707 -59.786   7.873  1.00153.79           C
ATOM   1068 1HD1 LEU    69      43.695 -60.148   8.156  1.00153.79           H
ATOM   1069 2HD1 LEU    69      42.734 -58.702   7.760  1.00153.79           H
ATOM   1070 3HD1 LEU    69      42.409 -60.243   6.929  1.00153.79           H
ATOM   1071  CD2 LEU    69      42.158 -61.708   9.223  1.00153.79           C
ATOM   1072 1HD2 LEU    69      41.983 -62.265   8.303  1.00153.79           H
ATOM   1073 2HD2 LEU    69      41.564 -62.139  10.029  1.00153.79           H
ATOM   1074 3HD2 LEU    69      43.216 -61.758   9.483  1.00153.79           H
ATOM   1075  N   ARG    70      40.276 -56.196   9.482  1.00113.50           N
ATOM   1076  H   ARG    70      41.126 -55.654   9.548  1.00113.50           H
ATOM   1077  CA  ARG    70      39.070 -55.453   9.070  1.00113.50           C
ATOM   1078  HA  ARG    70      38.306 -55.555   9.840  1.00113.50           H
ATOM   1079  C   ARG    70      38.444 -56.048   7.755  1.00113.50           C
ATOM   1080  O   ARG    70      39.070 -56.043   6.659  1.00113.50           O
ATOM   1081  CB  ARG    70      39.501 -54.009   8.866  1.00113.50           C
ATOM   1082 1HB  ARG    70      39.930 -53.605   9.783  1.00113.50           H
ATOM   1083 2HB  ARG    70      40.254 -53.954   8.080  1.00113.50           H
ATOM   1084  CG  ARG    70      38.334 -53.057   8.449  1.00113.50           C
ATOM   1085 1HG  ARG    70      38.618 -52.010   8.342  1.00113.50           H
ATOM   1086 2HG  ARG    70      37.867 -53.317   7.499  1.00113.50           H
ATOM   1087  CD  ARG    70      37.267 -53.161   9.559  1.00113.50           C
ATOM   1088 1HD  ARG    70      36.584 -53.976   9.320  1.00113.50           H
ATOM   1089 2HD  ARG    70      37.759 -53.208  10.531  1.00113.50           H
ATOM   1090  NE  ARG    70      36.423 -51.902   9.580  1.00113.50           N
ATOM   1091  HE  ARG    70      36.962 -51.078   9.356  1.00113.50           H
ATOM   1092  CZ  ARG    70      35.131 -51.855   9.816  1.00113.50           C
ATOM   1093  NH1 ARG    70      34.341 -52.817  10.082  1.00113.50           N
ATOM   1094 1HH1 ARG    70      34.669 -53.765  10.205  1.00113.50           H
ATOM   1095 2HH1 ARG    70      33.455 -52.535  10.475  1.00113.50           H
ATOM   1096  NH2 ARG    70      34.623 -50.675   9.831  1.00113.50           N
ATOM   1097 1HH2 ARG    70      35.303 -49.928   9.814  1.00113.50           H
ATOM   1098 2HH2 ARG    70      33.701 -50.510  10.210  1.00113.50           H
ATOM   1099  N   SER    71      37.127 -56.247   7.823  1.00 47.35           N
ATOM   1100  H   SER    71      36.573 -56.045   8.643  1.00 47.35           H
ATOM   1101  CA  SER    71      36.316 -56.513   6.591  1.00 47.35           C
ATOM   1102  HA  SER    71      36.832 -57.206   5.926  1.00 47.35           H
ATOM   1103  C   SER    71      36.110 -55.187   5.802  1.00 47.35           C
ATOM   1104  O   SER    71      35.623 -54.142   6.329  1.00 47.35           O
ATOM   1105  CB  SER    71      34.931 -57.045   7.017  1.00 47.35           C
ATOM   1106 1HB  SER    71      35.078 -57.967   7.580  1.00 47.35           H
ATOM   1107 2HB  SER    71      34.464 -56.303   7.666  1.00 47.35           H
ATOM   1108  OG  SER    71      34.301 -57.376   5.817  1.00 47.35           O
ATOM   1109  HG  SER    71      34.010 -58.291   5.847  1.00 47.35           H
ATOM   1110  N   MET    72      36.601 -55.165   4.598  1.00 91.54           N
ATOM   1111  H   MET    72      37.071 -56.015   4.321  1.00 91.54           H
ATOM   1112  CA  MET    72      36.496 -54.098   3.622  1.00 91.54           C
ATOM   1113  HA  MET    72      36.859 -53.211   4.143  1.00 91.54           H
ATOM   1114  C   MET    72      34.982 -53.818   3.293  1.00 91.54           C
ATOM   1115  O   MET    72      34.604 -52.688   3.280  1.00 91.54           O
ATOM   1116  CB  MET    72      37.320 -54.193   2.362  1.00 91.54           C
ATOM   1117 1HB  MET    72      36.950 -55.062   1.818  1.00 91.54           H
ATOM   1118 2HB  MET    72      37.152 -53.270   1.806  1.00 91.54           H
ATOM   1119  CG  MET    72      38.805 -54.357   2.650  1.00 91.54           C
ATOM   1120 1HG  MET    72      39.337 -53.435   2.882  1.00 91.54           H
ATOM   1121 2HG  MET    72      38.849 -55.058   3.484  1.00 91.54           H
ATOM   1122  SD  MET    72      39.700 -55.150   1.236  1.00 91.54           S
ATOM   1123  CE  MET    72      39.956 -53.580   0.251  1.00 91.54           C
ATOM   1124 1HE  MET    72      40.800 -53.782  -0.409  1.00 91.54           H
ATOM   1125 2HE  MET    72      40.182 -52.717   0.877  1.00 91.54           H
ATOM   1126 3HE  MET    72      39.068 -53.373  -0.347  1.00 91.54           H
ATOM   1127  N   THR    73      34.083 -54.800   3.260  1.00 42.35           N
ATOM   1128  H   THR    73      34.393 -55.761   3.305  1.00 42.35           H
ATOM   1129  CA  THR    73      32.640 -54.589   3.087  1.00 42.35           C
ATOM   1130  HA  THR    73      32.579 -54.002   2.170  1.00 42.35           H
ATOM   1131  C   THR    73      32.009 -53.827   4.233  1.00 42.35           C
ATOM   1132  O   THR    73      31.164 -52.927   4.049  1.00 42.35           O
ATOM   1133  CB  THR    73      31.835 -55.922   2.881  1.00 42.35           C
ATOM   1134  HB  THR    73      32.074 -56.562   3.730  1.00 42.35           H
ATOM   1135  OG1 THR    73      32.363 -56.508   1.674  1.00 42.35           O
ATOM   1136  HG1 THR    73      33.195 -56.920   1.920  1.00 42.35           H
ATOM   1137  CG2 THR    73      30.305 -55.701   2.868  1.00 42.35           C
ATOM   1138 1HG2 THR    73      29.826 -56.637   2.581  1.00 42.35           H
ATOM   1139 2HG2 THR    73      29.984 -54.906   2.195  1.00 42.35           H
ATOM   1140 3HG2 THR    73      30.025 -55.447   3.891  1.00 42.35           H
ATOM   1141  N   ASP    74      32.407 -54.251   5.476  1.00 42.46           N
ATOM   1142  H   ASP    74      32.907 -55.104   5.682  1.00 42.46           H
ATOM   1143  CA  ASP    74      31.898 -53.526   6.678  1.00 42.46           C
ATOM   1144  HA  ASP    74      30.831 -53.401   6.489  1.00 42.46           H
ATOM   1145  C   ASP    74      32.533 -52.130   6.811  1.00 42.46           C
ATOM   1146  O   ASP    74      31.823 -51.214   7.257  1.00 42.46           O
ATOM   1147  CB  ASP    74      32.029 -54.282   8.008  1.00 42.46           C
ATOM   1148 1HB  ASP    74      33.059 -54.636   8.057  1.00 42.46           H
ATOM   1149 2HB  ASP    74      31.990 -53.570   8.832  1.00 42.46           H
ATOM   1150  CG  ASP    74      31.074 -55.429   8.267  1.00 42.46           C
ATOM   1151  OD1 ASP    74      30.381 -55.900   7.378  1.00 42.46           O
ATOM   1152  OD2 ASP    74      30.987 -55.943   9.413  1.00 42.46           O
ATOM   1153  N   LYS    75      33.739 -51.843   6.269  1.00125.96           N
ATOM   1154  H   LYS    75      34.245 -52.632   5.893  1.00125.96           H
ATOM   1155  CA  LYS    75      34.260 -50.528   6.158  1.00125.96           C
ATOM   1156  HA  LYS    75      34.145 -50.008   7.108  1.00125.96           H
ATOM   1157  C   LYS    75      33.470 -49.719   5.090  1.00125.96           C
ATOM   1158  O   LYS    75      33.070 -48.586   5.344  1.00125.96           O
ATOM   1159  CB  LYS    75      35.769 -50.569   5.916  1.00125.96           C
ATOM   1160 1HB  LYS    75      36.218 -51.321   6.565  1.00125.96           H
ATOM   1161 2HB  LYS    75      35.965 -50.975   4.924  1.00125.96           H
ATOM   1162  CG  LYS    75      36.474 -49.232   6.051  1.00125.96           C
ATOM   1163 1HG  LYS    75      36.228 -48.592   5.203  1.00125.96           H
ATOM   1164 2HG  LYS    75      36.118 -48.709   6.939  1.00125.96           H
ATOM   1165  CD  LYS    75      38.008 -49.377   6.160  1.00125.96           C
ATOM   1166 1HD  LYS    75      38.245 -49.757   7.154  1.00125.96           H
ATOM   1167 2HD  LYS    75      38.345 -50.038   5.361  1.00125.96           H
ATOM   1168  CE  LYS    75      38.542 -47.957   6.047  1.00125.96           C
ATOM   1169 1HE  LYS    75      37.807 -47.253   6.438  1.00125.96           H
ATOM   1170 2HE  LYS    75      39.361 -47.813   6.752  1.00125.96           H
ATOM   1171  NZ  LYS    75      38.874 -47.635   4.643  1.00125.96           N
ATOM   1172 1HZ  LYS    75      39.539 -48.249   4.194  1.00125.96           H
ATOM   1173 2HZ  LYS    75      39.249 -46.698   4.676  1.00125.96           H
ATOM   1174 3HZ  LYS    75      38.010 -47.633   4.119  1.00125.96           H
ATOM   1175  N   TYR    76      33.140 -50.303   3.953  1.00 58.93           N
ATOM   1176  H   TYR    76      33.397 -51.263   3.773  1.00 58.93           H
ATOM   1177  CA  TYR    76      32.351 -49.629   2.917  1.00 58.93           C
ATOM   1178  HA  TYR    76      32.869 -48.753   2.527  1.00 58.93           H
ATOM   1179  C   TYR    76      30.955 -49.242   3.371  1.00 58.93           C
ATOM   1180  O   TYR    76      30.563 -48.056   3.276  1.00 58.93           O
ATOM   1181  CB  TYR    76      32.156 -50.585   1.735  1.00 58.93           C
ATOM   1182 1HB  TYR    76      31.777 -51.549   2.077  1.00 58.93           H
ATOM   1183 2HB  TYR    76      31.512 -50.087   1.010  1.00 58.93           H
ATOM   1184  CG  TYR    76      33.447 -50.985   0.868  1.00 58.93           C
ATOM   1185  CD1 TYR    76      34.634 -50.220   0.898  1.00 58.93           C
ATOM   1186  HD1 TYR    76      34.576 -49.292   1.447  1.00 58.93           H
ATOM   1187  CD2 TYR    76      33.469 -52.137   0.021  1.00 58.93           C
ATOM   1188  HD2 TYR    76      32.557 -52.702  -0.102  1.00 58.93           H
ATOM   1189  CE1 TYR    76      35.839 -50.586   0.275  1.00 58.93           C
ATOM   1190  HE1 TYR    76      36.715 -49.957   0.337  1.00 58.93           H
ATOM   1191  CE2 TYR    76      34.619 -52.485  -0.684  1.00 58.93           C
ATOM   1192  HE2 TYR    76      34.611 -53.272  -1.425  1.00 58.93           H
ATOM   1193  CZ  TYR    76      35.836 -51.735  -0.525  1.00 58.93           C
ATOM   1194  OH  TYR    76      36.930 -52.058  -1.262  1.00 58.93           O
ATOM   1195  HH  TYR    76      37.354 -51.300  -1.671  1.00 58.93           H
ATOM   1196  N   ARG    77      30.351 -50.139   4.129  1.00 89.15           N
ATOM   1197  H   ARG    77      30.730 -51.074   4.092  1.00 89.15           H
ATOM   1198  CA  ARG    77      29.094 -49.909   4.773  1.00 89.15           C
ATOM   1199  HA  ARG    77      28.405 -49.481   4.044  1.00 89.15           H
ATOM   1200  C   ARG    77      29.097 -48.888   5.990  1.00 89.15           C
ATOM   1201  O   ARG    77      28.170 -48.096   6.009  1.00 89.15           O
ATOM   1202  CB  ARG    77      28.516 -51.238   5.303  1.00 89.15           C
ATOM   1203 1HB  ARG    77      29.287 -51.856   5.764  1.00 89.15           H
ATOM   1204 2HB  ARG    77      27.700 -51.000   5.985  1.00 89.15           H
ATOM   1205  CG  ARG    77      27.926 -52.021   4.106  1.00 89.15           C
ATOM   1206 1HG  ARG    77      27.339 -51.334   3.496  1.00 89.15           H
ATOM   1207 2HG  ARG    77      28.741 -52.383   3.479  1.00 89.15           H
ATOM   1208  CD  ARG    77      27.048 -53.202   4.522  1.00 89.15           C
ATOM   1209 1HD  ARG    77      26.270 -52.900   5.223  1.00 89.15           H
ATOM   1210 2HD  ARG    77      26.512 -53.630   3.675  1.00 89.15           H
ATOM   1211  NE  ARG    77      27.787 -54.345   5.177  1.00 89.15           N
ATOM   1212  HE  ARG    77      28.709 -54.145   5.540  1.00 89.15           H
ATOM   1213  CZ  ARG    77      27.202 -55.523   5.501  1.00 89.15           C
ATOM   1214  NH1 ARG    77      26.020 -55.855   5.169  1.00 89.15           N
ATOM   1215 1HH1 ARG    77      25.523 -55.326   4.466  1.00 89.15           H
ATOM   1216 2HH1 ARG    77      25.657 -56.744   5.482  1.00 89.15           H
ATOM   1217  NH2 ARG    77      27.808 -56.297   6.362  1.00 89.15           N
ATOM   1218 1HH2 ARG    77      28.756 -56.071   6.627  1.00 89.15           H
ATOM   1219 2HH2 ARG    77      27.429 -57.209   6.571  1.00 89.15           H
ATOM   1220  N   LEU    78      30.174 -48.828   6.704  1.00 90.00           N
ATOM   1221  H   LEU    78      30.992 -49.370   6.464  1.00 90.00           H
ATOM   1222  CA  LEU    78      30.360 -47.780   7.717  1.00 90.00           C
ATOM   1223  HA  LEU    78      29.504 -47.767   8.392  1.00 90.00           H
ATOM   1224  C   LEU    78      30.414 -46.361   7.047  1.00 90.00           C
ATOM   1225  O   LEU    78      29.700 -45.510   7.557  1.00 90.00           O
ATOM   1226  CB  LEU    78      31.604 -48.084   8.596  1.00 90.00           C
ATOM   1227 1HB  LEU    78      31.471 -49.077   9.025  1.00 90.00           H
ATOM   1228 2HB  LEU    78      32.464 -48.172   7.932  1.00 90.00           H
ATOM   1229  CG  LEU    78      31.930 -47.000   9.616  1.00 90.00           C
ATOM   1230  HG  LEU    78      32.114 -46.056   9.103  1.00 90.00           H
ATOM   1231  CD1 LEU    78      30.793 -46.844  10.673  1.00 90.00           C
ATOM   1232 1HD1 LEU    78      29.887 -46.442  10.219  1.00 90.00           H
ATOM   1233 2HD1 LEU    78      31.147 -46.161  11.445  1.00 90.00           H
ATOM   1234 3HD1 LEU    78      30.578 -47.816  11.117  1.00 90.00           H
ATOM   1235  CD2 LEU    78      33.217 -47.453  10.374  1.00 90.00           C
ATOM   1236 1HD2 LEU    78      33.613 -46.717  11.074  1.00 90.00           H
ATOM   1237 2HD2 LEU    78      33.959 -47.655   9.601  1.00 90.00           H
ATOM   1238 3HD2 LEU    78      32.986 -48.375  10.907  1.00 90.00           H
ATOM   1239  N   HIS    79      31.122 -46.184   5.932  1.00 71.44           N
ATOM   1240  H   HIS    79      31.526 -46.999   5.494  1.00 71.44           H
ATOM   1241  CA  HIS    79      31.133 -44.952   5.108  1.00 71.44           C
ATOM   1242  HA  HIS    79      31.417 -44.103   5.730  1.00 71.44           H
ATOM   1243  C   HIS    79      29.757 -44.593   4.458  1.00 71.44           C
ATOM   1244  O   HIS    79      29.391 -43.415   4.591  1.00 71.44           O
ATOM   1245  CB  HIS    79      32.357 -44.996   4.075  1.00 71.44           C
ATOM   1246 1HB  HIS    79      33.227 -45.427   4.570  1.00 71.44           H
ATOM   1247 2HB  HIS    79      32.089 -45.744   3.330  1.00 71.44           H
ATOM   1248  CG  HIS    79      32.714 -43.708   3.418  1.00 71.44           C
ATOM   1249  ND1 HIS    79      32.603 -42.440   3.944  1.00 71.44           N
ATOM   1250  CD2 HIS    79      33.498 -43.652   2.320  1.00 71.44           C
ATOM   1251  HD2 HIS    79      34.073 -44.426   1.833  1.00 71.44           H
ATOM   1252  CE1 HIS    79      33.257 -41.629   3.066  1.00 71.44           C
ATOM   1253  HE1 HIS    79      33.229 -40.565   3.249  1.00 71.44           H
ATOM   1254  NE2 HIS    79      33.755 -42.322   2.027  1.00 71.44           N
ATOM   1255  HE2 HIS    79      34.364 -41.865   1.363  1.00 71.44           H
ATOM   1256  N   LEU    80      29.026 -45.542   3.942  1.00 95.06           N
ATOM   1257  H   LEU    80      29.428 -46.451   3.764  1.00 95.06           H
ATOM   1258  CA  LEU    80      27.606 -45.394   3.524  1.00 95.06           C
ATOM   1259  HA  LEU    80      27.617 -44.626   2.751  1.00 95.06           H
ATOM   1260  C   LEU    80      26.619 -44.956   4.624  1.00 95.06           C
ATOM   1261  O   LEU    80      25.895 -43.987   4.487  1.00 95.06           O
ATOM   1262  CB  LEU    80      27.194 -46.787   2.910  1.00 95.06           C
ATOM   1263 1HB  LEU    80      27.680 -46.843   1.935  1.00 95.06           H
ATOM   1264 2HB  LEU    80      27.582 -47.545   3.590  1.00 95.06           H
ATOM   1265  CG  LEU    80      25.701 -47.151   2.712  1.00 95.06           C
ATOM   1266  HG  LEU    80      25.210 -47.090   3.683  1.00 95.06           H
ATOM   1267  CD1 LEU    80      25.161 -46.003   1.768  1.00 95.06           C
ATOM   1268 1HD1 LEU    80      25.731 -46.132   0.848  1.00 95.06           H
ATOM   1269 2HD1 LEU    80      25.374 -45.023   2.194  1.00 95.06           H
ATOM   1270 3HD1 LEU    80      24.096 -46.082   1.550  1.00 95.06           H
ATOM   1271  CD2 LEU    80      25.473 -48.519   2.102  1.00 95.06           C
ATOM   1272 1HD2 LEU    80      24.408 -48.744   2.034  1.00 95.06           H
ATOM   1273 2HD2 LEU    80      25.952 -49.230   2.776  1.00 95.06           H
ATOM   1274 3HD2 LEU    80      25.925 -48.594   1.113  1.00 95.06           H
ATOM   1275  N   SER    81      26.618 -45.738   5.743  1.00 72.84           N
ATOM   1276  H   SER    81      27.284 -46.497   5.767  1.00 72.84           H
ATOM   1277  CA  SER    81      25.698 -45.615   6.864  1.00 72.84           C
ATOM   1278  HA  SER    81      24.650 -45.679   6.569  1.00 72.84           H
ATOM   1279  C   SER    81      25.982 -44.272   7.496  1.00 72.84           C
ATOM   1280  O   SER    81      25.027 -43.636   7.914  1.00 72.84           O
ATOM   1281  CB  SER    81      25.957 -46.724   7.874  1.00 72.84           C
ATOM   1282 1HB  SER    81      25.742 -47.692   7.422  1.00 72.84           H
ATOM   1283 2HB  SER    81      27.003 -46.709   8.179  1.00 72.84           H
ATOM   1284  OG  SER    81      25.147 -46.560   9.009  1.00 72.84           O
ATOM   1285  HG  SER    81      24.261 -46.321   8.729  1.00 72.84           H
ATOM   1286  N   THR    82      27.268 -43.791   7.443  1.00 25.32           N
ATOM   1287  H   THR    82      27.938 -44.456   7.082  1.00 25.32           H
ATOM   1288  CA  THR    82      27.698 -42.491   7.844  1.00 25.32           C
ATOM   1289  HA  THR    82      27.208 -42.350   8.807  1.00 25.32           H
ATOM   1290  C   THR    82      27.146 -41.350   6.908  1.00 25.32           C
ATOM   1291  O   THR    82      26.715 -40.348   7.503  1.00 25.32           O
ATOM   1292  CB  THR    82      29.220 -42.368   7.961  1.00 25.32           C
ATOM   1293  HB  THR    82      29.664 -42.465   6.970  1.00 25.32           H
ATOM   1294  OG1 THR    82      29.724 -43.355   8.858  1.00 25.32           O
ATOM   1295  HG1 THR    82      29.570 -44.213   8.455  1.00 25.32           H
ATOM   1296  CG2 THR    82      29.750 -41.022   8.587  1.00 25.32           C
ATOM   1297 1HG2 THR    82      30.826 -40.992   8.760  1.00 25.32           H
ATOM   1298 2HG2 THR    82      29.225 -40.873   9.531  1.00 25.32           H
ATOM   1299 3HG2 THR    82      29.472 -40.235   7.887  1.00 25.32           H
ATOM   1300  N   ALA    83      27.200 -41.491   5.583  1.00 29.42           N
ATOM   1301  H   ALA    83      27.316 -42.457   5.313  1.00 29.42           H
ATOM   1302  CA  ALA    83      26.814 -40.521   4.608  1.00 29.42           C
ATOM   1303  HA  ALA    83      27.198 -39.545   4.905  1.00 29.42           H
ATOM   1304  C   ALA    83      25.243 -40.393   4.634  1.00 29.42           C
ATOM   1305  O   ALA    83      24.662 -39.293   4.756  1.00 29.42           O
ATOM   1306  CB  ALA    83      27.277 -40.845   3.159  1.00 29.42           C
ATOM   1307 1HB  ALA    83      26.956 -40.093   2.437  1.00 29.42           H
ATOM   1308 2HB  ALA    83      26.823 -41.804   2.911  1.00 29.42           H
ATOM   1309 3HB  ALA    83      28.363 -40.938   3.129  1.00 29.42           H
ATOM   1310  N   ASP    84      24.527 -41.522   4.664  1.00 34.32           N
ATOM   1311  H   ASP    84      25.034 -42.384   4.523  1.00 34.32           H
ATOM   1312  CA  ASP    84      23.087 -41.687   4.994  1.00 34.32           C
ATOM   1313  HA  ASP    84      22.455 -41.281   4.204  1.00 34.32           H
ATOM   1314  C   ASP    84      22.584 -41.037   6.334  1.00 34.32           C
ATOM   1315  O   ASP    84      21.377 -40.677   6.416  1.00 34.32           O
ATOM   1316  CB  ASP    84      22.799 -43.161   4.923  1.00 34.32           C
ATOM   1317 1HB  ASP    84      23.328 -43.580   4.067  1.00 34.32           H
ATOM   1318 2HB  ASP    84      23.347 -43.672   5.715  1.00 34.32           H
ATOM   1319  CG  ASP    84      21.356 -43.558   4.917  1.00 34.32           C
ATOM   1320  OD1 ASP    84      20.548 -42.759   4.371  1.00 34.32           O
ATOM   1321  OD2 ASP    84      21.060 -44.676   5.401  1.00 34.32           O
ATOM   1322  N   LEU    85      23.461 -40.648   7.245  1.00 82.69           N
ATOM   1323  H   LEU    85      24.453 -40.767   7.100  1.00 82.69           H
ATOM   1324  CA  LEU    85      23.112 -40.024   8.498  1.00 82.69           C
ATOM   1325  HA  LEU    85      22.058 -40.193   8.718  1.00 82.69           H
ATOM   1326  C   LEU    85      23.338 -38.477   8.305  1.00 82.69           C
ATOM   1327  O   LEU    85      22.473 -37.677   8.600  1.00 82.69           O
ATOM   1328  CB  LEU    85      23.917 -40.741   9.605  1.00 82.69           C
ATOM   1329 1HB  LEU    85      23.505 -41.742   9.732  1.00 82.69           H
ATOM   1330 2HB  LEU    85      24.944 -40.859   9.258  1.00 82.69           H
ATOM   1331  CG  LEU    85      23.936 -40.033  10.930  1.00 82.69           C
ATOM   1332  HG  LEU    85      24.221 -38.988  10.814  1.00 82.69           H
ATOM   1333  CD1 LEU    85      22.507 -39.982  11.478  1.00 82.69           C
ATOM   1334 1HD1 LEU    85      21.741 -39.600  10.804  1.00 82.69           H
ATOM   1335 2HD1 LEU    85      22.538 -39.370  12.379  1.00 82.69           H
ATOM   1336 3HD1 LEU    85      22.275 -41.013  11.746  1.00 82.69           H
ATOM   1337  CD2 LEU    85      24.894 -40.758  11.842  1.00 82.69           C
ATOM   1338 1HD2 LEU    85      25.855 -40.593  11.354  1.00 82.69           H
ATOM   1339 2HD2 LEU    85      24.715 -41.828  11.943  1.00 82.69           H
ATOM   1340 3HD2 LEU    85      24.904 -40.295  12.829  1.00 82.69           H
ATOM   1341  N   GLN    86      24.564 -38.095   7.806  1.00 85.18           N
ATOM   1342  H   GLN    86      25.305 -38.776   7.720  1.00 85.18           H
ATOM   1343  CA  GLN    86      24.915 -36.694   7.622  1.00 85.18           C
ATOM   1344  HA  GLN    86      24.723 -36.198   8.574  1.00 85.18           H
ATOM   1345  C   GLN    86      24.038 -36.064   6.543  1.00 85.18           C
ATOM   1346  O   GLN    86      23.845 -34.878   6.626  1.00 85.18           O
ATOM   1347  CB  GLN    86      26.450 -36.682   7.269  1.00 85.18           C
ATOM   1348 1HB  GLN    86      27.043 -37.264   7.975  1.00 85.18           H
ATOM   1349 2HB  GLN    86      26.529 -37.175   6.300  1.00 85.18           H
ATOM   1350  CG  GLN    86      27.087 -35.278   7.148  1.00 85.18           C
ATOM   1351 1HG  GLN    86      28.119 -35.487   6.867  1.00 85.18           H
ATOM   1352 2HG  GLN    86      26.456 -34.659   6.509  1.00 85.18           H
ATOM   1353  CD  GLN    86      27.122 -34.603   8.551  1.00 85.18           C
ATOM   1354  OE1 GLN    86      26.136 -34.502   9.301  1.00 85.18           O
ATOM   1355  NE2 GLN    86      28.191 -33.921   8.818  1.00 85.18           N
ATOM   1356 1HE2 GLN    86      28.270 -33.527   9.745  1.00 85.18           H
ATOM   1357 2HE2 GLN    86      28.912 -33.747   8.132  1.00 85.18           H
ATOM   1358  N   PHE    87      23.394 -36.848   5.663  1.00 91.80           N
ATOM   1359  H   PHE    87      23.830 -37.728   5.427  1.00 91.80           H
ATOM   1360  CA  PHE    87      22.116 -36.571   4.959  1.00 91.80           C
ATOM   1361  HA  PHE    87      22.368 -35.835   4.195  1.00 91.80           H
ATOM   1362  C   PHE    87      21.023 -36.064   5.854  1.00 91.80           C
ATOM   1363  O   PHE    87      20.844 -34.844   5.846  1.00 91.80           O
ATOM   1364  CB  PHE    87      21.770 -37.885   4.257  1.00 91.80           C
ATOM   1365 1HB  PHE    87      22.551 -38.055   3.515  1.00 91.80           H
ATOM   1366 2HB  PHE    87      21.882 -38.693   4.979  1.00 91.80           H
ATOM   1367  CG  PHE    87      20.416 -37.982   3.596  1.00 91.80           C
ATOM   1368  CD1 PHE    87      19.796 -36.871   2.944  1.00 91.80           C
ATOM   1369  HD1 PHE    87      20.260 -35.915   3.139  1.00 91.80           H
ATOM   1370  CD2 PHE    87      19.848 -39.201   3.420  1.00 91.80           C
ATOM   1371  HD2 PHE    87      20.298 -40.127   3.748  1.00 91.80           H
ATOM   1372  CE1 PHE    87      18.709 -36.996   2.105  1.00 91.80           C
ATOM   1373  HE1 PHE    87      18.313 -36.153   1.559  1.00 91.80           H
ATOM   1374  CE2 PHE    87      18.730 -39.383   2.570  1.00 91.80           C
ATOM   1375  HE2 PHE    87      18.449 -40.388   2.291  1.00 91.80           H
ATOM   1376  CZ  PHE    87      18.200 -38.278   1.891  1.00 91.80           C
ATOM   1377  HZ  PHE    87      17.357 -38.406   1.228  1.00 91.80           H
ATOM   1378  N   VAL    88      20.317 -36.922   6.627  1.00 90.90           N
ATOM   1379  H   VAL    88      20.586 -37.877   6.820  1.00 90.90           H
ATOM   1380  CA  VAL    88      19.104 -36.465   7.373  1.00 90.90           C
ATOM   1381  HA  VAL    88      18.423 -36.068   6.620  1.00 90.90           H
ATOM   1382  C   VAL    88      19.364 -35.456   8.451  1.00 90.90           C
ATOM   1383  O   VAL    88      18.457 -34.761   8.946  1.00 90.90           O
ATOM   1384  CB  VAL    88      18.292 -37.752   7.935  1.00 90.90           C
ATOM   1385  HB  VAL    88      17.291 -37.357   8.112  1.00 90.90           H
ATOM   1386  CG1 VAL    88      18.144 -38.732   6.733  1.00 90.90           C
ATOM   1387 1HG1 VAL    88      17.690 -38.162   5.923  1.00 90.90           H
ATOM   1388 2HG1 VAL    88      17.476 -39.542   7.027  1.00 90.90           H
ATOM   1389 3HG1 VAL    88      19.094 -39.147   6.399  1.00 90.90           H
ATOM   1390  CG2 VAL    88      18.940 -38.484   9.155  1.00 90.90           C
ATOM   1391 1HG2 VAL    88      19.181 -37.780   9.951  1.00 90.90           H
ATOM   1392 2HG2 VAL    88      19.849 -38.989   8.828  1.00 90.90           H
ATOM   1393 3HG2 VAL    88      18.226 -39.221   9.524  1.00 90.90           H
ATOM   1394  N   THR    89      20.555 -35.330   8.952  1.00109.80           N
ATOM   1395  H   THR    89      21.293 -35.972   8.701  1.00109.80           H
ATOM   1396  CA  THR    89      21.057 -34.300   9.983  1.00109.80           C
ATOM   1397  HA  THR    89      20.444 -34.175  10.876  1.00109.80           H
ATOM   1398  C   THR    89      21.137 -32.829   9.352  1.00109.80           C
ATOM   1399  O   THR    89      20.999 -31.867  10.132  1.00109.80           O
ATOM   1400  CB  THR    89      22.440 -34.626  10.431  1.00109.80           C
ATOM   1401  HB  THR    89      23.164 -34.537   9.621  1.00109.80           H
ATOM   1402  OG1 THR    89      22.363 -35.938  10.996  1.00109.80           O
ATOM   1403  HG1 THR    89      22.469 -36.561  10.273  1.00109.80           H
ATOM   1404  CG2 THR    89      23.021 -33.700  11.575  1.00109.80           C
ATOM   1405 1HG2 THR    89      22.355 -33.754  12.436  1.00109.80           H
ATOM   1406 2HG2 THR    89      23.108 -32.664  11.247  1.00109.80           H
ATOM   1407 3HG2 THR    89      24.005 -34.078  11.851  1.00109.80           H
ATOM   1408  N   THR    90      21.349 -32.745   8.054  1.00 68.69           N
ATOM   1409  H   THR    90      21.584 -33.550   7.491  1.00 68.69           H
ATOM   1410  CA  THR    90      21.497 -31.441   7.290  1.00 68.69           C
ATOM   1411  HA  THR    90      21.682 -30.646   8.013  1.00 68.69           H
ATOM   1412  C   THR    90      20.195 -31.087   6.527  1.00 68.69           C
ATOM   1413  O   THR    90      19.987 -29.896   6.341  1.00 68.69           O
ATOM   1414  CB  THR    90      22.612 -31.572   6.299  1.00 68.69           C
ATOM   1415  HB  THR    90      22.327 -32.202   5.457  1.00 68.69           H
ATOM   1416  OG1 THR    90      23.689 -32.132   6.979  1.00 68.69           O
ATOM   1417  HG1 THR    90      23.880 -33.005   6.626  1.00 68.69           H
ATOM   1418  CG2 THR    90      23.118 -30.296   5.719  1.00 68.69           C
ATOM   1419 1HG2 THR    90      23.805 -30.635   4.943  1.00 68.69           H
ATOM   1420 2HG2 THR    90      23.640 -29.619   6.395  1.00 68.69           H
ATOM   1421 3HG2 THR    90      22.278 -29.775   5.259  1.00 68.69           H
ATOM   1422  N   LEU    91      19.303 -32.081   6.284  1.00 77.95           N
ATOM   1423  H   LEU    91      19.570 -32.998   6.613  1.00 77.95           H
ATOM   1424  CA  LEU    91      18.045 -31.987   5.542  1.00 77.95           C
ATOM   1425  HA  LEU    91      18.338 -31.699   4.533  1.00 77.95           H
ATOM   1426  C   LEU    91      17.069 -30.862   6.049  1.00 77.95           C
ATOM   1427  O   LEU    91      16.588 -30.115   5.250  1.00 77.95           O
ATOM   1428  CB  LEU    91      17.408 -33.410   5.413  1.00 77.95           C
ATOM   1429 1HB  LEU    91      18.039 -33.979   4.730  1.00 77.95           H
ATOM   1430 2HB  LEU    91      17.361 -33.829   6.418  1.00 77.95           H
ATOM   1431  CG  LEU    91      16.028 -33.459   4.797  1.00 77.95           C
ATOM   1432  HG  LEU    91      15.403 -32.662   5.199  1.00 77.95           H
ATOM   1433  CD1 LEU    91      16.114 -33.333   3.287  1.00 77.95           C
ATOM   1434 1HD1 LEU    91      16.339 -32.271   3.189  1.00 77.95           H
ATOM   1435 2HD1 LEU    91      15.149 -33.545   2.827  1.00 77.95           H
ATOM   1436 3HD1 LEU    91      16.889 -33.917   2.791  1.00 77.95           H
ATOM   1437  CD2 LEU    91      15.355 -34.856   5.070  1.00 77.95           C
ATOM   1438 1HD2 LEU    91      14.337 -34.776   4.689  1.00 77.95           H
ATOM   1439 2HD2 LEU    91      15.328 -35.117   6.128  1.00 77.95           H
ATOM   1440 3HD2 LEU    91      15.890 -35.629   4.518  1.00 77.95           H
ATOM   1441  N   PRO    92      16.832 -30.733   7.398  1.00 71.89           N
ATOM   1442  CA  PRO    92      15.729 -29.812   7.790  1.00 71.89           C
ATOM   1443  HA  PRO    92      14.855 -30.079   7.196  1.00 71.89           H
ATOM   1444  C   PRO    92      15.977 -28.289   7.583  1.00 71.89           C
ATOM   1445  O   PRO    92      15.104 -27.445   7.842  1.00 71.89           O
ATOM   1446  CB  PRO    92      15.491 -30.016   9.340  1.00 71.89           C
ATOM   1447 1HB  PRO    92      16.036 -29.358  10.018  1.00 71.89           H
ATOM   1448 2HB  PRO    92      14.443 -29.989   9.638  1.00 71.89           H
ATOM   1449  CG  PRO    92      16.016 -31.453   9.527  1.00 71.89           C
ATOM   1450 1HG  PRO    92      16.413 -31.638  10.525  1.00 71.89           H
ATOM   1451 2HG  PRO    92      15.165 -32.099   9.310  1.00 71.89           H
ATOM   1452  CD  PRO    92      17.111 -31.687   8.491  1.00 71.89           C
ATOM   1453 1HD  PRO    92      18.113 -31.476   8.864  1.00 71.89           H
ATOM   1454 2HD  PRO    92      17.100 -32.690   8.063  1.00 71.89           H
ATOM   1455  N   TYR    93      17.152 -27.863   7.105  1.00 54.76           N
ATOM   1456  H   TYR    93      17.871 -28.513   6.821  1.00 54.76           H
ATOM   1457  CA  TYR    93      17.395 -26.450   6.718  1.00 54.76           C
ATOM   1458  HA  TYR    93      17.313 -25.787   7.580  1.00 54.76           H
ATOM   1459  C   TYR    93      16.416 -25.988   5.639  1.00 54.76           C
ATOM   1460  O   TYR    93      16.237 -24.755   5.600  1.00 54.76           O
ATOM   1461  CB  TYR    93      18.822 -26.281   6.266  1.00 54.76           C
ATOM   1462 1HB  TYR    93      19.091 -27.118   5.621  1.00 54.76           H
ATOM   1463 2HB  TYR    93      18.931 -25.338   5.729  1.00 54.76           H
ATOM   1464  CG  TYR    93      19.823 -26.262   7.438  1.00 54.76           C
ATOM   1465  CD1 TYR    93      19.742 -25.338   8.569  1.00 54.76           C
ATOM   1466  HD1 TYR    93      18.925 -24.649   8.727  1.00 54.76           H
ATOM   1467  CD2 TYR    93      20.991 -27.046   7.189  1.00 54.76           C
ATOM   1468  HD2 TYR    93      21.065 -27.743   6.367  1.00 54.76           H
ATOM   1469  CE1 TYR    93      20.799 -25.375   9.502  1.00 54.76           C
ATOM   1470  HE1 TYR    93      20.748 -24.767  10.394  1.00 54.76           H
ATOM   1471  CE2 TYR    93      22.079 -26.903   8.072  1.00 54.76           C
ATOM   1472  HE2 TYR    93      22.978 -27.475   7.889  1.00 54.76           H
ATOM   1473  CZ  TYR    93      21.948 -26.181   9.282  1.00 54.76           C
ATOM   1474  OH  TYR    93      23.071 -26.056  10.117  1.00 54.76           O
ATOM   1475  HH  TYR    93      22.874 -25.452  10.837  1.00 54.76           H
ATOM   1476  N   TRP    94      15.897 -26.878   4.726  1.00 58.38           N
ATOM   1477  H   TRP    94      16.218 -27.833   4.804  1.00 58.38           H
ATOM   1478  CA  TRP    94      14.988 -26.541   3.658  1.00 58.38           C
ATOM   1479  HA  TRP    94      14.834 -25.462   3.629  1.00 58.38           H
ATOM   1480  C   TRP    94      13.593 -27.213   3.715  1.00 58.38           C
ATOM   1481  O   TRP    94      12.903 -27.260   2.695  1.00 58.38           O
ATOM   1482  CB  TRP    94      15.712 -26.900   2.389  1.00 58.38           C
ATOM   1483 1HB  TRP    94      15.653 -27.986   2.320  1.00 58.38           H
ATOM   1484 2HB  TRP    94      15.222 -26.370   1.572  1.00 58.38           H
ATOM   1485  CG  TRP    94      17.172 -26.504   2.405  1.00 58.38           C
ATOM   1486  CD1 TRP    94      17.596 -25.289   2.041  1.00 58.38           C
ATOM   1487  HD1 TRP    94      17.018 -24.532   1.530  1.00 58.38           H
ATOM   1488  CD2 TRP    94      18.361 -27.296   2.728  1.00 58.38           C
ATOM   1489  NE1 TRP    94      18.924 -25.183   2.244  1.00 58.38           N
ATOM   1490  HE1 TRP    94      19.493 -24.403   1.946  1.00 58.38           H
ATOM   1491  CE2 TRP    94      19.465 -26.370   2.705  1.00 58.38           C
ATOM   1492  CE3 TRP    94      18.680 -28.598   3.204  1.00 58.38           C
ATOM   1493  HE3 TRP    94      17.920 -29.363   3.158  1.00 58.38           H
ATOM   1494  CZ2 TRP    94      20.776 -26.731   3.095  1.00 58.38           C
ATOM   1495  HZ2 TRP    94      21.580 -26.029   2.927  1.00 58.38           H
ATOM   1496  CZ3 TRP    94      20.010 -29.004   3.482  1.00 58.38           C
ATOM   1497  HZ3 TRP    94      20.187 -30.032   3.762  1.00 58.38           H
ATOM   1498  CH2 TRP    94      21.079 -28.063   3.431  1.00 58.38           C
ATOM   1499  HH2 TRP    94      22.093 -28.324   3.699  1.00 58.38           H
ATOM   1500  N   ALA    95      13.201 -27.651   4.894  1.00 37.02           N
ATOM   1501  H   ALA    95      13.844 -27.500   5.659  1.00 37.02           H
ATOM   1502  CA  ALA    95      11.867 -28.104   5.183  1.00 37.02           C
ATOM   1503  HA  ALA    95      11.811 -29.019   4.593  1.00 37.02           H
ATOM   1504  C   ALA    95      10.709 -27.179   4.704  1.00 37.02           C
ATOM   1505  O   ALA    95       9.760 -27.630   4.102  1.00 37.02           O
ATOM   1506  CB  ALA    95      11.768 -28.486   6.710  1.00 37.02           C
ATOM   1507 1HB  ALA    95      11.698 -27.536   7.240  1.00 37.02           H
ATOM   1508 2HB  ALA    95      12.621 -29.050   7.087  1.00 37.02           H
ATOM   1509 3HB  ALA    95      10.854 -29.059   6.866  1.00 37.02           H
ATOM   1510  N   THR    96      10.818 -25.894   4.993  1.00 98.76           N
ATOM   1511  H   THR    96      11.693 -25.535   5.349  1.00 98.76           H
ATOM   1512  CA  THR    96       9.796 -24.868   4.674  1.00 98.76           C
ATOM   1513  HA  THR    96       9.350 -25.153   3.721  1.00 98.76           H
ATOM   1514  C   THR    96      10.384 -23.486   4.595  1.00 98.76           C
ATOM   1515  O   THR    96      11.490 -23.168   5.047  1.00 98.76           O
ATOM   1516  CB  THR    96       8.712 -24.839   5.766  1.00 98.76           C
ATOM   1517  HB  THR    96       8.235 -25.818   5.810  1.00 98.76           H
ATOM   1518  OG1 THR    96       7.636 -23.946   5.537  1.00 98.76           O
ATOM   1519  HG1 THR    96       7.175 -24.233   4.745  1.00 98.76           H
ATOM   1520  CG2 THR    96       9.218 -24.438   7.186  1.00 98.76           C
ATOM   1521 1HG2 THR    96       9.727 -23.485   7.041  1.00 98.76           H
ATOM   1522 2HG2 THR    96       9.931 -25.181   7.546  1.00 98.76           H
ATOM   1523 3HG2 THR    96       8.419 -24.317   7.918  1.00 98.76           H
ATOM   1524  N   ASP    97       9.748 -22.606   3.825  1.00 63.63           N
ATOM   1525  H   ASP    97       8.852 -22.867   3.439  1.00 63.63           H
ATOM   1526  CA  ASP    97      10.143 -21.215   3.751  1.00 63.63           C
ATOM   1527  HA  ASP    97      11.216 -21.183   3.557  1.00 63.63           H
ATOM   1528  C   ASP    97       9.947 -20.342   5.073  1.00 63.63           C
ATOM   1529  O   ASP    97      10.389 -19.181   5.158  1.00 63.63           O
ATOM   1530  CB  ASP    97       9.416 -20.563   2.487  1.00 63.63           C
ATOM   1531 1HB  ASP    97       9.897 -19.619   2.231  1.00 63.63           H
ATOM   1532 2HB  ASP    97       9.643 -21.132   1.586  1.00 63.63           H
ATOM   1533  CG  ASP    97       7.887 -20.320   2.518  1.00 63.63           C
ATOM   1534  OD1 ASP    97       7.198 -20.958   3.356  1.00 63.63           O
ATOM   1535  OD2 ASP    97       7.421 -19.394   1.825  1.00 63.63           O
ATOM   1536  N   ALA    98       9.182 -20.928   5.991  1.00 52.85           N
ATOM   1537  H   ALA    98       8.704 -21.792   5.779  1.00 52.85           H
ATOM   1538  CA  ALA    98       8.932 -20.351   7.318  1.00 52.85           C
ATOM   1539  HA  ALA    98       8.595 -19.328   7.149  1.00 52.85           H
ATOM   1540  C   ALA    98      10.173 -20.260   8.269  1.00 52.85           C
ATOM   1541  O   ALA    98      10.038 -19.588   9.347  1.00 52.85           O
ATOM   1542  CB  ALA    98       7.723 -21.029   7.875  1.00 52.85           C
ATOM   1543 1HB  ALA    98       7.823 -22.102   7.711  1.00 52.85           H
ATOM   1544 2HB  ALA    98       6.849 -20.659   7.338  1.00 52.85           H
ATOM   1545 3HB  ALA    98       7.605 -20.832   8.940  1.00 52.85           H
ATOM   1546  N   THR    99      11.281 -20.829   7.887  1.00240.76           N
ATOM   1547  H   THR    99      11.346 -21.331   7.013  1.00240.76           H
ATOM   1548  CA  THR    99      12.496 -21.017   8.766  1.00240.76           C
ATOM   1549  HA  THR    99      12.092 -21.465   9.674  1.00240.76           H
ATOM   1550  C   THR    99      13.179 -19.654   9.281  1.00240.76           C
ATOM   1551  O   THR    99      13.057 -18.558   8.706  1.00240.76           O
ATOM   1552  CB  THR    99      13.539 -21.959   8.089  1.00240.76           C
ATOM   1553  HB  THR    99      12.998 -22.838   7.738  1.00240.76           H
ATOM   1554  OG1 THR    99      14.453 -22.360   9.067  1.00240.76           O
ATOM   1555  HG1 THR    99      14.031 -22.982   9.664  1.00240.76           H
ATOM   1556  CG2 THR    99      14.265 -21.111   7.012  1.00240.76           C
ATOM   1557 1HG2 THR    99      13.565 -20.635   6.326  1.00240.76           H
ATOM   1558 2HG2 THR    99      14.926 -21.775   6.455  1.00240.76           H
ATOM   1559 3HG2 THR    99      14.857 -20.348   7.517  1.00240.76           H
ATOM   1560  N   ALA   100      13.929 -19.764  10.437  1.00259.89           N
ATOM   1561  H   ALA   100      13.869 -20.570  11.043  1.00259.89           H
ATOM   1562  CA  ALA   100      14.785 -18.660  10.944  1.00259.89           C
ATOM   1563  HA  ALA   100      14.156 -17.802  11.183  1.00259.89           H
ATOM   1564  C   ALA   100      15.813 -18.103   9.850  1.00259.89           C
ATOM   1565  O   ALA   100      16.389 -18.854   9.064  1.00259.89           O
ATOM   1566  CB  ALA   100      15.426 -18.970  12.280  1.00259.89           C
ATOM   1567 1HB  ALA   100      16.080 -19.824  12.103  1.00259.89           H
ATOM   1568 2HB  ALA   100      14.680 -19.232  13.029  1.00259.89           H
ATOM   1569 3HB  ALA   100      16.018 -18.126  12.635  1.00259.89           H
ATOM   1570  N   ASN   101      16.066 -16.752   9.860  1.00142.35           N
ATOM   1571  H   ASN   101      15.550 -16.171  10.506  1.00142.35           H
ATOM   1572  CA  ASN   101      17.122 -16.122   9.084  1.00142.35           C
ATOM   1573  HA  ASN   101      16.862 -16.148   8.026  1.00142.35           H
ATOM   1574  C   ASN   101      18.531 -16.784   9.219  1.00142.35           C
ATOM   1575  O   ASN   101      18.757 -17.544  10.201  1.00142.35           O
ATOM   1576  CB  ASN   101      17.215 -14.645   9.273  1.00142.35           C
ATOM   1577 1HB  ASN   101      17.605 -14.429  10.268  1.00142.35           H
ATOM   1578 2HB  ASN   101      17.879 -14.230   8.514  1.00142.35           H
ATOM   1579  CG  ASN   101      15.857 -13.878   9.148  1.00142.35           C
ATOM   1580  OD1 ASN   101      14.735 -14.395   8.886  1.00142.35           O
ATOM   1581  ND2 ASN   101      16.000 -12.580   9.388  1.00142.35           N
ATOM   1582 1HD2 ASN   101      15.218 -11.967   9.569  1.00142.35           H
ATOM   1583 2HD2 ASN   101      16.919 -12.192   9.229  1.00142.35           H
ATOM   1584  N   TRP   102      19.398 -16.490   8.245  1.00 87.43           N
ATOM   1585  H   TRP   102      19.225 -15.673   7.676  1.00 87.43           H
ATOM   1586  CA  TRP   102      20.662 -17.104   8.298  1.00 87.43           C
ATOM   1587  HA  TRP   102      20.538 -17.990   8.920  1.00 87.43           H
ATOM   1588  C   TRP   102      21.652 -16.157   9.037  1.00 87.43           C
ATOM   1589  O   TRP   102      21.532 -14.974   8.967  1.00 87.43           O
ATOM   1590  CB  TRP   102      21.147 -17.438   6.870  1.00 87.43           C
ATOM   1591 1HB  TRP   102      20.319 -17.935   6.363  1.00 87.43           H
ATOM   1592 2HB  TRP   102      21.302 -16.513   6.315  1.00 87.43           H
ATOM   1593  CG  TRP   102      22.375 -18.291   6.761  1.00 87.43           C
ATOM   1594  CD1 TRP   102      23.617 -17.840   6.603  1.00 87.43           C
ATOM   1595  HD1 TRP   102      23.834 -16.807   6.373  1.00 87.43           H
ATOM   1596  CD2 TRP   102      22.457 -19.669   7.102  1.00 87.43           C
ATOM   1597  NE1 TRP   102      24.454 -18.839   6.602  1.00 87.43           N
ATOM   1598  HE1 TRP   102      25.408 -18.708   6.295  1.00 87.43           H
ATOM   1599  CE2 TRP   102      23.876 -20.031   6.888  1.00 87.43           C
ATOM   1600  CE3 TRP   102      21.637 -20.674   7.605  1.00 87.43           C
ATOM   1601  HE3 TRP   102      20.596 -20.487   7.825  1.00 87.43           H
ATOM   1602  CZ2 TRP   102      24.308 -21.402   6.972  1.00 87.43           C
ATOM   1603  HZ2 TRP   102      25.288 -21.627   6.578  1.00 87.43           H
ATOM   1604  CZ3 TRP   102      22.070 -22.004   7.698  1.00 87.43           C
ATOM   1605  HZ3 TRP   102      21.369 -22.781   7.964  1.00 87.43           H
ATOM   1606  CH2 TRP   102      23.390 -22.372   7.420  1.00 87.43           C
ATOM   1607  HH2 TRP   102      23.722 -23.391   7.556  1.00 87.43           H
ATOM   1608  N   TYR   103      22.588 -16.681   9.857  1.00159.43           N
ATOM   1609  H   TYR   103      22.531 -17.671  10.050  1.00159.43           H
ATOM   1610  CA  TYR   103      23.579 -15.961  10.740  1.00159.43           C
ATOM   1611  HA  TYR   103      23.520 -14.899  10.504  1.00159.43           H
ATOM   1612  C   TYR   103      25.046 -16.408  10.578  1.00159.43           C
ATOM   1613  O   TYR   103      25.960 -15.810  11.134  1.00159.43           O
ATOM   1614  CB  TYR   103      23.215 -16.251  12.247  1.00159.43           C
ATOM   1615 1HB  TYR   103      22.187 -15.910  12.368  1.00159.43           H
ATOM   1616 2HB  TYR   103      23.289 -17.310  12.497  1.00159.43           H
ATOM   1617  CG  TYR   103      24.057 -15.489  13.313  1.00159.43           C
ATOM   1618  CD1 TYR   103      24.812 -16.211  14.238  1.00159.43           C
ATOM   1619  HD1 TYR   103      24.700 -17.285  14.229  1.00159.43           H
ATOM   1620  CD2 TYR   103      24.076 -14.105  13.253  1.00159.43           C
ATOM   1621  HD2 TYR   103      23.554 -13.567  12.476  1.00159.43           H
ATOM   1622  CE1 TYR   103      25.435 -15.540  15.255  1.00159.43           C
ATOM   1623  HE1 TYR   103      25.886 -16.145  16.027  1.00159.43           H
ATOM   1624  CE2 TYR   103      24.769 -13.437  14.249  1.00159.43           C
ATOM   1625  HE2 TYR   103      24.823 -12.358  14.261  1.00159.43           H
ATOM   1626  CZ  TYR   103      25.476 -14.179  15.226  1.00159.43           C
ATOM   1627  OH  TYR   103      26.048 -13.453  16.276  1.00159.43           O
ATOM   1628  HH  TYR   103      25.721 -12.551  16.272  1.00159.43           H
ATOM   1629  N   PHE   104      25.258 -17.513   9.874  1.00 90.22           N
ATOM   1630  H   PHE   104      24.450 -17.976   9.483  1.00 90.22           H
ATOM   1631  CA  PHE   104      26.570 -17.943   9.543  1.00 90.22           C
ATOM   1632  HA  PHE   104      27.222 -17.781  10.401  1.00 90.22           H
ATOM   1633  C   PHE   104      27.241 -17.302   8.308  1.00 90.22           C
ATOM   1634  O   PHE   104      28.390 -17.570   8.054  1.00 90.22           O
ATOM   1635  CB  PHE   104      26.550 -19.469   9.428  1.00 90.22           C
ATOM   1636 1HB  PHE   104      25.861 -19.755   8.633  1.00 90.22           H
ATOM   1637 2HB  PHE   104      27.523 -19.838   9.103  1.00 90.22           H
ATOM   1638  CG  PHE   104      26.157 -20.356  10.663  1.00 90.22           C
ATOM   1639  CD1 PHE   104      26.079 -19.862  12.002  1.00 90.22           C
ATOM   1640  HD1 PHE   104      26.500 -18.889  12.206  1.00 90.22           H
ATOM   1641  CD2 PHE   104      25.726 -21.646  10.370  1.00 90.22           C
ATOM   1642  HD2 PHE   104      25.810 -22.043   9.369  1.00 90.22           H
ATOM   1643  CE1 PHE   104      25.549 -20.633  13.038  1.00 90.22           C
ATOM   1644  HE1 PHE   104      25.434 -20.208  14.025  1.00 90.22           H
ATOM   1645  CE2 PHE   104      25.285 -22.451  11.465  1.00 90.22           C
ATOM   1646  HE2 PHE   104      24.938 -23.450  11.245  1.00 90.22           H
ATOM   1647  CZ  PHE   104      25.216 -21.940  12.763  1.00 90.22           C
ATOM   1648  HZ  PHE   104      24.753 -22.514  13.551  1.00 90.22           H
ATOM   1649  N   GLY   105      26.611 -16.456   7.506  1.00 36.12           N
ATOM   1650  H   GLY   105      25.633 -16.251   7.655  1.00 36.12           H
ATOM   1651  CA  GLY   105      27.177 -15.863   6.255  1.00 36.12           C
ATOM   1652 1HA  GLY   105      26.652 -14.948   5.984  1.00 36.12           H
ATOM   1653 2HA  GLY   105      28.199 -15.550   6.473  1.00 36.12           H
ATOM   1654  C   GLY   105      27.195 -16.803   5.046  1.00 36.12           C
ATOM   1655  O   GLY   105      26.876 -17.987   5.190  1.00 36.12           O
ATOM   1656  N   ASN   106      27.409 -16.230   3.862  1.00 78.49           N
ATOM   1657  H   ASN   106      27.860 -15.331   3.767  1.00 78.49           H
ATOM   1658  CA  ASN   106      26.955 -16.886   2.645  1.00 78.49           C
ATOM   1659  HA  ASN   106      25.953 -17.281   2.818  1.00 78.49           H
ATOM   1660  C   ASN   106      27.868 -18.081   2.264  1.00 78.49           C
ATOM   1661  O   ASN   106      27.426 -19.069   1.650  1.00 78.49           O
ATOM   1662  CB  ASN   106      26.817 -15.928   1.405  1.00 78.49           C
ATOM   1663 1HB  ASN   106      26.241 -15.033   1.639  1.00 78.49           H
ATOM   1664 2HB  ASN   106      27.832 -15.656   1.115  1.00 78.49           H
ATOM   1665  CG  ASN   106      26.147 -16.676   0.258  1.00 78.49           C
ATOM   1666  OD1 ASN   106      25.282 -17.503   0.434  1.00 78.49           O
ATOM   1667  ND2 ASN   106      26.491 -16.359  -0.930  1.00 78.49           N
ATOM   1668 1HD2 ASN   106      26.074 -16.738  -1.768  1.00 78.49           H
ATOM   1669 2HD2 ASN   106      27.132 -15.581  -0.993  1.00 78.49           H
ATOM   1670  N   PHE   107      29.169 -18.067   2.594  1.00 48.91           N
ATOM   1671  H   PHE   107      29.582 -17.242   3.005  1.00 48.91           H
ATOM   1672  CA  PHE   107      30.085 -19.167   2.272  1.00 48.91           C
ATOM   1673  HA  PHE   107      29.930 -19.314   1.203  1.00 48.91           H
ATOM   1674  C   PHE   107      29.792 -20.505   2.984  1.00 48.91           C
ATOM   1675  O   PHE   107      30.027 -21.585   2.504  1.00 48.91           O
ATOM   1676  CB  PHE   107      31.579 -18.641   2.600  1.00 48.91           C
ATOM   1677 1HB  PHE   107      31.738 -17.606   2.297  1.00 48.91           H
ATOM   1678 2HB  PHE   107      31.614 -18.561   3.686  1.00 48.91           H
ATOM   1679  CG  PHE   107      32.679 -19.514   2.097  1.00 48.91           C
ATOM   1680  CD1 PHE   107      33.056 -19.346   0.770  1.00 48.91           C
ATOM   1681  HD1 PHE   107      32.558 -18.670   0.091  1.00 48.91           H
ATOM   1682  CD2 PHE   107      33.368 -20.335   2.984  1.00 48.91           C
ATOM   1683  HD2 PHE   107      33.190 -20.271   4.048  1.00 48.91           H
ATOM   1684  CE1 PHE   107      34.040 -20.229   0.203  1.00 48.91           C
ATOM   1685  HE1 PHE   107      34.341 -20.178  -0.833  1.00 48.91           H
ATOM   1686  CE2 PHE   107      34.401 -21.124   2.449  1.00 48.91           C
ATOM   1687  HE2 PHE   107      34.926 -21.819   3.088  1.00 48.91           H
ATOM   1688  CZ  PHE   107      34.769 -21.048   1.090  1.00 48.91           C
ATOM   1689  HZ  PHE   107      35.573 -21.672   0.727  1.00 48.91           H
ATOM   1690  N   LEU   108      29.515 -20.407   4.297  1.00138.24           N
ATOM   1691  H   LEU   108      29.491 -19.487   4.712  1.00138.24           H
ATOM   1692  CA  LEU   108      29.008 -21.497   5.181  1.00138.24           C
ATOM   1693  HA  LEU   108      29.674 -22.343   5.010  1.00138.24           H
ATOM   1694  C   LEU   108      27.584 -21.913   4.767  1.00138.24           C
ATOM   1695  O   LEU   108      27.308 -23.133   4.719  1.00138.24           O
ATOM   1696  CB  LEU   108      28.996 -21.012   6.663  1.00138.24           C
ATOM   1697 1HB  LEU   108      28.551 -20.017   6.674  1.00138.24           H
ATOM   1698 2HB  LEU   108      28.410 -21.731   7.235  1.00138.24           H
ATOM   1699  CG  LEU   108      30.453 -21.114   7.165  1.00138.24           C
ATOM   1700  HG  LEU   108      31.081 -20.501   6.518  1.00138.24           H
ATOM   1701  CD1 LEU   108      30.296 -20.521   8.573  1.00138.24           C
ATOM   1702 1HD1 LEU   108      29.561 -21.075   9.158  1.00138.24           H
ATOM   1703 2HD1 LEU   108      29.899 -19.537   8.325  1.00138.24           H
ATOM   1704 3HD1 LEU   108      31.212 -20.408   9.154  1.00138.24           H
ATOM   1705  CD2 LEU   108      31.031 -22.529   7.245  1.00138.24           C
ATOM   1706 1HD2 LEU   108      31.168 -22.973   6.259  1.00138.24           H
ATOM   1707 2HD2 LEU   108      30.397 -23.176   7.851  1.00138.24           H
ATOM   1708 3HD2 LEU   108      32.000 -22.412   7.729  1.00138.24           H
ATOM   1709  N   CYS   109      26.719 -21.051   4.305  1.00 56.32           N
ATOM   1710  H   CYS   109      26.949 -20.068   4.319  1.00 56.32           H
ATOM   1711  CA  CYS   109      25.433 -21.406   3.682  1.00 56.32           C
ATOM   1712  HA  CYS   109      24.832 -21.902   4.445  1.00 56.32           H
ATOM   1713  C   CYS   109      25.643 -22.346   2.506  1.00 56.32           C
ATOM   1714  O   CYS   109      25.114 -23.456   2.494  1.00 56.32           O
ATOM   1715  CB  CYS   109      24.688 -20.145   3.303  1.00 56.32           C
ATOM   1716 1HB  CYS   109      24.462 -19.476   4.134  1.00 56.32           H
ATOM   1717 2HB  CYS   109      25.400 -19.747   2.580  1.00 56.32           H
ATOM   1718  SG  CYS   109      23.116 -20.482   2.413  1.00 56.32           S
ATOM   1719  N   LYS   110      26.575 -22.014   1.559  1.00132.81           N
ATOM   1720  H   LYS   110      26.925 -21.070   1.471  1.00132.81           H
ATOM   1721  CA  LYS   110      26.985 -22.985   0.562  1.00132.81           C
ATOM   1722  HA  LYS   110      26.060 -23.241   0.045  1.00132.81           H
ATOM   1723  C   LYS   110      27.586 -24.249   1.172  1.00132.81           C
ATOM   1724  O   LYS   110      27.422 -25.282   0.505  1.00132.81           O
ATOM   1725  CB  LYS   110      27.942 -22.335  -0.445  1.00132.81           C
ATOM   1726 1HB  LYS   110      28.680 -21.745   0.098  1.00132.81           H
ATOM   1727 2HB  LYS   110      28.388 -23.114  -1.064  1.00132.81           H
ATOM   1728  CG  LYS   110      27.108 -21.386  -1.337  1.00132.81           C
ATOM   1729 1HG  LYS   110      26.450 -21.994  -1.957  1.00132.81           H
ATOM   1730 2HG  LYS   110      26.513 -20.745  -0.687  1.00132.81           H
ATOM   1731  CD  LYS   110      28.036 -20.378  -2.109  1.00132.81           C
ATOM   1732 1HD  LYS   110      28.514 -19.758  -1.351  1.00132.81           H
ATOM   1733 2HD  LYS   110      28.877 -20.962  -2.486  1.00132.81           H
ATOM   1734  CE  LYS   110      27.439 -19.445  -3.116  1.00132.81           C
ATOM   1735 1HE  LYS   110      26.531 -18.976  -2.737  1.00132.81           H
ATOM   1736 2HE  LYS   110      28.159 -18.696  -3.444  1.00132.81           H
ATOM   1737  NZ  LYS   110      27.076 -20.253  -4.318  1.00132.81           N
ATOM   1738 1HZ  LYS   110      26.735 -19.645  -5.049  1.00132.81           H
ATOM   1739 2HZ  LYS   110      26.335 -20.872  -4.020  1.00132.81           H
ATOM   1740 3HZ  LYS   110      27.851 -20.798  -4.666  1.00132.81           H
ATOM   1741  N   ALA   111      28.288 -24.238   2.298  1.00 32.63           N
ATOM   1742  H   ALA   111      28.406 -23.381   2.820  1.00 32.63           H
ATOM   1743  CA  ALA   111      28.982 -25.422   2.781  1.00 32.63           C
ATOM   1744  HA  ALA   111      29.542 -25.864   1.957  1.00 32.63           H
ATOM   1745  C   ALA   111      27.901 -26.465   3.205  1.00 32.63           C
ATOM   1746  O   ALA   111      27.914 -27.493   2.590  1.00 32.63           O
ATOM   1747  CB  ALA   111      29.906 -25.023   3.947  1.00 32.63           C
ATOM   1748 1HB  ALA   111      30.490 -25.921   4.147  1.00 32.63           H
ATOM   1749 2HB  ALA   111      29.394 -24.711   4.858  1.00 32.63           H
ATOM   1750 3HB  ALA   111      30.568 -24.225   3.611  1.00 32.63           H
ATOM   1751  N   VAL   112      26.959 -26.169   4.107  1.00105.44           N
ATOM   1752  H   VAL   112      27.010 -25.230   4.476  1.00105.44           H
ATOM   1753  CA  VAL   112      25.855 -27.009   4.451  1.00105.44           C
ATOM   1754  HA  VAL   112      26.313 -27.854   4.965  1.00105.44           H
ATOM   1755  C   VAL   112      25.132 -27.616   3.188  1.00105.44           C
ATOM   1756  O   VAL   112      24.801 -28.779   3.280  1.00105.44           O
ATOM   1757  CB  VAL   112      24.883 -26.438   5.467  1.00105.44           C
ATOM   1758  HB  VAL   112      24.067 -27.140   5.640  1.00105.44           H
ATOM   1759  CG1 VAL   112      25.526 -26.298   6.890  1.00105.44           C
ATOM   1760 1HG1 VAL   112      26.334 -25.585   6.722  1.00105.44           H
ATOM   1761 2HG1 VAL   112      25.925 -27.194   7.366  1.00105.44           H
ATOM   1762 3HG1 VAL   112      24.772 -25.847   7.536  1.00105.44           H
ATOM   1763  CG2 VAL   112      24.237 -25.131   5.015  1.00105.44           C
ATOM   1764 1HG2 VAL   112      23.780 -25.392   4.060  1.00105.44           H
ATOM   1765 2HG2 VAL   112      25.010 -24.379   4.855  1.00105.44           H
ATOM   1766 3HG2 VAL   112      23.475 -24.733   5.686  1.00105.44           H
ATOM   1767  N   HIS   113      25.005 -26.888   2.059  1.00 76.49           N
ATOM   1768  H   HIS   113      25.282 -25.917   2.037  1.00 76.49           H
ATOM   1769  CA  HIS   113      24.360 -27.387   0.819  1.00 76.49           C
ATOM   1770  HA  HIS   113      23.411 -27.867   1.059  1.00 76.49           H
ATOM   1771  C   HIS   113      25.236 -28.489   0.115  1.00 76.49           C
ATOM   1772  O   HIS   113      24.789 -29.403  -0.565  1.00 76.49           O
ATOM   1773  CB  HIS   113      24.105 -26.234  -0.071  1.00 76.49           C
ATOM   1774 1HB  HIS   113      24.988 -25.594  -0.037  1.00 76.49           H
ATOM   1775 2HB  HIS   113      24.037 -26.575  -1.104  1.00 76.49           H
ATOM   1776  CG  HIS   113      22.884 -25.387   0.239  1.00 76.49           C
ATOM   1777  ND1 HIS   113      22.804 -24.279   1.075  1.00 76.49           N
ATOM   1778  HD1 HIS   113      23.466 -23.949   1.763  1.00 76.49           H
ATOM   1779  CD2 HIS   113      21.753 -25.304  -0.573  1.00 76.49           C
ATOM   1780  HD2 HIS   113      21.450 -26.087  -1.251  1.00 76.49           H
ATOM   1781  CE1 HIS   113      21.669 -23.700   0.820  1.00 76.49           C
ATOM   1782  HE1 HIS   113      21.265 -22.808   1.277  1.00 76.49           H
ATOM   1783  NE2 HIS   113      20.915 -24.370  -0.077  1.00 76.49           N
ATOM   1784  N   VAL   114      26.583 -28.374   0.234  1.00 95.23           N
ATOM   1785  H   VAL   114      26.938 -27.589   0.762  1.00 95.23           H
ATOM   1786  CA  VAL   114      27.550 -29.356  -0.238  1.00 95.23           C
ATOM   1787  HA  VAL   114      27.257 -29.637  -1.250  1.00 95.23           H
ATOM   1788  C   VAL   114      27.678 -30.518   0.663  1.00 95.23           C
ATOM   1789  O   VAL   114      27.632 -31.702   0.190  1.00 95.23           O
ATOM   1790  CB  VAL   114      28.898 -28.627  -0.492  1.00 95.23           C
ATOM   1791  HB  VAL   114      29.140 -28.057   0.405  1.00 95.23           H
ATOM   1792  CG1 VAL   114      30.102 -29.612  -0.698  1.00 95.23           C
ATOM   1793 1HG1 VAL   114      30.975 -29.072  -1.066  1.00 95.23           H
ATOM   1794 2HG1 VAL   114      29.834 -30.396  -1.406  1.00 95.23           H
ATOM   1795 3HG1 VAL   114      30.331 -30.058   0.270  1.00 95.23           H
ATOM   1796  CG2 VAL   114      28.797 -27.740  -1.680  1.00 95.23           C
ATOM   1797 1HG2 VAL   114      28.017 -27.013  -1.454  1.00 95.23           H
ATOM   1798 2HG2 VAL   114      28.486 -28.358  -2.522  1.00 95.23           H
ATOM   1799 3HG2 VAL   114      29.719 -27.217  -1.933  1.00 95.23           H
ATOM   1800  N   ILE   115      27.657 -30.259   1.944  1.00 89.46           N
ATOM   1801  H   ILE   115      28.019 -29.364   2.240  1.00 89.46           H
ATOM   1802  CA  ILE   115      27.614 -31.309   2.981  1.00 89.46           C
ATOM   1803  HA  ILE   115      28.404 -32.054   2.890  1.00 89.46           H
ATOM   1804  C   ILE   115      26.256 -32.083   2.873  1.00 89.46           C
ATOM   1805  O   ILE   115      26.314 -33.269   3.017  1.00 89.46           O
ATOM   1806  CB  ILE   115      27.799 -30.684   4.433  1.00 89.46           C
ATOM   1807  HB  ILE   115      27.150 -29.808   4.452  1.00 89.46           H
ATOM   1808  CG1 ILE   115      29.242 -30.155   4.656  1.00 89.46           C
ATOM   1809 1HG1 ILE   115      29.905 -31.017   4.724  1.00 89.46           H
ATOM   1810 2HG1 ILE   115      29.507 -29.541   3.795  1.00 89.46           H
ATOM   1811  CG2 ILE   115      27.302 -31.503   5.598  1.00 89.46           C
ATOM   1812 1HG2 ILE   115      26.294 -31.865   5.397  1.00 89.46           H
ATOM   1813 2HG2 ILE   115      27.296 -30.890   6.500  1.00 89.46           H
ATOM   1814 3HG2 ILE   115      27.973 -32.351   5.739  1.00 89.46           H
ATOM   1815  CD1 ILE   115      29.260 -29.374   5.982  1.00 89.46           C
ATOM   1816 1HD1 ILE   115      30.240 -28.898   5.988  1.00 89.46           H
ATOM   1817 2HD1 ILE   115      29.172 -30.037   6.843  1.00 89.46           H
ATOM   1818 3HD1 ILE   115      28.484 -28.610   6.031  1.00 89.46           H
ATOM   1819  N   TYR   116      25.065 -31.550   2.591  1.00 42.04           N
ATOM   1820  H   TYR   116      25.063 -30.542   2.661  1.00 42.04           H
ATOM   1821  CA  TYR   116      23.804 -32.195   2.235  1.00 42.04           C
ATOM   1822  HA  TYR   116      23.457 -32.892   2.997  1.00 42.04           H
ATOM   1823  C   TYR   116      23.946 -32.982   0.907  1.00 42.04           C
ATOM   1824  O   TYR   116      23.833 -34.203   0.910  1.00 42.04           O
ATOM   1825  CB  TYR   116      22.684 -31.187   1.963  1.00 42.04           C
ATOM   1826 1HB  TYR   116      22.442 -30.668   2.891  1.00 42.04           H
ATOM   1827 2HB  TYR   116      22.987 -30.413   1.258  1.00 42.04           H
ATOM   1828  CG  TYR   116      21.376 -31.808   1.431  1.00 42.04           C
ATOM   1829  CD1 TYR   116      20.885 -31.706   0.140  1.00 42.04           C
ATOM   1830  HD1 TYR   116      21.390 -31.131  -0.622  1.00 42.04           H
ATOM   1831  CD2 TYR   116      20.632 -32.554   2.365  1.00 42.04           C
ATOM   1832  HD2 TYR   116      20.938 -32.539   3.401  1.00 42.04           H
ATOM   1833  CE1 TYR   116      19.763 -32.490  -0.239  1.00 42.04           C
ATOM   1834  HE1 TYR   116      19.603 -32.529  -1.306  1.00 42.04           H
ATOM   1835  CE2 TYR   116      19.473 -33.247   1.989  1.00 42.04           C
ATOM   1836  HE2 TYR   116      18.892 -33.743   2.752  1.00 42.04           H
ATOM   1837  CZ  TYR   116      19.065 -33.285   0.647  1.00 42.04           C
ATOM   1838  OH  TYR   116      18.022 -34.093   0.241  1.00 42.04           O
ATOM   1839  HH  TYR   116      17.941 -34.115  -0.716  1.00 42.04           H
ATOM   1840  N   THR   117      24.179 -32.267  -0.194  1.00102.65           N
ATOM   1841  H   THR   117      24.334 -31.272  -0.119  1.00102.65           H
ATOM   1842  CA  THR   117      24.113 -32.840  -1.530  1.00102.65           C
ATOM   1843  HA  THR   117      23.134 -33.318  -1.508  1.00102.65           H
ATOM   1844  C   THR   117      25.165 -33.884  -1.917  1.00102.65           C
ATOM   1845  O   THR   117      24.733 -34.854  -2.572  1.00102.65           O
ATOM   1846  CB  THR   117      23.970 -31.810  -2.651  1.00102.65           C
ATOM   1847  HB  THR   117      24.907 -31.263  -2.760  1.00102.65           H
ATOM   1848  OG1 THR   117      23.047 -30.819  -2.246  1.00102.65           O
ATOM   1849  HG1 THR   117      23.509 -30.187  -1.690  1.00102.65           H
ATOM   1850  CG2 THR   117      23.463 -32.330  -3.992  1.00102.65           C
ATOM   1851 1HG2 THR   117      23.137 -31.551  -4.683  1.00102.65           H
ATOM   1852 2HG2 THR   117      22.623 -32.985  -3.760  1.00102.65           H
ATOM   1853 3HG2 THR   117      24.262 -32.912  -4.452  1.00102.65           H
ATOM   1854  N   VAL   118      26.457 -33.838  -1.434  1.00 98.25           N
ATOM   1855  H   VAL   118      26.777 -33.096  -0.828  1.00 98.25           H
ATOM   1856  CA  VAL   118      27.453 -34.884  -1.747  1.00 98.25           C
ATOM   1857  HA  VAL   118      27.400 -35.065  -2.821  1.00 98.25           H
ATOM   1858  C   VAL   118      27.091 -36.118  -0.974  1.00 98.25           C
ATOM   1859  O   VAL   118      27.064 -37.199  -1.574  1.00 98.25           O
ATOM   1860  CB  VAL   118      28.943 -34.455  -1.492  1.00 98.25           C
ATOM   1861  HB  VAL   118      29.004 -34.159  -0.444  1.00 98.25           H
ATOM   1862  CG1 VAL   118      29.951 -35.614  -1.665  1.00 98.25           C
ATOM   1863 1HG1 VAL   118      29.610 -36.483  -1.102  1.00 98.25           H
ATOM   1864 2HG1 VAL   118      30.898 -35.264  -1.254  1.00 98.25           H
ATOM   1865 3HG1 VAL   118      30.089 -35.889  -2.711  1.00 98.25           H
ATOM   1866  CG2 VAL   118      29.249 -33.336  -2.409  1.00 98.25           C
ATOM   1867 1HG2 VAL   118      30.124 -32.754  -2.119  1.00 98.25           H
ATOM   1868 2HG2 VAL   118      28.365 -32.699  -2.389  1.00 98.25           H
ATOM   1869 3HG2 VAL   118      29.391 -33.729  -3.416  1.00 98.25           H
ATOM   1870  N   ASN   119      26.700 -36.024   0.337  1.00 49.03           N
ATOM   1871  H   ASN   119      26.386 -35.134   0.697  1.00 49.03           H
ATOM   1872  CA  ASN   119      26.336 -37.214   1.106  1.00 49.03           C
ATOM   1873  HA  ASN   119      27.172 -37.914   1.089  1.00 49.03           H
ATOM   1874  C   ASN   119      25.098 -37.942   0.530  1.00 49.03           C
ATOM   1875  O   ASN   119      25.147 -39.179   0.457  1.00 49.03           O
ATOM   1876  CB  ASN   119      26.038 -36.802   2.564  1.00 49.03           C
ATOM   1877 1HB  ASN   119      25.542 -35.831   2.536  1.00 49.03           H
ATOM   1878 2HB  ASN   119      25.303 -37.506   2.955  1.00 49.03           H
ATOM   1879  CG  ASN   119      27.292 -36.788   3.333  1.00 49.03           C
ATOM   1880  OD1 ASN   119      28.080 -37.743   3.324  1.00 49.03           O
ATOM   1881  ND2 ASN   119      27.592 -35.671   4.028  1.00 49.03           N
ATOM   1882 1HD2 ASN   119      28.534 -35.605   4.387  1.00 49.03           H
ATOM   1883 2HD2 ASN   119      27.036 -34.836   3.913  1.00 49.03           H
ATOM   1884  N   LEU   120      24.114 -37.154   0.017  1.00100.20           N
ATOM   1885  H   LEU   120      24.142 -36.177   0.273  1.00100.20           H
ATOM   1886  CA  LEU   120      22.774 -37.599  -0.503  1.00100.20           C
ATOM   1887  HA  LEU   120      22.232 -38.084   0.309  1.00100.20           H
ATOM   1888  C   LEU   120      22.999 -38.579  -1.635  1.00100.20           C
ATOM   1889  O   LEU   120      22.819 -39.760  -1.445  1.00100.20           O
ATOM   1890  CB  LEU   120      21.863 -36.406  -0.926  1.00100.20           C
ATOM   1891 1HB  LEU   120      21.410 -36.007  -0.018  1.00100.20           H
ATOM   1892 2HB  LEU   120      22.498 -35.677  -1.430  1.00100.20           H
ATOM   1893  CG  LEU   120      20.676 -36.726  -1.883  1.00100.20           C
ATOM   1894  HG  LEU   120      21.069 -37.341  -2.693  1.00100.20           H
ATOM   1895  CD1 LEU   120      19.618 -37.468  -1.132  1.00100.20           C
ATOM   1896 1HD1 LEU   120      20.068 -38.328  -0.636  1.00100.20           H
ATOM   1897 2HD1 LEU   120      18.962 -37.810  -1.932  1.00100.20           H
ATOM   1898 3HD1 LEU   120      19.040 -36.892  -0.409  1.00100.20           H
ATOM   1899  CD2 LEU   120      20.151 -35.390  -2.502  1.00100.20           C
ATOM   1900 1HD2 LEU   120      20.869 -34.884  -3.148  1.00100.20           H
ATOM   1901 2HD2 LEU   120      19.882 -34.735  -1.674  1.00100.20           H
ATOM   1902 3HD2 LEU   120      19.257 -35.637  -3.075  1.00100.20           H
ATOM   1903  N   TYR   121      23.664 -38.149  -2.746  1.00 60.88           N
ATOM   1904  H   TYR   121      23.926 -37.178  -2.840  1.00 60.88           H
ATOM   1905  CA  TYR   121      23.953 -39.000  -3.924  1.00 60.88           C
ATOM   1906  HA  TYR   121      23.053 -39.497  -4.287  1.00 60.88           H
ATOM   1907  C   TYR   121      24.993 -40.145  -3.631  1.00 60.88           C
ATOM   1908  O   TYR   121      25.009 -41.123  -4.347  1.00 60.88           O
ATOM   1909  CB  TYR   121      24.399 -38.211  -5.156  1.00 60.88           C
ATOM   1910 1HB  TYR   121      25.239 -37.610  -4.806  1.00 60.88           H
ATOM   1911 2HB  TYR   121      24.779 -38.908  -5.903  1.00 60.88           H
ATOM   1912  CG  TYR   121      23.349 -37.326  -5.763  1.00 60.88           C
ATOM   1913  CD1 TYR   121      23.546 -35.901  -5.620  1.00 60.88           C
ATOM   1914  HD1 TYR   121      24.409 -35.493  -5.114  1.00 60.88           H
ATOM   1915  CD2 TYR   121      22.168 -37.878  -6.335  1.00 60.88           C
ATOM   1916  HD2 TYR   121      21.991 -38.942  -6.399  1.00 60.88           H
ATOM   1917  CE1 TYR   121      22.567 -35.042  -6.134  1.00 60.88           C
ATOM   1918  HE1 TYR   121      22.735 -33.979  -6.225  1.00 60.88           H
ATOM   1919  CE2 TYR   121      21.149 -36.988  -6.733  1.00 60.88           C
ATOM   1920  HE2 TYR   121      20.260 -37.376  -7.208  1.00 60.88           H
ATOM   1921  CZ  TYR   121      21.401 -35.624  -6.656  1.00 60.88           C
ATOM   1922  OH  TYR   121      20.474 -34.749  -7.191  1.00 60.88           O
ATOM   1923  HH  TYR   121      20.887 -33.929  -7.473  1.00 60.88           H
ATOM   1924  N   SER   122      25.831 -39.980  -2.599  1.00 86.34           N
ATOM   1925  H   SER   122      25.747 -39.141  -2.044  1.00 86.34           H
ATOM   1926  CA  SER   122      26.658 -41.054  -2.131  1.00 86.34           C
ATOM   1927  HA  SER   122      27.081 -41.362  -3.087  1.00 86.34           H
ATOM   1928  C   SER   122      25.943 -42.228  -1.484  1.00 86.34           C
ATOM   1929  O   SER   122      26.360 -43.413  -1.573  1.00 86.34           O
ATOM   1930  CB  SER   122      27.766 -40.505  -1.177  1.00 86.34           C
ATOM   1931 1HB  SER   122      27.263 -39.952  -0.384  1.00 86.34           H
ATOM   1932 2HB  SER   122      28.302 -41.367  -0.779  1.00 86.34           H
ATOM   1933  OG  SER   122      28.606 -39.549  -1.858  1.00 86.34           O
ATOM   1934  HG  SER   122      28.091 -38.740  -1.917  1.00 86.34           H
ATOM   1935  N   SER   123      24.820 -41.957  -0.799  1.00 47.29           N
ATOM   1936  H   SER   123      24.521 -41.004  -0.650  1.00 47.29           H
ATOM   1937  CA  SER   123      23.988 -43.019  -0.261  1.00 47.29           C
ATOM   1938  HA  SER   123      24.574 -43.649   0.408  1.00 47.29           H
ATOM   1939  C   SER   123      23.327 -43.921  -1.320  1.00 47.29           C
ATOM   1940  O   SER   123      22.810 -44.992  -0.982  1.00 47.29           O
ATOM   1941  CB  SER   123      22.968 -42.374   0.646  1.00 47.29           C
ATOM   1942 1HB  SER   123      22.565 -43.101   1.351  1.00 47.29           H
ATOM   1943 2HB  SER   123      23.394 -41.504   1.147  1.00 47.29           H
ATOM   1944  OG  SER   123      21.955 -41.900  -0.157  1.00 47.29           O
ATOM   1945  HG  SER   123      22.186 -41.050  -0.540  1.00 47.29           H
ATOM   1946  N   VAL   124      23.473 -43.619  -2.625  1.00 40.88           N
ATOM   1947  H   VAL   124      23.818 -42.701  -2.868  1.00 40.88           H
ATOM   1948  CA  VAL   124      23.281 -44.587  -3.674  1.00 40.88           C
ATOM   1949  HA  VAL   124      22.800 -45.453  -3.219  1.00 40.88           H
ATOM   1950  C   VAL   124      24.579 -45.077  -4.361  1.00 40.88           C
ATOM   1951  O   VAL   124      24.721 -46.273  -4.663  1.00 40.88           O
ATOM   1952  CB  VAL   124      22.134 -44.213  -4.677  1.00 40.88           C
ATOM   1953  HB  VAL   124      21.251 -43.998  -4.075  1.00 40.88           H
ATOM   1954  CG1 VAL   124      22.445 -43.054  -5.668  1.00 40.88           C
ATOM   1955 1HG1 VAL   124      22.730 -42.177  -5.086  1.00 40.88           H
ATOM   1956 2HG1 VAL   124      21.571 -42.820  -6.275  1.00 40.88           H
ATOM   1957 3HG1 VAL   124      23.272 -43.345  -6.316  1.00 40.88           H
ATOM   1958  CG2 VAL   124      21.829 -45.446  -5.487  1.00 40.88           C
ATOM   1959 1HG2 VAL   124      21.104 -45.281  -6.283  1.00 40.88           H
ATOM   1960 2HG2 VAL   124      21.413 -46.137  -4.753  1.00 40.88           H
ATOM   1961 3HG2 VAL   124      22.742 -45.869  -5.908  1.00 40.88           H
ATOM   1962  N   LEU   125      25.556 -44.148  -4.517  1.00 85.11           N
ATOM   1963  H   LEU   125      25.338 -43.179  -4.336  1.00 85.11           H
ATOM   1964  CA  LEU   125      26.729 -44.526  -5.200  1.00 85.11           C
ATOM   1965  HA  LEU   125      26.414 -45.185  -6.010  1.00 85.11           H
ATOM   1966  C   LEU   125      27.798 -45.441  -4.387  1.00 85.11           C
ATOM   1967  O   LEU   125      28.699 -45.942  -4.993  1.00 85.11           O
ATOM   1968  CB  LEU   125      27.366 -43.243  -5.851  1.00 85.11           C
ATOM   1969 1HB  LEU   125      27.416 -42.492  -5.062  1.00 85.11           H
ATOM   1970 2HB  LEU   125      28.407 -43.490  -6.058  1.00 85.11           H
ATOM   1971  CG  LEU   125      26.623 -42.665  -7.079  1.00 85.11           C
ATOM   1972  HG  LEU   125      25.573 -42.947  -7.002  1.00 85.11           H
ATOM   1973  CD1 LEU   125      26.730 -41.128  -7.224  1.00 85.11           C
ATOM   1974 1HD1 LEU   125      27.675 -40.863  -7.699  1.00 85.11           H
ATOM   1975 2HD1 LEU   125      26.656 -40.630  -6.257  1.00 85.11           H
ATOM   1976 3HD1 LEU   125      25.902 -40.811  -7.860  1.00 85.11           H
ATOM   1977  CD2 LEU   125      27.125 -43.383  -8.314  1.00 85.11           C
ATOM   1978 1HD2 LEU   125      28.187 -43.211  -8.492  1.00 85.11           H
ATOM   1979 2HD2 LEU   125      26.548 -43.006  -9.158  1.00 85.11           H
ATOM   1980 3HD2 LEU   125      26.945 -44.452  -8.198  1.00 85.11           H
ATOM   1981  N   ILE   126      27.589 -45.648  -3.040  1.00104.34           N
ATOM   1982  H   ILE   126      26.909 -45.151  -2.482  1.00104.34           H
ATOM   1983  CA  ILE   126      28.350 -46.693  -2.271  1.00104.34           C
ATOM   1984  HA  ILE   126      29.309 -46.821  -2.774  1.00104.34           H
ATOM   1985  C   ILE   126      27.590 -48.029  -2.326  1.00104.34           C
ATOM   1986  O   ILE   126      28.263 -49.065  -2.092  1.00104.34           O
ATOM   1987  CB  ILE   126      28.680 -46.217  -0.815  1.00104.34           C
ATOM   1988  HB  ILE   126      27.730 -45.971  -0.341  1.00104.34           H
ATOM   1989  CG1 ILE   126      29.384 -44.896  -0.847  1.00104.34           C
ATOM   1990 1HG1 ILE   126      30.436 -45.010  -1.109  1.00104.34           H
ATOM   1991 2HG1 ILE   126      28.954 -44.232  -1.597  1.00104.34           H
ATOM   1992  CG2 ILE   126      29.512 -47.253   0.036  1.00104.34           C
ATOM   1993 1HG2 ILE   126      30.475 -47.362  -0.463  1.00104.34           H
ATOM   1994 2HG2 ILE   126      28.990 -48.209   0.032  1.00104.34           H
ATOM   1995 3HG2 ILE   126      29.670 -46.929   1.065  1.00104.34           H
ATOM   1996  CD1 ILE   126      29.248 -44.086   0.466  1.00104.34           C
ATOM   1997 1HD1 ILE   126      28.201 -43.806   0.585  1.00104.34           H
ATOM   1998 2HD1 ILE   126      29.869 -43.191   0.494  1.00104.34           H
ATOM   1999 3HD1 ILE   126      29.538 -44.756   1.276  1.00104.34           H
ATOM   2000  N   LEU   127      26.292 -48.022  -2.595  1.00 39.93           N
ATOM   2001  H   LEU   127      25.756 -47.166  -2.592  1.00 39.93           H
ATOM   2002  CA  LEU   127      25.606 -49.251  -2.949  1.00 39.93           C
ATOM   2003  HA  LEU   127      25.880 -50.034  -2.241  1.00 39.93           H
ATOM   2004  C   LEU   127      26.088 -49.779  -4.364  1.00 39.93           C
ATOM   2005  O   LEU   127      26.572 -50.947  -4.358  1.00 39.93           O
ATOM   2006  CB  LEU   127      24.060 -49.019  -2.903  1.00 39.93           C
ATOM   2007 1HB  LEU   127      23.843 -48.191  -3.579  1.00 39.93           H
ATOM   2008 2HB  LEU   127      23.595 -49.879  -3.384  1.00 39.93           H
ATOM   2009  CG  LEU   127      23.261 -48.607  -1.532  1.00 39.93           C
ATOM   2010  HG  LEU   127      23.768 -47.689  -1.237  1.00 39.93           H
ATOM   2011  CD1 LEU   127      21.814 -48.212  -1.759  1.00 39.93           C
ATOM   2012 1HD1 LEU   127      21.841 -47.345  -2.419  1.00 39.93           H
ATOM   2013 2HD1 LEU   127      21.248 -47.968  -0.860  1.00 39.93           H
ATOM   2014 3HD1 LEU   127      21.337 -49.047  -2.274  1.00 39.93           H
ATOM   2015  CD2 LEU   127      23.202 -49.631  -0.364  1.00 39.93           C
ATOM   2016 1HD2 LEU   127      22.689 -50.546  -0.659  1.00 39.93           H
ATOM   2017 2HD2 LEU   127      22.704 -49.197   0.503  1.00 39.93           H
ATOM   2018 3HD2 LEU   127      24.238 -49.859  -0.112  1.00 39.93           H
ATOM   2019  N   ALA   128      26.220 -48.982  -5.361  1.00 23.79           N
ATOM   2020  H   ALA   128      25.966 -48.020  -5.185  1.00 23.79           H
ATOM   2021  CA  ALA   128      26.867 -49.272  -6.640  1.00 23.79           C
ATOM   2022  HA  ALA   128      26.356 -50.158  -7.016  1.00 23.79           H
ATOM   2023  C   ALA   128      28.368 -49.631  -6.479  1.00 23.79           C
ATOM   2024  O   ALA   128      28.827 -50.616  -7.140  1.00 23.79           O
ATOM   2025  CB  ALA   128      26.723 -48.109  -7.615  1.00 23.79           C
ATOM   2026 1HB  ALA   128      26.830 -48.423  -8.653  1.00 23.79           H
ATOM   2027 2HB  ALA   128      27.426 -47.304  -7.404  1.00 23.79           H
ATOM   2028 3HB  ALA   128      25.705 -47.757  -7.444  1.00 23.79           H
ATOM   2029  N   PHE   129      29.097 -49.020  -5.563  1.00 95.27           N
ATOM   2030  H   PHE   129      28.706 -48.180  -5.160  1.00 95.27           H
ATOM   2031  CA  PHE   129      30.452 -49.383  -5.197  1.00 95.27           C
ATOM   2032  HA  PHE   129      31.095 -49.359  -6.077  1.00 95.27           H
ATOM   2033  C   PHE   129      30.531 -50.830  -4.618  1.00 95.27           C
ATOM   2034  O   PHE   129      31.391 -51.602  -5.083  1.00 95.27           O
ATOM   2035  CB  PHE   129      30.987 -48.362  -4.217  1.00 95.27           C
ATOM   2036 1HB  PHE   129      30.818 -47.357  -4.606  1.00 95.27           H
ATOM   2037 2HB  PHE   129      30.411 -48.487  -3.300  1.00 95.27           H
ATOM   2038  CG  PHE   129      32.458 -48.540  -3.912  1.00 95.27           C
ATOM   2039  CD1 PHE   129      32.942 -48.824  -2.626  1.00 95.27           C
ATOM   2040  HD1 PHE   129      32.195 -48.828  -1.845  1.00 95.27           H
ATOM   2041  CD2 PHE   129      33.440 -48.415  -4.950  1.00 95.27           C
ATOM   2042  HD2 PHE   129      33.078 -48.294  -5.960  1.00 95.27           H
ATOM   2043  CE1 PHE   129      34.300 -48.910  -2.295  1.00 95.27           C
ATOM   2044  HE1 PHE   129      34.633 -49.114  -1.288  1.00 95.27           H
ATOM   2045  CE2 PHE   129      34.783 -48.661  -4.685  1.00 95.27           C
ATOM   2046  HE2 PHE   129      35.529 -48.545  -5.457  1.00 95.27           H
ATOM   2047  CZ  PHE   129      35.226 -48.821  -3.338  1.00 95.27           C
ATOM   2048  HZ  PHE   129      36.290 -48.834  -3.156  1.00 95.27           H
ATOM   2049  N   ILE   130      29.698 -51.154  -3.665  1.00 83.35           N
ATOM   2050  H   ILE   130      29.186 -50.434  -3.176  1.00 83.35           H
ATOM   2051  CA  ILE   130      29.595 -52.514  -3.161  1.00 83.35           C
ATOM   2052  HA  ILE   130      30.587 -52.822  -2.829  1.00 83.35           H
ATOM   2053  C   ILE   130      29.148 -53.614  -4.214  1.00 83.35           C
ATOM   2054  O   ILE   130      29.587 -54.755  -4.224  1.00 83.35           O
ATOM   2055  CB  ILE   130      28.681 -52.622  -1.874  1.00 83.35           C
ATOM   2056  HB  ILE   130      27.722 -52.185  -2.155  1.00 83.35           H
ATOM   2057  CG1 ILE   130      29.290 -51.878  -0.687  1.00 83.35           C
ATOM   2058 1HG1 ILE   130      30.100 -52.473  -0.264  1.00 83.35           H
ATOM   2059 2HG1 ILE   130      29.886 -51.041  -1.051  1.00 83.35           H
ATOM   2060  CG2 ILE   130      28.409 -54.085  -1.541  1.00 83.35           C
ATOM   2061 1HG2 ILE   130      27.694 -54.584  -2.196  1.00 83.35           H
ATOM   2062 2HG2 ILE   130      28.041 -54.107  -0.515  1.00 83.35           H
ATOM   2063 3HG2 ILE   130      29.370 -54.598  -1.593  1.00 83.35           H
ATOM   2064  CD1 ILE   130      28.237 -51.431   0.386  1.00 83.35           C
ATOM   2065 1HD1 ILE   130      27.723 -52.256   0.880  1.00 83.35           H
ATOM   2066 2HD1 ILE   130      27.509 -50.805  -0.130  1.00 83.35           H
ATOM   2067 3HD1 ILE   130      28.767 -50.836   1.130  1.00 83.35           H
ATOM   2068  N   SER   131      28.398 -53.161  -5.218  1.00 30.44           N
ATOM   2069  H   SER   131      28.061 -52.209  -5.175  1.00 30.44           H
ATOM   2070  CA  SER   131      27.969 -54.016  -6.281  1.00 30.44           C
ATOM   2071  HA  SER   131      27.548 -54.963  -5.943  1.00 30.44           H
ATOM   2072  C   SER   131      29.204 -54.399  -7.188  1.00 30.44           C
ATOM   2073  O   SER   131      29.364 -55.550  -7.598  1.00 30.44           O
ATOM   2074  CB  SER   131      26.890 -53.323  -7.120  1.00 30.44           C
ATOM   2075 1HB  SER   131      27.314 -52.431  -7.580  1.00 30.44           H
ATOM   2076 2HB  SER   131      26.492 -54.032  -7.846  1.00 30.44           H
ATOM   2077  OG  SER   131      25.787 -52.998  -6.326  1.00 30.44           O
ATOM   2078  HG  SER   131      26.038 -52.326  -5.689  1.00 30.44           H
ATOM   2079  N   LEU   132      30.055 -53.439  -7.552  1.00130.64           N
ATOM   2080  H   LEU   132      29.909 -52.488  -7.246  1.00130.64           H
ATOM   2081  CA  LEU   132      31.241 -53.792  -8.368  1.00130.64           C
ATOM   2082  HA  LEU   132      30.875 -54.157  -9.328  1.00130.64           H
ATOM   2083  C   LEU   132      32.071 -54.888  -7.624  1.00130.64           C
ATOM   2084  O   LEU   132      32.451 -55.883  -8.267  1.00130.64           O
ATOM   2085  CB  LEU   132      32.052 -52.513  -8.595  1.00130.64           C
ATOM   2086 1HB  LEU   132      32.286 -52.062  -7.631  1.00130.64           H
ATOM   2087 2HB  LEU   132      32.941 -52.753  -9.180  1.00130.64           H
ATOM   2088  CG  LEU   132      31.353 -51.413  -9.457  1.00130.64           C
ATOM   2089  HG  LEU   132      30.312 -51.371  -9.138  1.00130.64           H
ATOM   2090  CD1 LEU   132      31.892 -50.017  -9.378  1.00130.64           C
ATOM   2091 1HD1 LEU   132      31.118 -49.325  -9.710  1.00130.64           H
ATOM   2092 2HD1 LEU   132      32.778 -49.898 -10.002  1.00130.64           H
ATOM   2093 3HD1 LEU   132      32.148 -49.806  -8.339  1.00130.64           H
ATOM   2094  CD2 LEU   132      31.349 -51.783 -10.954  1.00130.64           C
ATOM   2095 1HD2 LEU   132      30.883 -51.056 -11.619  1.00130.64           H
ATOM   2096 2HD2 LEU   132      30.819 -52.733 -11.024  1.00130.64           H
ATOM   2097 3HD2 LEU   132      32.390 -51.925 -11.243  1.00130.64           H
ATOM   2098  N   ASP   133      32.228 -54.744  -6.278  1.00 87.40           N
ATOM   2099  H   ASP   133      31.799 -53.949  -5.826  1.00 87.40           H
ATOM   2100  CA  ASP   133      32.989 -55.661  -5.438  1.00 87.40           C
ATOM   2101  HA  ASP   133      33.972 -55.798  -5.887  1.00 87.40           H
ATOM   2102  C   ASP   133      32.318 -57.056  -5.344  1.00 87.40           C
ATOM   2103  O   ASP   133      33.086 -58.010  -5.262  1.00 87.40           O
ATOM   2104  CB  ASP   133      33.193 -55.049  -3.993  1.00 87.40           C
ATOM   2105 1HB  ASP   133      33.646 -54.057  -4.003  1.00 87.40           H
ATOM   2106 2HB  ASP   133      32.253 -54.984  -3.445  1.00 87.40           H
ATOM   2107  CG  ASP   133      34.140 -55.967  -3.154  1.00 87.40           C
ATOM   2108  OD1 ASP   133      35.348 -55.910  -3.315  1.00 87.40           O
ATOM   2109  OD2 ASP   133      33.640 -56.741  -2.268  1.00 87.40           O
ATOM   2110  N   ARG   134      31.018 -57.206  -5.220  1.00153.21           N
ATOM   2111  H   ARG   134      30.417 -56.429  -5.455  1.00153.21           H
ATOM   2112  CA  ARG   134      30.361 -58.537  -5.235  1.00153.21           C
ATOM   2113  HA  ARG   134      31.024 -59.120  -4.593  1.00153.21           H
ATOM   2114  C   ARG   134      30.404 -59.138  -6.650  1.00153.21           C
ATOM   2115  O   ARG   134      30.534 -60.383  -6.735  1.00153.21           O
ATOM   2116  CB  ARG   134      28.907 -58.485  -4.622  1.00153.21           C
ATOM   2117 1HB  ARG   134      28.332 -57.880  -5.322  1.00153.21           H
ATOM   2118 2HB  ARG   134      28.601 -59.524  -4.747  1.00153.21           H
ATOM   2119  CG  ARG   134      28.768 -58.017  -3.220  1.00153.21           C
ATOM   2120 1HG  ARG   134      29.164 -57.007  -3.115  1.00153.21           H
ATOM   2121 2HG  ARG   134      27.686 -57.983  -3.086  1.00153.21           H
ATOM   2122  CD  ARG   134      29.382 -58.915  -2.146  1.00153.21           C
ATOM   2123 1HD  ARG   134      28.819 -58.802  -1.219  1.00153.21           H
ATOM   2124 2HD  ARG   134      29.138 -59.925  -2.475  1.00153.21           H
ATOM   2125  NE  ARG   134      30.781 -58.732  -1.954  1.00153.21           N
ATOM   2126  HE  ARG   134      31.105 -57.835  -2.284  1.00153.21           H
ATOM   2127  CZ  ARG   134      31.604 -59.601  -1.389  1.00153.21           C
ATOM   2128  NH1 ARG   134      31.244 -60.777  -0.985  1.00153.21           N
ATOM   2129 1HH1 ARG   134      30.263 -61.015  -0.942  1.00153.21           H
ATOM   2130 2HH1 ARG   134      31.926 -61.363  -0.526  1.00153.21           H
ATOM   2131  NH2 ARG   134      32.897 -59.257  -1.306  1.00153.21           N
ATOM   2132 1HH2 ARG   134      33.263 -58.366  -1.610  1.00153.21           H
ATOM   2133 2HH2 ARG   134      33.514 -59.943  -0.894  1.00153.21           H
ATOM   2134  N   TYR   135      30.343 -58.365  -7.773  1.00 47.54           N
ATOM   2135  H   TYR   135      30.042 -57.401  -7.767  1.00 47.54           H
ATOM   2136  CA  TYR   135      30.464 -58.978  -9.120  1.00 47.54           C
ATOM   2137  HA  TYR   135      29.770 -59.814  -9.214  1.00 47.54           H
ATOM   2138  C   TYR   135      31.873 -59.384  -9.290  1.00 47.54           C
ATOM   2139  O   TYR   135      32.061 -60.520  -9.731  1.00 47.54           O
ATOM   2140  CB  TYR   135      30.043 -57.834 -10.116  1.00 47.54           C
ATOM   2141 1HB  TYR   135      28.961 -57.810 -10.241  1.00 47.54           H
ATOM   2142 2HB  TYR   135      30.239 -56.883  -9.621  1.00 47.54           H
ATOM   2143  CG  TYR   135      30.728 -57.892 -11.440  1.00 47.54           C
ATOM   2144  CD1 TYR   135      30.523 -58.913 -12.381  1.00 47.54           C
ATOM   2145  HD1 TYR   135      29.733 -59.643 -12.277  1.00 47.54           H
ATOM   2146  CD2 TYR   135      31.914 -57.102 -11.533  1.00 47.54           C
ATOM   2147  HD2 TYR   135      32.089 -56.332 -10.797  1.00 47.54           H
ATOM   2148  CE1 TYR   135      31.524 -59.172 -13.378  1.00 47.54           C
ATOM   2149  HE1 TYR   135      31.438 -60.042 -14.013  1.00 47.54           H
ATOM   2150  CE2 TYR   135      32.865 -57.280 -12.568  1.00 47.54           C
ATOM   2151  HE2 TYR   135      33.763 -56.686 -12.662  1.00 47.54           H
ATOM   2152  CZ  TYR   135      32.665 -58.322 -13.551  1.00 47.54           C
ATOM   2153  OH  TYR   135      33.583 -58.459 -14.507  1.00 47.54           O
ATOM   2154  HH  TYR   135      34.425 -58.029 -14.341  1.00 47.54           H
ATOM   2155  N   LEU   136      32.869 -58.654  -8.747  1.00 87.69           N
ATOM   2156  H   LEU   136      32.694 -57.712  -8.427  1.00 87.69           H
ATOM   2157  CA  LEU   136      34.298 -59.031  -8.857  1.00 87.69           C
ATOM   2158  HA  LEU   136      34.580 -59.303  -9.874  1.00 87.69           H
ATOM   2159  C   LEU   136      34.481 -60.341  -7.997  1.00 87.69           C
ATOM   2160  O   LEU   136      35.114 -61.270  -8.463  1.00 87.69           O
ATOM   2161  CB  LEU   136      35.278 -57.935  -8.352  1.00 87.69           C
ATOM   2162 1HB  LEU   136      34.897 -57.568  -7.398  1.00 87.69           H
ATOM   2163 2HB  LEU   136      36.245 -58.411  -8.187  1.00 87.69           H
ATOM   2164  CG  LEU   136      35.551 -56.852  -9.353  1.00 87.69           C
ATOM   2165  HG  LEU   136      34.636 -56.327  -9.628  1.00 87.69           H
ATOM   2166  CD1 LEU   136      36.398 -55.802  -8.594  1.00 87.69           C
ATOM   2167 1HD1 LEU   136      35.823 -55.403  -7.759  1.00 87.69           H
ATOM   2168 2HD1 LEU   136      36.656 -54.993  -9.278  1.00 87.69           H
ATOM   2169 3HD1 LEU   136      37.310 -56.266  -8.219  1.00 87.69           H
ATOM   2170  CD2 LEU   136      36.344 -57.168 -10.591  1.00 87.69           C
ATOM   2171 1HD2 LEU   136      37.379 -57.383 -10.321  1.00 87.69           H
ATOM   2172 2HD2 LEU   136      36.318 -56.349 -11.309  1.00 87.69           H
ATOM   2173 3HD2 LEU   136      35.893 -58.056 -11.034  1.00 87.69           H
ATOM   2174  N   ALA   137      33.937 -60.449  -6.798  1.00 30.01           N
ATOM   2175  H   ALA   137      33.714 -59.593  -6.311  1.00 30.01           H
ATOM   2176  CA  ALA   137      33.961 -61.673  -5.983  1.00 30.01           C
ATOM   2177  HA  ALA   137      35.007 -61.879  -5.758  1.00 30.01           H
ATOM   2178  C   ALA   137      33.366 -62.969  -6.613  1.00 30.01           C
ATOM   2179  O   ALA   137      33.581 -64.106  -6.161  1.00 30.01           O
ATOM   2180  CB  ALA   137      33.318 -61.373  -4.666  1.00 30.01           C
ATOM   2181 1HB  ALA   137      33.674 -60.384  -4.376  1.00 30.01           H
ATOM   2182 2HB  ALA   137      33.686 -62.114  -3.956  1.00 30.01           H
ATOM   2183 3HB  ALA   137      32.228 -61.381  -4.669  1.00 30.01           H
ATOM   2184  N   ILE   138      32.503 -62.798  -7.622  1.00 97.21           N
ATOM   2185  H   ILE   138      32.325 -61.848  -7.916  1.00 97.21           H
ATOM   2186  CA  ILE   138      31.964 -63.862  -8.473  1.00 97.21           C
ATOM   2187  HA  ILE   138      31.740 -64.760  -7.898  1.00 97.21           H
ATOM   2188  C   ILE   138      32.935 -64.273  -9.615  1.00 97.21           C
ATOM   2189  O   ILE   138      33.192 -65.464  -9.776  1.00 97.21           O
ATOM   2190  CB  ILE   138      30.460 -63.423  -8.868  1.00 97.21           C
ATOM   2191  HB  ILE   138      30.563 -62.374  -9.146  1.00 97.21           H
ATOM   2192  CG1 ILE   138      29.540 -63.496  -7.601  1.00 97.21           C
ATOM   2193 1HG1 ILE   138      30.135 -63.139  -6.760  1.00 97.21           H
ATOM   2194 2HG1 ILE   138      28.695 -62.833  -7.789  1.00 97.21           H
ATOM   2195  CG2 ILE   138      29.977 -64.160 -10.182  1.00 97.21           C
ATOM   2196 1HG2 ILE   138      28.934 -63.901 -10.366  1.00 97.21           H
ATOM   2197 2HG2 ILE   138      30.069 -65.240 -10.072  1.00 97.21           H
ATOM   2198 3HG2 ILE   138      30.588 -63.826 -11.021  1.00 97.21           H
ATOM   2199  CD1 ILE   138      29.015 -65.001  -7.340  1.00 97.21           C
ATOM   2200 1HD1 ILE   138      28.327 -64.933  -6.498  1.00 97.21           H
ATOM   2201 2HD1 ILE   138      29.864 -65.627  -7.067  1.00 97.21           H
ATOM   2202 3HD1 ILE   138      28.501 -65.438  -8.196  1.00 97.21           H
ATOM   2203  N   VAL   139      33.527 -63.353 -10.360  1.00 95.74           N
ATOM   2204  H   VAL   139      33.314 -62.370 -10.266  1.00 95.74           H
ATOM   2205  CA  VAL   139      34.333 -63.705 -11.561  1.00 95.74           C
ATOM   2206  HA  VAL   139      33.744 -64.467 -12.072  1.00 95.74           H
ATOM   2207  C   VAL   139      35.730 -64.303 -11.269  1.00 95.74           C
ATOM   2208  O   VAL   139      36.120 -65.289 -11.888  1.00 95.74           O
ATOM   2209  CB  VAL   139      34.462 -62.468 -12.461  1.00 95.74           C
ATOM   2210  HB  VAL   139      34.695 -61.602 -11.841  1.00 95.74           H
ATOM   2211  CG1 VAL   139      35.518 -62.693 -13.587  1.00 95.74           C
ATOM   2212 1HG1 VAL   139      36.518 -62.584 -13.166  1.00 95.74           H
ATOM   2213 2HG1 VAL   139      35.354 -61.920 -14.338  1.00 95.74           H
ATOM   2214 3HG1 VAL   139      35.423 -63.675 -14.049  1.00 95.74           H
ATOM   2215  CG2 VAL   139      33.106 -62.259 -13.172  1.00 95.74           C
ATOM   2216 1HG2 VAL   139      32.821 -63.127 -13.765  1.00 95.74           H
ATOM   2217 2HG2 VAL   139      33.084 -61.367 -13.798  1.00 95.74           H
ATOM   2218 3HG2 VAL   139      32.409 -62.139 -12.343  1.00 95.74           H
ATOM   2219  N   HIS   140      36.401 -63.822 -10.295  1.00 48.22           N
ATOM   2220  H   HIS   140      35.998 -63.014  -9.842  1.00 48.22           H
ATOM   2221  CA  HIS   140      37.639 -64.357  -9.796  1.00 48.22           C
ATOM   2222  HA  HIS   140      38.247 -64.712 -10.629  1.00 48.22           H
ATOM   2223  C   HIS   140      37.627 -65.511  -8.734  1.00 48.22           C
ATOM   2224  O   HIS   140      38.662 -65.966  -8.206  1.00 48.22           O
ATOM   2225  CB  HIS   140      38.361 -63.176  -9.199  1.00 48.22           C
ATOM   2226 1HB  HIS   140      37.955 -62.733  -8.290  1.00 48.22           H
ATOM   2227 2HB  HIS   140      39.354 -63.533  -8.924  1.00 48.22           H
ATOM   2228  CG  HIS   140      38.574 -62.011 -10.198  1.00 48.22           C
ATOM   2229  ND1 HIS   140      39.267 -62.143 -11.415  1.00 48.22           N
ATOM   2230  HD1 HIS   140      39.809 -62.886 -11.833  1.00 48.22           H
ATOM   2231  CD2 HIS   140      38.115 -60.772 -10.181  1.00 48.22           C
ATOM   2232  HD2 HIS   140      37.531 -60.278  -9.418  1.00 48.22           H
ATOM   2233  CE1 HIS   140      39.122 -60.969 -12.023  1.00 48.22           C
ATOM   2234  HE1 HIS   140      39.483 -60.803 -13.028  1.00 48.22           H
ATOM   2235  NE2 HIS   140      38.397 -60.105 -11.377  1.00 48.22           N
ATOM   2236  N   ALA   141      36.450 -65.904  -8.285  1.00 65.38           N
ATOM   2237  H   ALA   141      35.671 -65.611  -8.858  1.00 65.38           H
ATOM   2238  CA  ALA   141      36.102 -66.926  -7.251  1.00 65.38           C
ATOM   2239  HA  ALA   141      35.031 -66.916  -7.049  1.00 65.38           H
ATOM   2240  C   ALA   141      36.837 -66.647  -5.919  1.00 65.38           C
ATOM   2241  O   ALA   141      37.532 -67.464  -5.358  1.00 65.38           O
ATOM   2242  CB  ALA   141      36.395 -68.403  -7.771  1.00 65.38           C
ATOM   2243 1HB  ALA   141      37.476 -68.539  -7.809  1.00 65.38           H
ATOM   2244 2HB  ALA   141      35.982 -68.488  -8.776  1.00 65.38           H
ATOM   2245 3HB  ALA   141      35.955 -69.167  -7.130  1.00 65.38           H
ATOM   2246  N   THR   142      36.658 -65.433  -5.392  1.00214.96           N
ATOM   2247  H   THR   142      35.917 -64.900  -5.824  1.00214.96           H
ATOM   2248  CA  THR   142      37.244 -64.849  -4.171  1.00214.96           C
ATOM   2249  HA  THR   142      37.997 -65.510  -3.741  1.00214.96           H
ATOM   2250  C   THR   142      36.191 -64.576  -3.048  1.00214.96           C
ATOM   2251  O   THR   142      35.027 -64.441  -3.340  1.00214.96           O
ATOM   2252  CB  THR   142      37.903 -63.484  -4.387  1.00214.96           C
ATOM   2253  HB  THR   142      38.387 -63.169  -3.463  1.00214.96           H
ATOM   2254  OG1 THR   142      37.010 -62.483  -4.838  1.00214.96           O
ATOM   2255  HG1 THR   142      36.469 -62.209  -4.094  1.00214.96           H
ATOM   2256  CG2 THR   142      38.964 -63.647  -5.470  1.00214.96           C
ATOM   2257 1HG2 THR   142      38.545 -64.191  -6.317  1.00214.96           H
ATOM   2258 2HG2 THR   142      39.838 -64.178  -5.093  1.00214.96           H
ATOM   2259 3HG2 THR   142      39.256 -62.646  -5.789  1.00214.96           H
ATOM   2260  N   ASN   143      36.663 -64.663  -1.811  1.00114.65           N
ATOM   2261  H   ASN   143      37.661 -64.818  -1.789  1.00114.65           H
ATOM   2262  CA  ASN   143      35.896 -64.907  -0.617  1.00114.65           C
ATOM   2263  HA  ASN   143      34.855 -64.585  -0.599  1.00114.65           H
ATOM   2264  C   ASN   143      36.559 -64.380   0.692  1.00114.65           C
ATOM   2265  O   ASN   143      35.984 -64.697   1.765  1.00114.65           O
ATOM   2266  CB  ASN   143      35.652 -66.436  -0.554  1.00114.65           C
ATOM   2267 1HB  ASN   143      36.634 -66.887  -0.697  1.00114.65           H
ATOM   2268 2HB  ASN   143      35.325 -66.748   0.438  1.00114.65           H
ATOM   2269  CG  ASN   143      34.687 -66.999  -1.597  1.00114.65           C
ATOM   2270  OD1 ASN   143      33.485 -66.712  -1.681  1.00114.65           O
ATOM   2271  ND2 ASN   143      35.248 -67.894  -2.407  1.00114.65           N
ATOM   2272 1HD2 ASN   143      34.784 -68.344  -3.183  1.00114.65           H
ATOM   2273 2HD2 ASN   143      36.180 -68.177  -2.142  1.00114.65           H
ATOM   2274  N   SER   144      37.753 -63.732   0.686  1.00122.86           N
ATOM   2275  H   SER   144      38.332 -63.726  -0.141  1.00122.86           H
ATOM   2276  CA  SER   144      38.370 -63.213   1.916  1.00122.86           C
ATOM   2277  HA  SER   144      38.316 -63.952   2.715  1.00122.86           H
ATOM   2278  C   SER   144      37.556 -61.963   2.430  1.00122.86           C
ATOM   2279  O   SER   144      37.025 -61.223   1.608  1.00122.86           O
ATOM   2280  CB  SER   144      39.864 -63.041   1.664  1.00122.86           C
ATOM   2281 1HB  SER   144      40.338 -64.021   1.597  1.00122.86           H
ATOM   2282 2HB  SER   144      40.019 -62.310   0.870  1.00122.86           H
ATOM   2283  OG  SER   144      40.388 -62.480   2.895  1.00122.86           O
ATOM   2284  HG  SER   144      41.330 -62.667   2.881  1.00122.86           H
ATOM   2285  N   GLN   145      37.519 -61.693   3.728  1.00126.55           N
ATOM   2286  H   GLN   145      37.801 -62.398   4.394  1.00126.55           H
ATOM   2287  CA  GLN   145      37.076 -60.411   4.239  1.00126.55           C
ATOM   2288  HA  GLN   145      36.052 -60.299   3.885  1.00126.55           H
ATOM   2289  C   GLN   145      37.869 -59.167   3.722  1.00126.55           C
ATOM   2290  O   GLN   145      37.215 -58.153   3.649  1.00126.55           O
ATOM   2291  CB  GLN   145      37.035 -60.384   5.752  1.00126.55           C
ATOM   2292 1HB  GLN   145      36.442 -59.498   5.979  1.00126.55           H
ATOM   2293 2HB  GLN   145      36.658 -61.362   6.053  1.00126.55           H
ATOM   2294  CG  GLN   145      38.413 -60.195   6.487  1.00126.55           C
ATOM   2295 1HG  GLN   145      39.020 -59.388   6.076  1.00126.55           H
ATOM   2296 2HG  GLN   145      38.114 -59.831   7.470  1.00126.55           H
ATOM   2297  CD  GLN   145      39.204 -61.463   6.597  1.00126.55           C
ATOM   2298  OE1 GLN   145      40.013 -61.745   5.674  1.00126.55           O
ATOM   2299  NE2 GLN   145      39.129 -62.215   7.714  1.00126.55           N
ATOM   2300 1HE2 GLN   145      39.612 -63.100   7.781  1.00126.55           H
ATOM   2301 2HE2 GLN   145      38.542 -61.901   8.474  1.00126.55           H
ATOM   2302  N   ARG   146      39.069 -59.486   3.164  1.00216.41           N
ATOM   2303  H   ARG   146      39.279 -60.471   3.241  1.00216.41           H
ATOM   2304  CA  ARG   146      39.962 -58.663   2.368  1.00216.41           C
ATOM   2305  HA  ARG   146      39.381 -57.806   2.025  1.00216.41           H
ATOM   2306  C   ARG   146      40.578 -59.346   1.125  1.00216.41           C
ATOM   2307  O   ARG   146      41.562 -60.051   1.297  1.00216.41           O
ATOM   2308  CB  ARG   146      41.135 -58.141   3.220  1.00216.41           C
ATOM   2309 1HB  ARG   146      41.765 -59.001   3.448  1.00216.41           H
ATOM   2310 2HB  ARG   146      41.744 -57.485   2.598  1.00216.41           H
ATOM   2311  CG  ARG   146      40.814 -57.408   4.536  1.00216.41           C
ATOM   2312 1HG  ARG   146      40.090 -56.620   4.327  1.00216.41           H
ATOM   2313 2HG  ARG   146      40.361 -58.107   5.239  1.00216.41           H
ATOM   2314  CD  ARG   146      42.024 -56.742   5.262  1.00216.41           C
ATOM   2315 1HD  ARG   146      41.670 -56.451   6.251  1.00216.41           H
ATOM   2316 2HD  ARG   146      42.841 -57.461   5.308  1.00216.41           H
ATOM   2317  NE  ARG   146      42.510 -55.528   4.567  1.00216.41           N
ATOM   2318  HE  ARG   146      43.269 -55.631   3.908  1.00216.41           H
ATOM   2319  CZ  ARG   146      41.799 -54.356   4.528  1.00216.41           C
ATOM   2320  NH1 ARG   146      40.721 -54.134   5.286  1.00216.41           N
ATOM   2321 1HH1 ARG   146      40.559 -54.851   5.977  1.00216.41           H
ATOM   2322 2HH1 ARG   146      40.263 -53.237   5.371  1.00216.41           H
ATOM   2323  NH2 ARG   146      42.061 -53.425   3.698  1.00216.41           N
ATOM   2324 1HH2 ARG   146      42.879 -53.469   3.108  1.00216.41           H
ATOM   2325 2HH2 ARG   146      41.474 -52.603   3.689  1.00216.41           H
ATOM   2326  N   PRO   147      39.856 -59.274  -0.029  1.00184.52           N
ATOM   2327  CA  PRO   147      40.134 -59.931  -1.277  1.00184.52           C
ATOM   2328  HA  PRO   147      40.766 -60.792  -1.058  1.00184.52           H
ATOM   2329  C   PRO   147      40.883 -59.089  -2.363  1.00184.52           C
ATOM   2330  O   PRO   147      41.424 -59.608  -3.360  1.00184.52           O
ATOM   2331  CB  PRO   147      38.766 -60.244  -1.817  1.00184.52           C
ATOM   2332 1HB  PRO   147      38.797 -60.436  -2.890  1.00184.52           H
ATOM   2333 2HB  PRO   147      38.399 -61.086  -1.230  1.00184.52           H
ATOM   2334  CG  PRO   147      37.995 -58.992  -1.512  1.00184.52           C
ATOM   2335 1HG  PRO   147      38.255 -58.207  -2.222  1.00184.52           H
ATOM   2336 2HG  PRO   147      36.928 -59.145  -1.351  1.00184.52           H
ATOM   2337  CD  PRO   147      38.610 -58.581  -0.134  1.00184.52           C
ATOM   2338 1HD  PRO   147      38.751 -57.507  -0.014  1.00184.52           H
ATOM   2339 2HD  PRO   147      37.904 -58.937   0.617  1.00184.52           H
ATOM   2340  N   ARG   148      40.952 -57.751  -2.057  1.00231.07           N
ATOM   2341  H   ARG   148      40.577 -57.422  -1.179  1.00231.07           H
ATOM   2342  CA  ARG   148      41.685 -56.820  -2.884  1.00231.07           C
ATOM   2343  HA  ARG   148      42.249 -57.310  -3.677  1.00231.07           H
ATOM   2344  C   ARG   148      42.599 -55.918  -2.079  1.00231.07           C
ATOM   2345  O   ARG   148      42.361 -55.859  -0.839  1.00231.07           O
ATOM   2346  CB  ARG   148      40.584 -56.018  -3.682  1.00231.07           C
ATOM   2347 1HB  ARG   148      39.861 -55.599  -2.981  1.00231.07           H
ATOM   2348 2HB  ARG   148      41.034 -55.226  -4.280  1.00231.07           H
ATOM   2349  CG  ARG   148      39.747 -56.901  -4.690  1.00231.07           C
ATOM   2350 1HG  ARG   148      40.297 -57.043  -5.621  1.00231.07           H
ATOM   2351 2HG  ARG   148      39.550 -57.855  -4.201  1.00231.07           H
ATOM   2352  CD  ARG   148      38.390 -56.243  -5.027  1.00231.07           C
ATOM   2353 1HD  ARG   148      37.936 -56.945  -5.726  1.00231.07           H
ATOM   2354 2HD  ARG   148      37.823 -56.196  -4.097  1.00231.07           H
ATOM   2355  NE  ARG   148      38.505 -54.930  -5.623  1.00231.07           N
ATOM   2356  HE  ARG   148      39.434 -54.772  -5.985  1.00231.07           H
ATOM   2357  CZ  ARG   148      37.535 -54.038  -5.831  1.00231.07           C
ATOM   2358  NH1 ARG   148      36.387 -54.117  -5.240  1.00231.07           N
ATOM   2359 1HH1 ARG   148      36.145 -55.000  -4.813  1.00231.07           H
ATOM   2360 2HH1 ARG   148      35.734 -53.348  -5.216  1.00231.07           H
ATOM   2361  NH2 ARG   148      37.821 -52.998  -6.583  1.00231.07           N
ATOM   2362 1HH2 ARG   148      38.585 -53.149  -7.226  1.00231.07           H
ATOM   2363 2HH2 ARG   148      37.157 -52.257  -6.754  1.00231.07           H
ATOM   2364  N   LYS   149      43.639 -55.340  -2.696  1.00120.25           N
ATOM   2365  H   LYS   149      43.712 -55.373  -3.703  1.00120.25           H
ATOM   2366  CA  LYS   149      44.688 -54.486  -2.042  1.00120.25           C
ATOM   2367  HA  LYS   149      45.002 -54.944  -1.104  1.00120.25           H
ATOM   2368  C   LYS   149      44.056 -53.121  -1.731  1.00120.25           C
ATOM   2369  O   LYS   149      43.019 -52.707  -2.265  1.00120.25           O
ATOM   2370  CB  LYS   149      45.977 -54.512  -2.938  1.00120.25           C
ATOM   2371 1HB  LYS   149      45.716 -54.017  -3.873  1.00120.25           H
ATOM   2372 2HB  LYS   149      46.691 -53.832  -2.473  1.00120.25           H
ATOM   2373  CG  LYS   149      46.624 -55.863  -3.370  1.00120.25           C
ATOM   2374 1HG  LYS   149      46.733 -56.472  -2.473  1.00120.25           H
ATOM   2375 2HG  LYS   149      45.960 -56.321  -4.103  1.00120.25           H
ATOM   2376  CD  LYS   149      48.066 -55.762  -3.936  1.00120.25           C
ATOM   2377 1HD  LYS   149      47.991 -55.514  -4.995  1.00120.25           H
ATOM   2378 2HD  LYS   149      48.585 -54.978  -3.384  1.00120.25           H
ATOM   2379  CE  LYS   149      48.895 -57.002  -3.729  1.00120.25           C
ATOM   2380 1HE  LYS   149      48.948 -57.262  -2.671  1.00120.25           H
ATOM   2381 2HE  LYS   149      48.433 -57.864  -4.210  1.00120.25           H
ATOM   2382  NZ  LYS   149      50.277 -56.891  -4.101  1.00120.25           N
ATOM   2383 1HZ  LYS   149      50.419 -56.599  -5.058  1.00120.25           H
ATOM   2384 2HZ  LYS   149      50.708 -57.794  -3.957  1.00120.25           H
ATOM   2385 3HZ  LYS   149      50.695 -56.215  -3.477  1.00120.25           H
ATOM   2386  N   LEU   150      44.754 -52.338  -0.861  1.00102.35           N
ATOM   2387  H   LEU   150      45.636 -52.653  -0.482  1.00102.35           H
ATOM   2388  CA  LEU   150      44.305 -51.009  -0.341  1.00102.35           C
ATOM   2389  HA  LEU   150      43.444 -51.185   0.305  1.00102.35           H
ATOM   2390  C   LEU   150      43.900 -49.974  -1.410  1.00102.35           C
ATOM   2391  O   LEU   150      43.121 -49.059  -1.060  1.00102.35           O
ATOM   2392  CB  LEU   150      45.494 -50.382   0.447  1.00102.35           C
ATOM   2393 1HB  LEU   150      45.862 -51.142   1.137  1.00102.35           H
ATOM   2394 2HB  LEU   150      46.290 -50.184  -0.271  1.00102.35           H
ATOM   2395  CG  LEU   150      45.301 -49.047   1.129  1.00102.35           C
ATOM   2396  HG  LEU   150      45.002 -48.288   0.406  1.00102.35           H
ATOM   2397  CD1 LEU   150      44.196 -49.117   2.179  1.00102.35           C
ATOM   2398 1HD1 LEU   150      44.188 -48.140   2.661  1.00102.35           H
ATOM   2399 2HD1 LEU   150      44.435 -49.884   2.916  1.00102.35           H
ATOM   2400 3HD1 LEU   150      43.216 -49.319   1.748  1.00102.35           H
ATOM   2401  CD2 LEU   150      46.592 -48.505   1.775  1.00102.35           C
ATOM   2402 1HD2 LEU   150      46.635 -47.417   1.800  1.00102.35           H
ATOM   2403 2HD2 LEU   150      47.406 -48.888   1.159  1.00102.35           H
ATOM   2404 3HD2 LEU   150      46.686 -48.898   2.787  1.00102.35           H
ATOM   2405  N   LEU   151      44.419 -49.951  -2.652  1.00130.47           N
ATOM   2406  H   LEU   151      45.095 -50.660  -2.897  1.00130.47           H
ATOM   2407  CA  LEU   151      43.850 -49.171  -3.751  1.00130.47           C
ATOM   2408  HA  LEU   151      43.965 -48.158  -3.365  1.00130.47           H
ATOM   2409  C   LEU   151      42.399 -49.437  -4.087  1.00130.47           C
ATOM   2410  O   LEU   151      41.635 -48.589  -4.452  1.00130.47           O
ATOM   2411  CB  LEU   151      44.792 -49.485  -5.003  1.00130.47           C
ATOM   2412 1HB  LEU   151      45.786 -49.166  -4.689  1.00130.47           H
ATOM   2413 2HB  LEU   151      44.714 -50.563  -5.145  1.00130.47           H
ATOM   2414  CG  LEU   151      44.315 -48.773  -6.298  1.00130.47           C
ATOM   2415  HG  LEU   151      43.388 -49.250  -6.616  1.00130.47           H
ATOM   2416  CD1 LEU   151      44.123 -47.312  -6.063  1.00130.47           C
ATOM   2417 1HD1 LEU   151      45.107 -46.867  -5.910  1.00130.47           H
ATOM   2418 2HD1 LEU   151      43.483 -47.080  -5.212  1.00130.47           H
ATOM   2419 3HD1 LEU   151      43.679 -46.908  -6.973  1.00130.47           H
ATOM   2420  CD2 LEU   151      45.398 -48.987  -7.312  1.00130.47           C
ATOM   2421 1HD2 LEU   151      45.552 -50.047  -7.517  1.00130.47           H
ATOM   2422 2HD2 LEU   151      46.324 -48.549  -6.942  1.00130.47           H
ATOM   2423 3HD2 LEU   151      45.096 -48.480  -8.229  1.00130.47           H
ATOM   2424  N   ALA   152      41.895 -50.627  -3.719  1.00 27.25           N
ATOM   2425  H   ALA   152      42.549 -51.305  -3.354  1.00 27.25           H
ATOM   2426  CA  ALA   152      40.485 -50.965  -3.704  1.00 27.25           C
ATOM   2427  HA  ALA   152      39.997 -50.642  -4.623  1.00 27.25           H
ATOM   2428  C   ALA   152      39.661 -50.283  -2.532  1.00 27.25           C
ATOM   2429  O   ALA   152      38.419 -50.284  -2.568  1.00 27.25           O
ATOM   2430  CB  ALA   152      40.331 -52.502  -3.650  1.00 27.25           C
ATOM   2431 1HB  ALA   152      39.307 -52.766  -3.918  1.00 27.25           H
ATOM   2432 2HB  ALA   152      40.573 -52.926  -2.676  1.00 27.25           H
ATOM   2433 3HB  ALA   152      41.016 -52.897  -4.400  1.00 27.25           H
ATOM   2434  N   GLU   153      40.373 -49.565  -1.655  1.00116.33           N
ATOM   2435  H   GLU   153      41.383 -49.597  -1.647  1.00116.33           H
ATOM   2436  CA  GLU   153      39.744 -48.610  -0.732  1.00116.33           C
ATOM   2437  HA  GLU   153      38.685 -48.855  -0.650  1.00116.33           H
ATOM   2438  C   GLU   153      39.836 -47.198  -1.388  1.00116.33           C
ATOM   2439  O   GLU   153      38.796 -46.718  -1.729  1.00116.33           O
ATOM   2440  CB  GLU   153      40.285 -48.662   0.648  1.00116.33           C
ATOM   2441 1HB  GLU   153      41.303 -48.285   0.550  1.00116.33           H
ATOM   2442 2HB  GLU   153      39.693 -48.016   1.297  1.00116.33           H
ATOM   2443  CG  GLU   153      40.334 -50.069   1.261  1.00116.33           C
ATOM   2444 1HG  GLU   153      39.384 -50.570   1.075  1.00116.33           H
ATOM   2445 2HG  GLU   153      41.122 -50.612   0.739  1.00116.33           H
ATOM   2446  CD  GLU   153      40.625 -50.127   2.771  1.00116.33           C
ATOM   2447  OE1 GLU   153      40.809 -48.998   3.351  1.00116.33           O
ATOM   2448  OE2 GLU   153      40.622 -51.214   3.383  1.00116.33           O
ATOM   2449  N   LYS   154      41.047 -46.747  -1.774  1.00 81.48           N
ATOM   2450  H   LYS   154      41.851 -47.355  -1.831  1.00 81.48           H
ATOM   2451  CA  LYS   154      41.240 -45.359  -2.207  1.00 81.48           C
ATOM   2452  HA  LYS   154      40.768 -44.819  -1.387  1.00 81.48           H
ATOM   2453  C   LYS   154      40.572 -44.906  -3.524  1.00 81.48           C
ATOM   2454  O   LYS   154      40.322 -43.757  -3.731  1.00 81.48           O
ATOM   2455  CB  LYS   154      42.775 -45.060  -2.257  1.00 81.48           C
ATOM   2456 1HB  LYS   154      43.241 -45.886  -2.794  1.00 81.48           H
ATOM   2457 2HB  LYS   154      42.893 -44.096  -2.751  1.00 81.48           H
ATOM   2458  CG  LYS   154      43.551 -44.914  -0.914  1.00 81.48           C
ATOM   2459 1HG  LYS   154      43.773 -45.920  -0.556  1.00 81.48           H
ATOM   2460 2HG  LYS   154      44.453 -44.338  -1.121  1.00 81.48           H
ATOM   2461  CD  LYS   154      42.643 -44.257   0.191  1.00 81.48           C
ATOM   2462 1HD  LYS   154      42.322 -43.295  -0.210  1.00 81.48           H
ATOM   2463 2HD  LYS   154      41.850 -44.975   0.401  1.00 81.48           H
ATOM   2464  CE  LYS   154      43.518 -44.007   1.462  1.00 81.48           C
ATOM   2465 1HE  LYS   154      43.836 -44.984   1.826  1.00 81.48           H
ATOM   2466 2HE  LYS   154      44.418 -43.488   1.132  1.00 81.48           H
ATOM   2467  NZ  LYS   154      42.747 -43.253   2.447  1.00 81.48           N
ATOM   2468 1HZ  LYS   154      43.118 -43.264   3.386  1.00 81.48           H
ATOM   2469 2HZ  LYS   154      41.796 -43.594   2.455  1.00 81.48           H
ATOM   2470 3HZ  LYS   154      42.764 -42.309   2.089  1.00 81.48           H
ATOM   2471  N   VAL   155      40.191 -45.847  -4.414  1.00 24.57           N
ATOM   2472  H   VAL   155      40.443 -46.812  -4.258  1.00 24.57           H
ATOM   2473  CA  VAL   155      39.586 -45.565  -5.744  1.00 24.57           C
ATOM   2474  HA  VAL   155      40.199 -44.875  -6.325  1.00 24.57           H
ATOM   2475  C   VAL   155      38.174 -44.951  -5.611  1.00 24.57           C
ATOM   2476  O   VAL   155      37.662 -44.374  -6.545  1.00 24.57           O
ATOM   2477  CB  VAL   155      39.379 -46.876  -6.558  1.00 24.57           C
ATOM   2478  HB  VAL   155      40.354 -47.356  -6.657  1.00 24.57           H
ATOM   2479  CG1 VAL   155      38.515 -47.973  -5.948  1.00 24.57           C
ATOM   2480 1HG1 VAL   155      37.497 -47.598  -5.850  1.00 24.57           H
ATOM   2481 2HG1 VAL   155      38.908 -48.224  -4.963  1.00 24.57           H
ATOM   2482 3HG1 VAL   155      38.516 -48.863  -6.578  1.00 24.57           H
ATOM   2483  CG2 VAL   155      38.967 -46.785  -8.023  1.00 24.57           C
ATOM   2484 1HG2 VAL   155      37.883 -46.743  -8.128  1.00 24.57           H
ATOM   2485 2HG2 VAL   155      39.367 -47.558  -8.679  1.00 24.57           H
ATOM   2486 3HG2 VAL   155      39.396 -45.820  -8.293  1.00 24.57           H
ATOM   2487  N   VAL   156      37.618 -44.970  -4.391  1.00 32.50           N
ATOM   2488  H   VAL   156      38.129 -45.283  -3.578  1.00 32.50           H
ATOM   2489  CA  VAL   156      36.284 -44.392  -4.124  1.00 32.50           C
ATOM   2490  HA  VAL   156      35.448 -44.933  -4.566  1.00 32.50           H
ATOM   2491  C   VAL   156      36.164 -42.910  -4.659  1.00 32.50           C
ATOM   2492  O   VAL   156      35.073 -42.457  -4.962  1.00 32.50           O
ATOM   2493  CB  VAL   156      36.041 -44.476  -2.623  1.00 32.50           C
ATOM   2494  HB  VAL   156      36.051 -45.519  -2.306  1.00 32.50           H
ATOM   2495  CG1 VAL   156      37.045 -43.632  -1.838  1.00 32.50           C
ATOM   2496 1HG1 VAL   156      36.820 -42.566  -1.808  1.00 32.50           H
ATOM   2497 2HG1 VAL   156      38.022 -43.784  -2.298  1.00 32.50           H
ATOM   2498 3HG1 VAL   156      37.054 -44.032  -0.824  1.00 32.50           H
ATOM   2499  CG2 VAL   156      34.641 -44.000  -2.196  1.00 32.50           C
ATOM   2500 1HG2 VAL   156      34.511 -42.920  -2.266  1.00 32.50           H
ATOM   2501 2HG2 VAL   156      34.411 -44.329  -1.182  1.00 32.50           H
ATOM   2502 3HG2 VAL   156      33.972 -44.494  -2.900  1.00 32.50           H
ATOM   2503  N   TYR   157      37.318 -42.192  -4.768  1.00101.78           N
ATOM   2504  H   TYR   157      38.149 -42.733  -4.572  1.00101.78           H
ATOM   2505  CA  TYR   157      37.504 -40.855  -5.317  1.00101.78           C
ATOM   2506  HA  TYR   157      36.920 -40.154  -4.719  1.00101.78           H
ATOM   2507  C   TYR   157      36.892 -40.764  -6.779  1.00101.78           C
ATOM   2508  O   TYR   157      36.090 -39.866  -7.098  1.00101.78           O
ATOM   2509  CB  TYR   157      38.974 -40.389  -5.274  1.00101.78           C
ATOM   2510 1HB  TYR   157      39.317 -40.495  -4.245  1.00101.78           H
ATOM   2511 2HB  TYR   157      39.650 -41.032  -5.838  1.00101.78           H
ATOM   2512  CG  TYR   157      39.152 -38.957  -5.720  1.00101.78           C
ATOM   2513  CD1 TYR   157      39.125 -37.904  -4.757  1.00101.78           C
ATOM   2514  HD1 TYR   157      39.115 -38.153  -3.706  1.00101.78           H
ATOM   2515  CD2 TYR   157      39.286 -38.694  -7.050  1.00101.78           C
ATOM   2516  HD2 TYR   157      39.414 -39.499  -7.758  1.00101.78           H
ATOM   2517  CE1 TYR   157      39.151 -36.580  -5.177  1.00101.78           C
ATOM   2518  HE1 TYR   157      39.095 -35.780  -4.454  1.00101.78           H
ATOM   2519  CE2 TYR   157      39.239 -37.369  -7.493  1.00101.78           C
ATOM   2520  HE2 TYR   157      39.297 -37.128  -8.544  1.00101.78           H
ATOM   2521  CZ  TYR   157      39.230 -36.296  -6.549  1.00101.78           C
ATOM   2522  OH  TYR   157      39.118 -35.033  -7.023  1.00101.78           O
ATOM   2523  HH  TYR   157      38.590 -34.963  -7.821  1.00101.78           H
ATOM   2524  N   VAL   158      37.173 -41.718  -7.693  1.00 84.38           N
ATOM   2525  H   VAL   158      37.730 -42.504  -7.389  1.00 84.38           H
ATOM   2526  CA  VAL   158      36.605 -41.823  -9.053  1.00 84.38           C
ATOM   2527  HA  VAL   158      36.218 -40.876  -9.428  1.00 84.38           H
ATOM   2528  C   VAL   158      35.458 -42.842  -9.015  1.00 84.38           C
ATOM   2529  O   VAL   158      34.542 -42.767  -9.840  1.00 84.38           O
ATOM   2530  CB  VAL   158      37.720 -42.234 -10.077  1.00 84.38           C
ATOM   2531  HB  VAL   158      38.494 -41.469 -10.018  1.00 84.38           H
ATOM   2532  CG1 VAL   158      38.304 -43.649  -9.708  1.00 84.38           C
ATOM   2533 1HG1 VAL   158      38.742 -43.514  -8.719  1.00 84.38           H
ATOM   2534 2HG1 VAL   158      39.089 -43.899 -10.422  1.00 84.38           H
ATOM   2535 3HG1 VAL   158      37.571 -44.455  -9.675  1.00 84.38           H
ATOM   2536  CG2 VAL   158      37.177 -42.399 -11.537  1.00 84.38           C
ATOM   2537 1HG2 VAL   158      38.082 -42.589 -12.113  1.00 84.38           H
ATOM   2538 2HG2 VAL   158      36.693 -41.495 -11.908  1.00 84.38           H
ATOM   2539 3HG2 VAL   158      36.496 -43.244 -11.640  1.00 84.38           H
ATOM   2540  N   GLY   159      35.377 -43.763  -8.017  1.00 21.98           N
ATOM   2541  H   GLY   159      36.149 -43.890  -7.378  1.00 21.98           H
ATOM   2542  CA  GLY   159      34.225 -44.661  -7.829  1.00 21.98           C
ATOM   2543 1HA  GLY   159      34.038 -45.202  -8.756  1.00 21.98           H
ATOM   2544 2HA  GLY   159      34.522 -45.384  -7.068  1.00 21.98           H
ATOM   2545  C   GLY   159      32.884 -44.029  -7.376  1.00 21.98           C
ATOM   2546  O   GLY   159      31.774 -44.501  -7.689  1.00 21.98           O
ATOM   2547  N   VAL   160      32.975 -42.925  -6.679  1.00 31.83           N
ATOM   2548  H   VAL   160      33.882 -42.528  -6.482  1.00 31.83           H
ATOM   2549  CA  VAL   160      31.847 -42.109  -6.057  1.00 31.83           C
ATOM   2550  HA  VAL   160      30.910 -42.427  -6.514  1.00 31.83           H
ATOM   2551  C   VAL   160      31.943 -40.623  -5.973  1.00 31.83           C
ATOM   2552  O   VAL   160      31.114 -39.908  -6.467  1.00 31.83           O
ATOM   2553  CB  VAL   160      31.677 -42.603  -4.566  1.00 31.83           C
ATOM   2554  HB  VAL   160      32.596 -42.322  -4.051  1.00 31.83           H
ATOM   2555  CG1 VAL   160      30.442 -41.997  -3.846  1.00 31.83           C
ATOM   2556 1HG1 VAL   160      29.555 -42.223  -4.437  1.00 31.83           H
ATOM   2557 2HG1 VAL   160      30.584 -40.917  -3.800  1.00 31.83           H
ATOM   2558 3HG1 VAL   160      30.317 -42.391  -2.837  1.00 31.83           H
ATOM   2559  CG2 VAL   160      31.398 -44.116  -4.469  1.00 31.83           C
ATOM   2560 1HG2 VAL   160      31.198 -44.358  -3.425  1.00 31.83           H
ATOM   2561 2HG2 VAL   160      32.266 -44.678  -4.813  1.00 31.83           H
ATOM   2562 3HG2 VAL   160      30.531 -44.377  -5.076  1.00 31.83           H
ATOM   2563  N   TRP   161      33.084 -40.145  -5.469  1.00 55.96           N
ATOM   2564  H   TRP   161      33.772 -40.729  -5.015  1.00 55.96           H
ATOM   2565  CA  TRP   161      33.126 -38.711  -5.104  1.00 55.96           C
ATOM   2566  HA  TRP   161      32.164 -38.514  -4.631  1.00 55.96           H
ATOM   2567  C   TRP   161      33.348 -37.800  -6.275  1.00 55.96           C
ATOM   2568  O   TRP   161      32.910 -36.614  -6.215  1.00 55.96           O
ATOM   2569  CB  TRP   161      34.225 -38.438  -4.084  1.00 55.96           C
ATOM   2570 1HB  TRP   161      34.108 -39.185  -3.298  1.00 55.96           H
ATOM   2571 2HB  TRP   161      35.249 -38.521  -4.447  1.00 55.96           H
ATOM   2572  CG  TRP   161      34.122 -37.063  -3.391  1.00 55.96           C
ATOM   2573  CD1 TRP   161      33.431 -36.732  -2.311  1.00 55.96           C
ATOM   2574  HD1 TRP   161      32.819 -37.437  -1.767  1.00 55.96           H
ATOM   2575  CD2 TRP   161      34.891 -35.874  -3.658  1.00 55.96           C
ATOM   2576  NE1 TRP   161      33.600 -35.450  -1.868  1.00 55.96           N
ATOM   2577  HE1 TRP   161      33.200 -35.023  -1.045  1.00 55.96           H
ATOM   2578  CE2 TRP   161      34.604 -34.921  -2.615  1.00 55.96           C
ATOM   2579  CE3 TRP   161      35.927 -35.555  -4.546  1.00 55.96           C
ATOM   2580  HE3 TRP   161      36.341 -36.314  -5.193  1.00 55.96           H
ATOM   2581  CZ2 TRP   161      35.140 -33.628  -2.672  1.00 55.96           C
ATOM   2582  HZ2 TRP   161      34.955 -32.931  -1.867  1.00 55.96           H
ATOM   2583  CZ3 TRP   161      36.511 -34.312  -4.557  1.00 55.96           C
ATOM   2584  HZ3 TRP   161      37.223 -34.016  -5.314  1.00 55.96           H
ATOM   2585  CH2 TRP   161      36.093 -33.307  -3.666  1.00 55.96           C
ATOM   2586  HH2 TRP   161      36.475 -32.298  -3.715  1.00 55.96           H
ATOM   2587  N   THR   162      33.831 -38.328  -7.403  1.00123.68           N
ATOM   2588  H   THR   162      34.306 -39.219  -7.405  1.00123.68           H
ATOM   2589  CA  THR   162      33.695 -37.679  -8.729  1.00123.68           C
ATOM   2590  HA  THR   162      34.167 -36.699  -8.659  1.00123.68           H
ATOM   2591  C   THR   162      32.208 -37.413  -9.174  1.00123.68           C
ATOM   2592  O   THR   162      31.859 -36.271  -9.264  1.00123.68           O
ATOM   2593  CB  THR   162      34.548 -38.426  -9.696  1.00123.68           C
ATOM   2594  HB  THR   162      34.304 -39.488  -9.724  1.00123.68           H
ATOM   2595  OG1 THR   162      35.894 -38.295  -9.307  1.00123.68           O
ATOM   2596  HG1 THR   162      35.993 -38.645  -8.418  1.00123.68           H
ATOM   2597  CG2 THR   162      34.506 -37.720 -11.070  1.00123.68           C
ATOM   2598 1HG2 THR   162      33.494 -37.876 -11.445  1.00123.68           H
ATOM   2599 2HG2 THR   162      35.225 -38.095 -11.798  1.00123.68           H
ATOM   2600 3HG2 THR   162      34.674 -36.655 -10.907  1.00123.68           H
ATOM   2601  N   PRO   163      31.360 -38.445  -9.352  1.00 95.76           N
ATOM   2602  CA  PRO   163      29.843 -38.321  -9.634  1.00 95.76           C
ATOM   2603  HA  PRO   163      29.809 -37.684 -10.518  1.00 95.76           H
ATOM   2604  C   PRO   163      29.100 -37.539  -8.540  1.00 95.76           C
ATOM   2605  O   PRO   163      28.357 -36.622  -8.904  1.00 95.76           O
ATOM   2606  CB  PRO   163      29.339 -39.784  -9.952  1.00 95.76           C
ATOM   2607 1HB  PRO   163      28.424 -40.091  -9.444  1.00 95.76           H
ATOM   2608 2HB  PRO   163      29.048 -39.842 -11.001  1.00 95.76           H
ATOM   2609  CG  PRO   163      30.470 -40.724  -9.648  1.00 95.76           C
ATOM   2610 1HG  PRO   163      30.209 -41.191  -8.698  1.00 95.76           H
ATOM   2611 2HG  PRO   163      30.538 -41.488 -10.423  1.00 95.76           H
ATOM   2612  CD  PRO   163      31.719 -39.865  -9.574  1.00 95.76           C
ATOM   2613 1HD  PRO   163      32.352 -40.196  -8.750  1.00 95.76           H
ATOM   2614 2HD  PRO   163      32.301 -39.971 -10.489  1.00 95.76           H
ATOM   2615  N   ALA   164      29.389 -37.706  -7.240  1.00 32.07           N
ATOM   2616  H   ALA   164      29.929 -38.498  -6.923  1.00 32.07           H
ATOM   2617  CA  ALA   164      28.687 -36.957  -6.161  1.00 32.07           C
ATOM   2618  HA  ALA   164      27.630 -37.119  -6.373  1.00 32.07           H
ATOM   2619  C   ALA   164      29.035 -35.501  -6.221  1.00 32.07           C
ATOM   2620  O   ALA   164      28.227 -34.687  -5.806  1.00 32.07           O
ATOM   2621  CB  ALA   164      29.064 -37.711  -4.899  1.00 32.07           C
ATOM   2622 1HB  ALA   164      28.586 -38.690  -4.936  1.00 32.07           H
ATOM   2623 2HB  ALA   164      28.673 -37.146  -4.053  1.00 32.07           H
ATOM   2624 3HB  ALA   164      30.141 -37.837  -4.787  1.00 32.07           H
ATOM   2625  N   GLN   165      30.200 -35.063  -6.707  1.00 55.58           N
ATOM   2626  H   GLN   165      30.870 -35.776  -6.962  1.00 55.58           H
ATOM   2627  CA  GLN   165      30.539 -33.682  -7.020  1.00 55.58           C
ATOM   2628  HA  GLN   165      30.163 -33.123  -6.163  1.00 55.58           H
ATOM   2629  C   GLN   165      29.900 -33.085  -8.294  1.00 55.58           C
ATOM   2630  O   GLN   165      29.512 -31.897  -8.350  1.00 55.58           O
ATOM   2631  CB  GLN   165      32.072 -33.534  -6.888  1.00 55.58           C
ATOM   2632 1HB  GLN   165      32.573 -34.344  -7.419  1.00 55.58           H
ATOM   2633 2HB  GLN   165      32.318 -32.562  -7.317  1.00 55.58           H
ATOM   2634  CG  GLN   165      32.483 -33.560  -5.418  1.00 55.58           C
ATOM   2635 1HG  GLN   165      31.886 -34.294  -4.876  1.00 55.58           H
ATOM   2636 2HG  GLN   165      33.498 -33.867  -5.165  1.00 55.58           H
ATOM   2637  CD  GLN   165      32.245 -32.183  -4.712  1.00 55.58           C
ATOM   2638  OE1 GLN   165      31.910 -31.127  -5.316  1.00 55.58           O
ATOM   2639  NE2 GLN   165      32.481 -32.048  -3.412  1.00 55.58           N
ATOM   2640 1HE2 GLN   165      32.351 -31.116  -3.046  1.00 55.58           H
ATOM   2641 2HE2 GLN   165      32.778 -32.794  -2.800  1.00 55.58           H
ATOM   2642  N   LEU   166      29.790 -33.901  -9.310  1.00105.73           N
ATOM   2643  H   LEU   166      30.195 -34.826  -9.283  1.00105.73           H
ATOM   2644  CA  LEU   166      29.116 -33.550 -10.589  1.00105.73           C
ATOM   2645  HA  LEU   166      29.630 -32.690 -11.018  1.00105.73           H
ATOM   2646  C   LEU   166      27.628 -33.232 -10.463  1.00105.73           C
ATOM   2647  O   LEU   166      27.014 -32.474 -11.209  1.00105.73           O
ATOM   2648  CB  LEU   166      29.306 -34.731 -11.512  1.00105.73           C
ATOM   2649 1HB  LEU   166      30.367 -34.923 -11.674  1.00105.73           H
ATOM   2650 2HB  LEU   166      28.987 -35.652 -11.025  1.00105.73           H
ATOM   2651  CG  LEU   166      28.669 -34.590 -12.948  1.00105.73           C
ATOM   2652  HG  LEU   166      27.590 -34.551 -12.797  1.00105.73           H
ATOM   2653  CD1 LEU   166      29.022 -33.301 -13.678  1.00105.73           C
ATOM   2654 1HD1 LEU   166      28.557 -32.448 -13.183  1.00105.73           H
ATOM   2655 2HD1 LEU   166      28.638 -33.384 -14.695  1.00105.73           H
ATOM   2656 3HD1 LEU   166      30.102 -33.160 -13.708  1.00105.73           H
ATOM   2657  CD2 LEU   166      28.867 -35.802 -13.855  1.00105.73           C
ATOM   2658 1HD2 LEU   166      29.881 -35.758 -14.253  1.00105.73           H
ATOM   2659 2HD2 LEU   166      28.151 -35.751 -14.676  1.00105.73           H
ATOM   2660 3HD2 LEU   166      28.730 -36.737 -13.311  1.00105.73           H
ATOM   2661  N   LEU   167      27.016 -33.942  -9.487  1.00117.57           N
ATOM   2662  H   LEU   167      27.602 -34.572  -8.959  1.00117.57           H
ATOM   2663  CA  LEU   167      25.589 -33.944  -9.180  1.00117.57           C
ATOM   2664  HA  LEU   167      24.990 -33.748 -10.070  1.00117.57           H
ATOM   2665  C   LEU   167      25.260 -32.846  -8.139  1.00117.57           C
ATOM   2666  O   LEU   167      24.094 -32.542  -7.936  1.00117.57           O
ATOM   2667  CB  LEU   167      25.155 -35.379  -8.720  1.00117.57           C
ATOM   2668 1HB  LEU   167      25.609 -35.545  -7.743  1.00117.57           H
ATOM   2669 2HB  LEU   167      24.095 -35.320  -8.471  1.00117.57           H
ATOM   2670  CG  LEU   167      25.289 -36.526  -9.684  1.00117.57           C
ATOM   2671  HG  LEU   167      26.305 -36.593 -10.073  1.00117.57           H
ATOM   2672  CD1 LEU   167      24.991 -37.789  -8.871  1.00117.57           C
ATOM   2673 1HD1 LEU   167      24.011 -37.783  -8.394  1.00117.57           H
ATOM   2674 2HD1 LEU   167      25.765 -37.899  -8.111  1.00117.57           H
ATOM   2675 3HD1 LEU   167      25.049 -38.622  -9.572  1.00117.57           H
ATOM   2676  CD2 LEU   167      24.312 -36.408 -10.844  1.00117.57           C
ATOM   2677 1HD2 LEU   167      24.391 -37.351 -11.384  1.00117.57           H
ATOM   2678 2HD2 LEU   167      24.672 -35.595 -11.475  1.00117.57           H
ATOM   2679 3HD2 LEU   167      23.270 -36.227 -10.577  1.00117.57           H
ATOM   2680  N   THR   168      26.319 -32.250  -7.518  1.00119.74           N
ATOM   2681  H   THR   168      27.253 -32.388  -7.876  1.00119.74           H
ATOM   2682  CA  THR   168      26.198 -31.188  -6.482  1.00119.74           C
ATOM   2683  HA  THR   168      25.204 -31.332  -6.057  1.00119.74           H
ATOM   2684  C   THR   168      26.287 -29.773  -7.062  1.00119.74           C
ATOM   2685  O   THR   168      25.609 -28.862  -6.613  1.00119.74           O
ATOM   2686  CB  THR   168      27.266 -31.381  -5.413  1.00119.74           C
ATOM   2687  HB  THR   168      28.229 -31.573  -5.887  1.00119.74           H
ATOM   2688  OG1 THR   168      26.950 -32.507  -4.673  1.00119.74           O
ATOM   2689  HG1 THR   168      27.267 -33.299  -5.113  1.00119.74           H
ATOM   2690  CG2 THR   168      27.451 -30.356  -4.393  1.00119.74           C
ATOM   2691 1HG2 THR   168      27.649 -29.342  -4.742  1.00119.74           H
ATOM   2692 2HG2 THR   168      28.277 -30.691  -3.765  1.00119.74           H
ATOM   2693 3HG2 THR   168      26.527 -30.368  -3.815  1.00119.74           H
ATOM   2694  N   THR   169      27.124 -29.525  -8.092  1.00123.98           N
ATOM   2695  H   THR   169      27.621 -30.331  -8.442  1.00123.98           H
ATOM   2696  CA  THR   169      27.497 -28.245  -8.799  1.00123.98           C
ATOM   2697  HA  THR   169      28.084 -27.676  -8.078  1.00123.98           H
ATOM   2698  C   THR   169      26.248 -27.355  -9.145  1.00123.98           C
ATOM   2699  O   THR   169      26.425 -26.146  -8.778  1.00123.98           O
ATOM   2700  CB  THR   169      28.419 -28.485  -9.985  1.00123.98           C
ATOM   2701  HB  THR   169      28.032 -29.301 -10.595  1.00123.98           H
ATOM   2702  OG1 THR   169      29.703 -28.872  -9.558  1.00123.98           O
ATOM   2703  HG1 THR   169      30.150 -29.311 -10.286  1.00123.98           H
ATOM   2704  CG2 THR   169      28.648 -27.130 -10.705  1.00123.98           C
ATOM   2705 1HG2 THR   169      27.708 -26.726 -11.080  1.00123.98           H
ATOM   2706 2HG2 THR   169      29.319 -27.325 -11.542  1.00123.98           H
ATOM   2707 3HG2 THR   169      29.109 -26.411 -10.028  1.00123.98           H
ATOM   2708  N   PRO   170      25.124 -27.843  -9.714  1.00 67.93           N
ATOM   2709  CA  PRO   170      24.035 -26.968  -9.976  1.00 67.93           C
ATOM   2710  HA  PRO   170      24.393 -26.140 -10.588  1.00 67.93           H
ATOM   2711  C   PRO   170      23.490 -26.424  -8.660  1.00 67.93           C
ATOM   2712  O   PRO   170      23.405 -25.224  -8.443  1.00 67.93           O
ATOM   2713  CB  PRO   170      23.078 -27.794 -10.902  1.00 67.93           C
ATOM   2714 1HB  PRO   170      22.057 -27.620 -10.564  1.00 67.93           H
ATOM   2715 2HB  PRO   170      23.120 -27.544 -11.962  1.00 67.93           H
ATOM   2716  CG  PRO   170      23.488 -29.224 -10.669  1.00 67.93           C
ATOM   2717 1HG  PRO   170      22.933 -29.644  -9.830  1.00 67.93           H
ATOM   2718 2HG  PRO   170      23.300 -29.758 -11.601  1.00 67.93           H
ATOM   2719  CD  PRO   170      24.945 -29.110 -10.374  1.00 67.93           C
ATOM   2720 1HD  PRO   170      25.269 -29.922  -9.722  1.00 67.93           H
ATOM   2721 2HD  PRO   170      25.546 -29.148 -11.282  1.00 67.93           H
ATOM   2722  N   ASP   171      23.219 -27.276  -7.633  1.00 40.56           N
ATOM   2723  H   ASP   171      23.001 -28.242  -7.829  1.00 40.56           H
ATOM   2724  CA  ASP   171      22.696 -26.789  -6.315  1.00 40.56           C
ATOM   2725  HA  ASP   171      21.753 -26.283  -6.520  1.00 40.56           H
ATOM   2726  C   ASP   171      23.694 -25.792  -5.742  1.00 40.56           C
ATOM   2727  O   ASP   171      23.264 -24.794  -5.163  1.00 40.56           O
ATOM   2728  CB  ASP   171      22.397 -27.948  -5.382  1.00 40.56           C
ATOM   2729 1HB  ASP   171      23.296 -28.562  -5.345  1.00 40.56           H
ATOM   2730 2HB  ASP   171      22.179 -27.677  -4.349  1.00 40.56           H
ATOM   2731  CG  ASP   171      21.249 -28.734  -5.972  1.00 40.56           C
ATOM   2732  OD1 ASP   171      20.152 -28.205  -5.766  1.00 40.56           O
ATOM   2733  OD2 ASP   171      21.474 -29.832  -6.469  1.00 40.56           O
ATOM   2734  N   TYR   172      25.004 -26.037  -5.821  1.00150.74           N
ATOM   2735  H   TYR   172      25.283 -26.853  -6.347  1.00150.74           H
ATOM   2736  CA  TYR   172      25.998 -25.178  -5.262  1.00150.74           C
ATOM   2737  HA  TYR   172      25.727 -25.023  -4.218  1.00150.74           H
ATOM   2738  C   TYR   172      26.150 -23.745  -5.891  1.00150.74           C
ATOM   2739  O   TYR   172      26.302 -22.778  -5.179  1.00150.74           O
ATOM   2740  CB  TYR   172      27.313 -25.960  -5.194  1.00150.74           C
ATOM   2741 1HB  TYR   172      27.238 -26.510  -4.256  1.00150.74           H
ATOM   2742 2HB  TYR   172      27.389 -26.614  -6.062  1.00150.74           H
ATOM   2743  CG  TYR   172      28.617 -25.132  -5.132  1.00150.74           C
ATOM   2744  CD1 TYR   172      29.282 -24.719  -6.295  1.00150.74           C
ATOM   2745  HD1 TYR   172      28.896 -25.115  -7.223  1.00150.74           H
ATOM   2746  CD2 TYR   172      29.195 -24.702  -3.938  1.00150.74           C
ATOM   2747  HD2 TYR   172      28.742 -25.005  -3.005  1.00150.74           H
ATOM   2748  CE1 TYR   172      30.469 -23.992  -6.273  1.00150.74           C
ATOM   2749  HE1 TYR   172      31.037 -23.870  -7.183  1.00150.74           H
ATOM   2750  CE2 TYR   172      30.316 -23.826  -3.883  1.00150.74           C
ATOM   2751  HE2 TYR   172      30.591 -23.406  -2.927  1.00150.74           H
ATOM   2752  CZ  TYR   172      30.967 -23.502  -5.054  1.00150.74           C
ATOM   2753  OH  TYR   172      32.008 -22.584  -5.033  1.00150.74           O
ATOM   2754  HH  TYR   172      32.325 -22.402  -5.921  1.00150.74           H
ATOM   2755  N   THR   173      26.037 -23.668  -7.153  1.00 95.60           N
ATOM   2756  H   THR   173      25.928 -24.574  -7.586  1.00 95.60           H
ATOM   2757  CA  THR   173      25.843 -22.488  -7.962  1.00 95.60           C
ATOM   2758  HA  THR   173      26.690 -21.811  -7.851  1.00 95.60           H
ATOM   2759  C   THR   173      24.564 -21.734  -7.555  1.00 95.60           C
ATOM   2760  O   THR   173      24.534 -20.479  -7.504  1.00 95.60           O
ATOM   2761  CB  THR   173      25.961 -22.968  -9.343  1.00 95.60           C
ATOM   2762  HB  THR   173      25.190 -23.686  -9.625  1.00 95.60           H
ATOM   2763  OG1 THR   173      27.187 -23.622  -9.736  1.00 95.60           O
ATOM   2764  HG1 THR   173      27.039 -24.561  -9.604  1.00 95.60           H
ATOM   2765  CG2 THR   173      25.802 -21.809 -10.387  1.00 95.60           C
ATOM   2766 1HG2 THR   173      26.437 -20.973 -10.095  1.00 95.60           H
ATOM   2767 2HG2 THR   173      24.760 -21.489 -10.397  1.00 95.60           H
ATOM   2768 3HG2 THR   173      26.087 -22.151 -11.382  1.00 95.60           H
ATOM   2769  N   PHE   174      23.481 -22.448  -7.313  1.00 43.07           N
ATOM   2770  H   PHE   174      23.496 -23.457  -7.299  1.00 43.07           H
ATOM   2771  CA  PHE   174      22.203 -21.824  -6.904  1.00 43.07           C
ATOM   2772  HA  PHE   174      21.912 -21.019  -7.579  1.00 43.07           H
ATOM   2773  C   PHE   174      22.057 -21.286  -5.453  1.00 43.07           C
ATOM   2774  O   PHE   174      21.071 -20.607  -5.105  1.00 43.07           O
ATOM   2775  CB  PHE   174      21.120 -22.919  -7.114  1.00 43.07           C
ATOM   2776 1HB  PHE   174      21.423 -23.738  -6.461  1.00 43.07           H
ATOM   2777 2HB  PHE   174      20.167 -22.550  -6.734  1.00 43.07           H
ATOM   2778  CG  PHE   174      20.835 -23.539  -8.507  1.00 43.07           C
ATOM   2779  CD1 PHE   174      21.001 -22.743  -9.659  1.00 43.07           C
ATOM   2780  HD1 PHE   174      21.522 -21.797  -9.702  1.00 43.07           H
ATOM   2781  CD2 PHE   174      20.258 -24.835  -8.603  1.00 43.07           C
ATOM   2782  HD2 PHE   174      20.084 -25.385  -7.690  1.00 43.07           H
ATOM   2783  CE1 PHE   174      20.618 -23.301 -10.952  1.00 43.07           C
ATOM   2784  HE1 PHE   174      20.732 -22.702 -11.843  1.00 43.07           H
ATOM   2785  CE2 PHE   174      19.935 -25.316  -9.879  1.00 43.07           C
ATOM   2786  HE2 PHE   174      19.519 -26.307  -9.992  1.00 43.07           H
ATOM   2787  CZ  PHE   174      20.151 -24.613 -11.036  1.00 43.07           C
ATOM   2788  HZ  PHE   174      19.905 -25.009 -12.011  1.00 43.07           H
ATOM   2789  N   ALA   175      22.842 -21.918  -4.567  1.00 35.02           N
ATOM   2790  H   ALA   175      23.378 -22.714  -4.881  1.00 35.02           H
ATOM   2791  CA  ALA   175      22.706 -21.795  -3.092  1.00 35.02           C
ATOM   2792  HA  ALA   175      21.643 -21.852  -2.856  1.00 35.02           H
ATOM   2793  C   ALA   175      23.333 -20.542  -2.660  1.00 35.02           C
ATOM   2794  O   ALA   175      24.483 -20.255  -2.968  1.00 35.02           O
ATOM   2795  CB  ALA   175      23.484 -22.952  -2.436  1.00 35.02           C
ATOM   2796 1HB  ALA   175      23.008 -23.870  -2.783  1.00 35.02           H
ATOM   2797 2HB  ALA   175      23.513 -22.946  -1.346  1.00 35.02           H
ATOM   2798 3HB  ALA   175      24.500 -22.898  -2.828  1.00 35.02           H
ATOM   2799  N   ASN   176      22.475 -19.755  -1.982  1.00 69.39           N
ATOM   2800  H   ASN   176      21.519 -20.070  -1.897  1.00 69.39           H
ATOM   2801  CA  ASN   176      22.789 -18.443  -1.411  1.00 69.39           C
ATOM   2802  HA  ASN   176      23.847 -18.413  -1.150  1.00 69.39           H
ATOM   2803  C   ASN   176      21.960 -18.190  -0.150  1.00 69.39           C
ATOM   2804  O   ASN   176      20.778 -18.520  -0.072  1.00 69.39           O
ATOM   2805  CB  ASN   176      22.668 -17.288  -2.432  1.00 69.39           C
ATOM   2806 1HB  ASN   176      21.746 -17.489  -2.977  1.00 69.39           H
ATOM   2807 2HB  ASN   176      22.632 -16.293  -1.989  1.00 69.39           H
ATOM   2808  CG  ASN   176      23.831 -17.305  -3.455  1.00 69.39           C
ATOM   2809  OD1 ASN   176      24.938 -16.828  -3.207  1.00 69.39           O
ATOM   2810  ND2 ASN   176      23.548 -17.685  -4.702  1.00 69.39           N
ATOM   2811 1HD2 ASN   176      24.315 -17.943  -5.306  1.00 69.39           H
ATOM   2812 2HD2 ASN   176      22.691 -18.220  -4.717  1.00 69.39           H
ATOM   2813  N   VAL   177      22.424 -17.311   0.711  1.00127.35           N
ATOM   2814  H   VAL   177      23.376 -16.985   0.615  1.00127.35           H
ATOM   2815  CA  VAL   177      21.504 -16.395   1.418  1.00127.35           C
ATOM   2816  HA  VAL   177      20.759 -17.034   1.894  1.00127.35           H
ATOM   2817  C   VAL   177      20.741 -15.424   0.472  1.00127.35           C
ATOM   2818  O   VAL   177      21.375 -14.639  -0.245  1.00127.35           O
ATOM   2819  CB  VAL   177      22.100 -15.642   2.558  1.00127.35           C
ATOM   2820  HB  VAL   177      22.965 -15.054   2.252  1.00127.35           H
ATOM   2821  CG1 VAL   177      21.274 -14.652   3.318  1.00127.35           C
ATOM   2822 1HG1 VAL   177      21.975 -14.096   3.941  1.00127.35           H
ATOM   2823 2HG1 VAL   177      20.605 -15.233   3.953  1.00127.35           H
ATOM   2824 3HG1 VAL   177      20.691 -13.956   2.715  1.00127.35           H
ATOM   2825  CG2 VAL   177      22.622 -16.687   3.500  1.00127.35           C
ATOM   2826 1HG2 VAL   177      21.809 -17.334   3.829  1.00127.35           H
ATOM   2827 2HG2 VAL   177      23.002 -16.119   4.349  1.00127.35           H
ATOM   2828 3HG2 VAL   177      23.424 -17.296   3.082  1.00127.35           H
ATOM   2829  N   SER   178      19.424 -15.466   0.610  1.00180.67           N
ATOM   2830  H   SER   178      18.993 -16.181   1.178  1.00180.67           H
ATOM   2831  CA  SER   178      18.494 -14.708  -0.263  1.00180.67           C
ATOM   2832  HA  SER   178      18.806 -14.662  -1.306  1.00180.67           H
ATOM   2833  C   SER   178      18.414 -13.168   0.186  1.00180.67           C
ATOM   2834  O   SER   178      17.354 -12.600   0.174  1.00180.67           O
ATOM   2835  CB  SER   178      17.121 -15.421  -0.201  1.00180.67           C
ATOM   2836 1HB  SER   178      16.417 -14.847  -0.804  1.00180.67           H
ATOM   2837 2HB  SER   178      17.235 -16.408  -0.650  1.00180.67           H
ATOM   2838  OG  SER   178      16.573 -15.655   1.091  1.00180.67           O
ATOM   2839  HG  SER   178      16.738 -16.575   1.313  1.00180.67           H
ATOM   2840  N   GLU   179      19.535 -12.544   0.564  1.00203.64           N
ATOM   2841  H   GLU   179      20.426 -12.966   0.344  1.00203.64           H
ATOM   2842  CA  GLU   179      19.518 -11.231   1.158  1.00203.64           C
ATOM   2843  HA  GLU   179      18.923 -11.242   2.071  1.00203.64           H
ATOM   2844  C   GLU   179      19.001 -10.125   0.238  1.00203.64           C
ATOM   2845  O   GLU   179      18.340  -9.267   0.780  1.00203.64           O
ATOM   2846  CB  GLU   179      20.995 -10.861   1.481  1.00203.64           C
ATOM   2847 1HB  GLU   179      21.039  -9.845   1.872  1.00203.64           H
ATOM   2848 2HB  GLU   179      21.356 -11.553   2.241  1.00203.64           H
ATOM   2849  CG  GLU   179      22.048 -10.920   0.306  1.00203.64           C
ATOM   2850 1HG  GLU   179      21.930 -11.804  -0.321  1.00203.64           H
ATOM   2851 2HG  GLU   179      21.797 -10.089  -0.354  1.00203.64           H
ATOM   2852  CD  GLU   179      23.497 -10.799   0.750  1.00203.64           C
ATOM   2853  OE1 GLU   179      24.360 -10.638  -0.143  1.00203.64           O
ATOM   2854  OE2 GLU   179      23.811 -11.062   1.916  1.00203.64           O
ATOM   2855  N   ALA   180      19.205 -10.164  -1.081  1.00 64.13           N
ATOM   2856  H   ALA   180      19.756 -10.934  -1.434  1.00 64.13           H
ATOM   2857  CA  ALA   180      18.796  -9.129  -1.998  1.00 64.13           C
ATOM   2858  HA  ALA   180      19.032  -8.158  -1.564  1.00 64.13           H
ATOM   2859  C   ALA   180      17.256  -9.128  -2.283  1.00 64.13           C
ATOM   2860  O   ALA   180      16.577  -8.165  -2.602  1.00 64.13           O
ATOM   2861  CB  ALA   180      19.647  -9.304  -3.246  1.00 64.13           C
ATOM   2862 1HB  ALA   180      19.249 -10.092  -3.885  1.00 64.13           H
ATOM   2863 2HB  ALA   180      20.681  -9.532  -2.987  1.00 64.13           H
ATOM   2864 3HB  ALA   180      19.607  -8.351  -3.776  1.00 64.13           H
ATOM   2865  N   ASP   181      16.560 -10.285  -1.974  1.00104.64           N
ATOM   2866  H   ASP   181      17.102 -11.082  -1.673  1.00104.64           H
ATOM   2867  CA  ASP   181      15.120 -10.380  -1.946  1.00104.64           C
ATOM   2868  HA  ASP   181      14.682  -9.790  -2.751  1.00104.64           H
ATOM   2869  C   ASP   181      14.553  -9.851  -0.608  1.00104.64           C
ATOM   2870  O   ASP   181      13.323  -9.750  -0.439  1.00104.64           O
ATOM   2871  CB  ASP   181      14.776 -11.879  -2.092  1.00104.64           C
ATOM   2872 1HB  ASP   181      15.415 -12.472  -1.437  1.00104.64           H
ATOM   2873 2HB  ASP   181      13.732 -12.003  -1.804  1.00104.64           H
ATOM   2874  CG  ASP   181      14.953 -12.374  -3.532  1.00104.64           C
ATOM   2875  OD1 ASP   181      15.690 -11.869  -4.400  1.00104.64           O
ATOM   2876  OD2 ASP   181      14.096 -13.178  -3.882  1.00104.64           O
ATOM   2877  N   ASP   182      15.377  -9.354   0.260  1.00 53.99           N
ATOM   2878  H   ASP   182      16.360  -9.217   0.071  1.00 53.99           H
ATOM   2879  CA  ASP   182      14.987  -8.984   1.670  1.00 53.99           C
ATOM   2880  HA  ASP   182      15.909  -8.640   2.138  1.00 53.99           H
ATOM   2881  C   ASP   182      14.453 -10.175   2.505  1.00 53.99           C
ATOM   2882  O   ASP   182      13.844  -9.920   3.523  1.00 53.99           O
ATOM   2883  CB  ASP   182      14.127  -7.699   1.729  1.00 53.99           C
ATOM   2884 1HB  ASP   182      13.113  -7.898   1.382  1.00 53.99           H
ATOM   2885 2HB  ASP   182      14.140  -7.353   2.763  1.00 53.99           H
ATOM   2886  CG  ASP   182      14.654  -6.496   0.861  1.00 53.99           C
ATOM   2887  OD1 ASP   182      15.728  -5.917   0.987  1.00 53.99           O
ATOM   2888  OD2 ASP   182      13.885  -6.174  -0.127  1.00 53.99           O
ATOM   2889  N   ARG   183      14.682 -11.368   1.998  1.00129.00           N
ATOM   2890  H   ARG   183      15.169 -11.406   1.114  1.00129.00           H
ATOM   2891  CA  ARG   183      14.345 -12.648   2.622  1.00129.00           C
ATOM   2892  HA  ARG   183      13.373 -12.517   3.097  1.00129.00           H
ATOM   2893  C   ARG   183      15.372 -13.116   3.605  1.00129.00           C
ATOM   2894  O   ARG   183      14.924 -13.579   4.656  1.00129.00           O
ATOM   2895  CB  ARG   183      14.024 -13.683   1.543  1.00129.00           C
ATOM   2896 1HB  ARG   183      14.698 -13.665   0.686  1.00129.00           H
ATOM   2897 2HB  ARG   183      14.101 -14.635   2.070  1.00129.00           H
ATOM   2898  CG  ARG   183      12.572 -13.568   0.996  1.00129.00           C
ATOM   2899 1HG  ARG   183      11.840 -13.505   1.802  1.00129.00           H
ATOM   2900 2HG  ARG   183      12.498 -12.572   0.560  1.00129.00           H
ATOM   2901  CD  ARG   183      12.181 -14.624  -0.004  1.00129.00           C
ATOM   2902 1HD  ARG   183      12.174 -15.585   0.511  1.00129.00           H
ATOM   2903 2HD  ARG   183      11.228 -14.276  -0.400  1.00129.00           H
ATOM   2904  NE  ARG   183      13.145 -14.710  -1.128  1.00129.00           N
ATOM   2905  HE  ARG   183      13.199 -13.813  -1.590  1.00129.00           H
ATOM   2906  CZ  ARG   183      13.866 -15.742  -1.528  1.00129.00           C
ATOM   2907  NH1 ARG   183      13.922 -16.896  -0.953  1.00129.00           N
ATOM   2908 1HH1 ARG   183      13.454 -17.122  -0.087  1.00129.00           H
ATOM   2909 2HH1 ARG   183      14.520 -17.578  -1.397  1.00129.00           H
ATOM   2910  NH2 ARG   183      14.553 -15.561  -2.622  1.00129.00           N
ATOM   2911 1HH2 ARG   183      14.456 -14.628  -2.997  1.00129.00           H
ATOM   2912 2HH2 ARG   183      15.315 -16.151  -2.926  1.00129.00           H
ATOM   2913  N   TYR   184      16.683 -12.976   3.326  1.00 87.64           N
ATOM   2914  H   TYR   184      16.951 -12.746   2.380  1.00 87.64           H
ATOM   2915  CA  TYR   184      17.821 -13.487   4.166  1.00 87.64           C
ATOM   2916  HA  TYR   184      18.647 -13.425   3.457  1.00 87.64           H
ATOM   2917  C   TYR   184      17.730 -14.965   4.641  1.00 87.64           C
ATOM   2918  O   TYR   184      18.565 -15.419   5.388  1.00 87.64           O
ATOM   2919  CB  TYR   184      18.021 -12.535   5.379  1.00 87.64           C
ATOM   2920 1HB  TYR   184      17.148 -12.621   6.027  1.00 87.64           H
ATOM   2921 2HB  TYR   184      18.894 -12.891   5.927  1.00 87.64           H
ATOM   2922  CG  TYR   184      18.233 -11.046   5.074  1.00 87.64           C
ATOM   2923  CD1 TYR   184      19.560 -10.603   4.746  1.00 87.64           C
ATOM   2924  HD1 TYR   184      20.365 -11.323   4.741  1.00 87.64           H
ATOM   2925  CD2 TYR   184      17.253 -10.088   5.155  1.00 87.64           C
ATOM   2926  HD2 TYR   184      16.241 -10.445   5.271  1.00 87.64           H
ATOM   2927  CE1 TYR   184      19.851  -9.257   4.417  1.00 87.64           C
ATOM   2928  HE1 TYR   184      20.800  -8.887   4.058  1.00 87.64           H
ATOM   2929  CE2 TYR   184      17.493  -8.767   4.766  1.00 87.64           C
ATOM   2930  HE2 TYR   184      16.641  -8.108   4.848  1.00 87.64           H
ATOM   2931  CZ  TYR   184      18.757  -8.298   4.450  1.00 87.64           C
ATOM   2932  OH  TYR   184      18.960  -6.951   4.214  1.00 87.64           O
ATOM   2933  HH  TYR   184      18.130  -6.492   4.064  1.00 87.64           H
ATOM   2934  N   ILE   185      16.814 -15.778   4.089  1.00103.07           N
ATOM   2935  H   ILE   185      16.129 -15.375   3.465  1.00103.07           H
ATOM   2936  CA  ILE   185      16.763 -17.266   4.186  1.00103.07           C
ATOM   2937  HA  ILE   185      16.937 -17.619   5.203  1.00103.07           H
ATOM   2938  C   ILE   185      17.972 -17.857   3.336  1.00103.07           C
ATOM   2939  O   ILE   185      18.167 -17.522   2.186  1.00103.07           O
ATOM   2940  CB  ILE   185      15.436 -17.813   3.635  1.00103.07           C
ATOM   2941  HB  ILE   185      15.414 -17.656   2.557  1.00103.07           H
ATOM   2942  CG1 ILE   185      14.229 -17.080   4.355  1.00103.07           C
ATOM   2943 1HG1 ILE   185      14.398 -16.015   4.199  1.00103.07           H
ATOM   2944 2HG1 ILE   185      13.327 -17.472   3.885  1.00103.07           H
ATOM   2945  CG2 ILE   185      15.357 -19.333   3.786  1.00103.07           C
ATOM   2946 1HG2 ILE   185      15.633 -19.553   4.818  1.00103.07           H
ATOM   2947 2HG2 ILE   185      16.019 -19.874   3.110  1.00103.07           H
ATOM   2948 3HG2 ILE   185      14.327 -19.642   3.611  1.00103.07           H
ATOM   2949  CD1 ILE   185      14.060 -17.396   5.884  1.00103.07           C
ATOM   2950 1HD1 ILE   185      14.859 -16.878   6.415  1.00103.07           H
ATOM   2951 2HD1 ILE   185      14.209 -18.473   5.963  1.00103.07           H
ATOM   2952 3HD1 ILE   185      13.098 -17.129   6.322  1.00103.07           H
ATOM   2953  N   CYS   186      18.676 -18.843   3.896  1.00 65.82           N
ATOM   2954  H   CYS   186      18.450 -19.158   4.828  1.00 65.82           H
ATOM   2955  CA  CYS   186      19.722 -19.635   3.200  1.00 65.82           C
ATOM   2956  HA  CYS   186      20.320 -18.987   2.559  1.00 65.82           H
ATOM   2957  C   CYS   186      19.051 -20.718   2.485  1.00 65.82           C
ATOM   2958  O   CYS   186      18.532 -21.770   2.918  1.00 65.82           O
ATOM   2959  CB  CYS   186      20.662 -20.202   4.275  1.00 65.82           C
ATOM   2960 1HB  CYS   186      21.165 -19.369   4.767  1.00 65.82           H
ATOM   2961 2HB  CYS   186      19.970 -20.719   4.940  1.00 65.82           H
ATOM   2962  SG  CYS   186      21.922 -21.390   3.706  1.00 65.82           S
ATOM   2963  N   ASP   187      19.086 -20.587   1.164  1.00 96.99           N
ATOM   2964  H   ASP   187      19.572 -19.791   0.775  1.00 96.99           H
ATOM   2965  CA  ASP   187      18.324 -21.407   0.202  1.00 96.99           C
ATOM   2966  HA  ASP   187      18.364 -22.432   0.573  1.00 96.99           H
ATOM   2967  C   ASP   187      18.910 -21.461  -1.264  1.00 96.99           C
ATOM   2968  O   ASP   187      19.776 -20.685  -1.652  1.00 96.99           O
ATOM   2969  CB  ASP   187      16.860 -20.925   0.265  1.00 96.99           C
ATOM   2970 1HB  ASP   187      16.555 -20.811   1.306  1.00 96.99           H
ATOM   2971 2HB  ASP   187      16.834 -19.999  -0.310  1.00 96.99           H
ATOM   2972  CG  ASP   187      15.866 -21.914  -0.403  1.00 96.99           C
ATOM   2973  OD1 ASP   187      16.194 -23.153  -0.388  1.00 96.99           O
ATOM   2974  OD2 ASP   187      14.776 -21.511  -0.879  1.00 96.99           O
ATOM   2975  N   ARG   188      18.404 -22.372  -2.089  1.00 95.93           N
ATOM   2976  H   ARG   188      17.628 -22.914  -1.736  1.00 95.93           H
ATOM   2977  CA  ARG   188      18.649 -22.495  -3.546  1.00 95.93           C
ATOM   2978  HA  ARG   188      19.643 -22.154  -3.836  1.00 95.93           H
ATOM   2979  C   ARG   188      17.629 -21.600  -4.335  1.00 95.93           C
ATOM   2980  O   ARG   188      16.604 -21.127  -3.752  1.00 95.93           O
ATOM   2981  CB  ARG   188      18.585 -24.000  -4.053  1.00 95.93           C
ATOM   2982 1HB  ARG   188      18.891 -24.064  -5.097  1.00 95.93           H
ATOM   2983 2HB  ARG   188      19.343 -24.433  -3.400  1.00 95.93           H
ATOM   2984  CG  ARG   188      17.251 -24.671  -3.843  1.00 95.93           C
ATOM   2985 1HG  ARG   188      17.040 -24.690  -2.774  1.00 95.93           H
ATOM   2986 2HG  ARG   188      16.492 -24.105  -4.383  1.00 95.93           H
ATOM   2987  CD  ARG   188      17.307 -26.096  -4.380  1.00 95.93           C
ATOM   2988 1HD  ARG   188      16.386 -26.581  -4.059  1.00 95.93           H
ATOM   2989 2HD  ARG   188      17.304 -26.092  -5.470  1.00 95.93           H
ATOM   2990  NE  ARG   188      18.439 -26.987  -3.952  1.00 95.93           N
ATOM   2991  HE  ARG   188      19.006 -27.305  -4.725  1.00 95.93           H
ATOM   2992  CZ  ARG   188      18.413 -27.645  -2.801  1.00 95.93           C
ATOM   2993  NH1 ARG   188      17.458 -27.458  -1.930  1.00 95.93           N
ATOM   2994 1HH1 ARG   188      16.648 -26.879  -2.092  1.00 95.93           H
ATOM   2995 2HH1 ARG   188      17.548 -27.970  -1.063  1.00 95.93           H
ATOM   2996  NH2 ARG   188      19.275 -28.601  -2.476  1.00 95.93           N
ATOM   2997 1HH2 ARG   188      20.002 -28.868  -3.124  1.00 95.93           H
ATOM   2998 2HH2 ARG   188      19.098 -29.161  -1.655  1.00 95.93           H
ATOM   2999  N   PHE   189      17.991 -21.420  -5.622  1.00 59.00           N
ATOM   3000  H   PHE   189      18.940 -21.666  -5.866  1.00 59.00           H
ATOM   3001  CA  PHE   189      17.297 -20.474  -6.478  1.00 59.00           C
ATOM   3002  HA  PHE   189      17.076 -19.573  -5.905  1.00 59.00           H
ATOM   3003  C   PHE   189      15.984 -21.029  -7.046  1.00 59.00           C
ATOM   3004  O   PHE   189      15.753 -22.253  -7.147  1.00 59.00           O
ATOM   3005  CB  PHE   189      18.289 -20.181  -7.674  1.00 59.00           C
ATOM   3006 1HB  PHE   189      19.164 -19.792  -7.154  1.00 59.00           H
ATOM   3007 2HB  PHE   189      18.562 -21.105  -8.183  1.00 59.00           H
ATOM   3008  CG  PHE   189      17.728 -19.185  -8.616  1.00 59.00           C
ATOM   3009  CD1 PHE   189      17.701 -17.818  -8.277  1.00 59.00           C
ATOM   3010  HD1 PHE   189      17.991 -17.494  -7.288  1.00 59.00           H
ATOM   3011  CD2 PHE   189      17.367 -19.542  -9.944  1.00 59.00           C
ATOM   3012  HD2 PHE   189      17.463 -20.576 -10.239  1.00 59.00           H
ATOM   3013  CE1 PHE   189      17.196 -16.809  -9.169  1.00 59.00           C
ATOM   3014  HE1 PHE   189      17.199 -15.769  -8.874  1.00 59.00           H
ATOM   3015  CE2 PHE   189      16.917 -18.555 -10.809  1.00 59.00           C
ATOM   3016  HE2 PHE   189      16.587 -18.796 -11.809  1.00 59.00           H
ATOM   3017  CZ  PHE   189      16.756 -17.193 -10.428  1.00 59.00           C
ATOM   3018  HZ  PHE   189      16.323 -16.512 -11.146  1.00 59.00           H
ATOM   3019  N   TYR   190      15.094 -20.208  -7.473  1.00 58.24           N
ATOM   3020  H   TYR   190      15.246 -19.226  -7.290  1.00 58.24           H
ATOM   3021  CA  TYR   190      13.938 -20.575  -8.272  1.00 58.24           C
ATOM   3022  HA  TYR   190      14.227 -21.478  -8.810  1.00 58.24           H
ATOM   3023  C   TYR   190      13.631 -19.463  -9.253  1.00 58.24           C
ATOM   3024  O   TYR   190      13.714 -18.304  -8.831  1.00 58.24           O
ATOM   3025  CB  TYR   190      12.759 -20.687  -7.277  1.00 58.24           C
ATOM   3026 1HB  TYR   190      13.160 -20.823  -6.273  1.00 58.24           H
ATOM   3027 2HB  TYR   190      12.188 -19.760  -7.322  1.00 58.24           H
ATOM   3028  CG  TYR   190      11.871 -21.850  -7.632  1.00 58.24           C
ATOM   3029  CD1 TYR   190      10.712 -21.580  -8.429  1.00 58.24           C
ATOM   3030  HD1 TYR   190      10.409 -20.570  -8.666  1.00 58.24           H
ATOM   3031  CD2 TYR   190      12.020 -23.177  -7.171  1.00 58.24           C
ATOM   3032  HD2 TYR   190      12.930 -23.428  -6.645  1.00 58.24           H
ATOM   3033  CE1 TYR   190       9.733 -22.616  -8.688  1.00 58.24           C
ATOM   3034  HE1 TYR   190       8.816 -22.404  -9.217  1.00 58.24           H
ATOM   3035  CE2 TYR   190      11.053 -24.179  -7.389  1.00 58.24           C
ATOM   3036  HE2 TYR   190      11.248 -25.153  -6.965  1.00 58.24           H
ATOM   3037  CZ  TYR   190       9.935 -23.927  -8.167  1.00 58.24           C
ATOM   3038  OH  TYR   190       8.931 -24.808  -8.293  1.00 58.24           O
ATOM   3039  HH  TYR   190       9.194 -25.730  -8.241  1.00 58.24           H
ATOM   3040  N   PRO   191      13.435 -19.758 -10.548  1.00111.64           N
ATOM   3041  CA  PRO   191      13.145 -18.713 -11.640  1.00111.64           C
ATOM   3042  HA  PRO   191      13.807 -17.859 -11.498  1.00111.64           H
ATOM   3043  C   PRO   191      11.681 -18.160 -11.578  1.00111.64           C
ATOM   3044  O   PRO   191      10.807 -18.813 -11.054  1.00111.64           O
ATOM   3045  CB  PRO   191      13.445 -19.407 -12.937  1.00111.64           C
ATOM   3046 1HB  PRO   191      12.730 -19.122 -13.710  1.00111.64           H
ATOM   3047 2HB  PRO   191      14.476 -19.306 -13.276  1.00111.64           H
ATOM   3048  CG  PRO   191      13.196 -20.882 -12.564  1.00111.64           C
ATOM   3049 1HG  PRO   191      12.119 -21.033 -12.631  1.00111.64           H
ATOM   3050 2HG  PRO   191      13.713 -21.566 -13.237  1.00111.64           H
ATOM   3051  CD  PRO   191      13.676 -21.057 -11.147  1.00111.64           C
ATOM   3052 1HD  PRO   191      13.126 -21.819 -10.594  1.00111.64           H
ATOM   3053 2HD  PRO   191      14.741 -21.171 -11.350  1.00111.64           H
ATOM   3054  N   ASN   192      11.528 -17.069 -12.276  1.00206.96           N
ATOM   3055  H   ASN   192      12.269 -16.739 -12.877  1.00206.96           H
ATOM   3056  CA  ASN   192      10.184 -16.564 -12.534  1.00206.96           C
ATOM   3057  HA  ASN   192       9.638 -16.623 -11.592  1.00206.96           H
ATOM   3058  C   ASN   192       9.446 -17.492 -13.547  1.00206.96           C
ATOM   3059  O   ASN   192      10.014 -18.279 -14.302  1.00206.96           O
ATOM   3060  CB  ASN   192      10.219 -15.125 -13.047  1.00206.96           C
ATOM   3061 1HB  ASN   192      10.856 -14.963 -13.917  1.00206.96           H
ATOM   3062 2HB  ASN   192       9.258 -14.666 -13.278  1.00206.96           H
ATOM   3063  CG  ASN   192      10.844 -14.241 -11.894  1.00206.96           C
ATOM   3064  OD1 ASN   192      11.910 -13.642 -12.013  1.00206.96           O
ATOM   3065  ND2 ASN   192      10.198 -14.148 -10.758  1.00206.96           N
ATOM   3066 1HD2 ASN   192      10.693 -13.750  -9.972  1.00206.96           H
ATOM   3067 2HD2 ASN   192       9.447 -14.805 -10.600  1.00206.96           H
ATOM   3068  N   ASP   193       8.127 -17.282 -13.548  1.00111.92           N
ATOM   3069  H   ASP   193       7.705 -16.571 -12.967  1.00111.92           H
ATOM   3070  CA  ASP   193       7.192 -18.193 -14.232  1.00111.92           C
ATOM   3071  HA  ASP   193       7.346 -19.175 -13.785  1.00111.92           H
ATOM   3072  C   ASP   193       7.357 -18.321 -15.756  1.00111.92           C
ATOM   3073  O   ASP   193       6.691 -19.186 -16.371  1.00111.92           O
ATOM   3074  CB  ASP   193       5.772 -17.721 -14.014  1.00111.92           C
ATOM   3075 1HB  ASP   193       5.682 -16.644 -14.157  1.00111.92           H
ATOM   3076 2HB  ASP   193       5.069 -18.191 -14.702  1.00111.92           H
ATOM   3077  CG  ASP   193       5.332 -18.054 -12.575  1.00111.92           C
ATOM   3078  OD1 ASP   193       5.833 -19.039 -11.959  1.00111.92           O
ATOM   3079  OD2 ASP   193       4.448 -17.224 -12.105  1.00111.92           O
ATOM   3080  N   LEU   194       8.333 -17.638 -16.429  1.00160.26           N
ATOM   3081  H   LEU   194       8.932 -16.951 -15.994  1.00160.26           H
ATOM   3082  CA  LEU   194       8.483 -17.771 -17.897  1.00160.26           C
ATOM   3083  HA  LEU   194       7.520 -18.132 -18.259  1.00160.26           H
ATOM   3084  C   LEU   194       9.552 -18.821 -18.347  1.00160.26           C
ATOM   3085  O   LEU   194       9.650 -19.183 -19.540  1.00160.26           O
ATOM   3086  CB  LEU   194       8.754 -16.393 -18.463  1.00160.26           C
ATOM   3087 1HB  LEU   194       9.824 -16.182 -18.451  1.00160.26           H
ATOM   3088 2HB  LEU   194       8.623 -16.396 -19.545  1.00160.26           H
ATOM   3089  CG  LEU   194       7.980 -15.154 -17.879  1.00160.26           C
ATOM   3090  HG  LEU   194       8.358 -15.005 -16.867  1.00160.26           H
ATOM   3091  CD1 LEU   194       8.469 -13.904 -18.566  1.00160.26           C
ATOM   3092 1HD1 LEU   194       8.170 -13.052 -17.955  1.00160.26           H
ATOM   3093 2HD1 LEU   194       8.021 -13.818 -19.556  1.00160.26           H
ATOM   3094 3HD1 LEU   194       9.555 -13.922 -18.658  1.00160.26           H
ATOM   3095  CD2 LEU   194       6.466 -15.306 -17.910  1.00160.26           C
ATOM   3096 1HD2 LEU   194       6.092 -15.378 -18.931  1.00160.26           H
ATOM   3097 2HD2 LEU   194       6.020 -14.441 -17.419  1.00160.26           H
ATOM   3098 3HD2 LEU   194       6.204 -16.211 -17.362  1.00160.26           H
ATOM   3099  N   TRP   195      10.514 -19.229 -17.422  1.00 79.47           N
ATOM   3100  H   TRP   195      10.360 -18.926 -16.471  1.00 79.47           H
ATOM   3101  CA  TRP   195      11.508 -20.249 -17.666  1.00 79.47           C
ATOM   3102  HA  TRP   195      11.422 -20.685 -18.662  1.00 79.47           H
ATOM   3103  C   TRP   195      11.482 -21.363 -16.624  1.00 79.47           C
ATOM   3104  O   TRP   195      12.273 -22.301 -16.802  1.00 79.47           O
ATOM   3105  CB  TRP   195      12.833 -19.509 -17.847  1.00 79.47           C
ATOM   3106 1HB  TRP   195      12.723 -18.724 -18.595  1.00 79.47           H
ATOM   3107 2HB  TRP   195      13.125 -18.951 -16.957  1.00 79.47           H
ATOM   3108  CG  TRP   195      14.138 -20.276 -18.273  1.00 79.47           C
ATOM   3109  CD1 TRP   195      14.405 -20.769 -19.496  1.00 79.47           C
ATOM   3110  HD1 TRP   195      13.784 -20.510 -20.342  1.00 79.47           H
ATOM   3111  CD2 TRP   195      15.156 -20.828 -17.436  1.00 79.47           C
ATOM   3112  NE1 TRP   195      15.562 -21.391 -19.550  1.00 79.47           N
ATOM   3113  HE1 TRP   195      16.021 -21.745 -20.377  1.00 79.47           H
ATOM   3114  CE2 TRP   195      15.976 -21.656 -18.270  1.00 79.47           C
ATOM   3115  CE3 TRP   195      15.442 -20.790 -16.062  1.00 79.47           C
ATOM   3116  HE3 TRP   195      14.938 -20.079 -15.425  1.00 79.47           H
ATOM   3117  CZ2 TRP   195      17.013 -22.416 -17.807  1.00 79.47           C
ATOM   3118  HZ2 TRP   195      17.627 -23.027 -18.452  1.00 79.47           H
ATOM   3119  CZ3 TRP   195      16.481 -21.565 -15.553  1.00 79.47           C
ATOM   3120  HZ3 TRP   195      16.711 -21.553 -14.497  1.00 79.47           H
ATOM   3121  CH2 TRP   195      17.221 -22.477 -16.388  1.00 79.47           C
ATOM   3122  HH2 TRP   195      18.056 -23.067 -16.039  1.00 79.47           H
ATOM   3123  N   VAL   196      10.623 -21.486 -15.617  1.00101.40           N
ATOM   3124  H   VAL   196      10.207 -20.602 -15.362  1.00101.40           H
ATOM   3125  CA  VAL   196      10.545 -22.569 -14.646  1.00101.40           C
ATOM   3126  HA  VAL   196      11.534 -22.555 -14.188  1.00101.40           H
ATOM   3127  C   VAL   196      10.307 -23.954 -15.260  1.00101.40           C
ATOM   3128  O   VAL   196      10.851 -24.917 -14.662  1.00101.40           O
ATOM   3129  CB  VAL   196       9.556 -22.256 -13.535  1.00101.40           C
ATOM   3130  HB  VAL   196       9.764 -21.269 -13.120  1.00101.40           H
ATOM   3131  CG1 VAL   196       8.144 -22.107 -14.096  1.00101.40           C
ATOM   3132 1HG1 VAL   196       8.099 -21.431 -14.950  1.00101.40           H
ATOM   3133 2HG1 VAL   196       7.518 -21.721 -13.292  1.00101.40           H
ATOM   3134 3HG1 VAL   196       7.788 -23.094 -14.393  1.00101.40           H
ATOM   3135  CG2 VAL   196       9.721 -23.174 -12.320  1.00101.40           C
ATOM   3136 1HG2 VAL   196       9.065 -22.912 -11.489  1.00101.40           H
ATOM   3137 2HG2 VAL   196      10.760 -23.119 -11.994  1.00101.40           H
ATOM   3138 3HG2 VAL   196       9.498 -24.186 -12.656  1.00101.40           H
ATOM   3139  N   VAL   197       9.708 -24.079 -16.462  1.00 99.67           N
ATOM   3140  H   VAL   197       9.379 -23.221 -16.882  1.00 99.67           H
ATOM   3141  CA  VAL   197       9.495 -25.309 -17.233  1.00 99.67           C
ATOM   3142  HA  VAL   197       8.850 -26.002 -16.692  1.00 99.67           H
ATOM   3143  C   VAL   197      10.806 -26.031 -17.577  1.00 99.67           C
ATOM   3144  O   VAL   197      10.771 -27.287 -17.539  1.00 99.67           O
ATOM   3145  CB  VAL   197       8.800 -24.870 -18.605  1.00 99.67           C
ATOM   3146  HB  VAL   197       8.120 -24.066 -18.325  1.00 99.67           H
ATOM   3147  CG1 VAL   197       9.603 -24.299 -19.674  1.00 99.67           C
ATOM   3148 1HG1 VAL   197       8.959 -23.878 -20.445  1.00 99.67           H
ATOM   3149 2HG1 VAL   197      10.224 -25.084 -20.107  1.00 99.67           H
ATOM   3150 3HG1 VAL   197      10.240 -23.516 -19.264  1.00 99.67           H
ATOM   3151  CG2 VAL   197       7.860 -25.887 -19.160  1.00 99.67           C
ATOM   3152 1HG2 VAL   197       7.408 -25.575 -20.102  1.00 99.67           H
ATOM   3153 2HG2 VAL   197       7.086 -25.974 -18.397  1.00 99.67           H
ATOM   3154 3HG2 VAL   197       8.349 -26.852 -19.293  1.00 99.67           H
ATOM   3155  N   VAL   198      11.899 -25.318 -17.930  1.00 39.59           N
ATOM   3156  H   VAL   198      11.812 -24.314 -17.866  1.00 39.59           H
ATOM   3157  CA  VAL   198      13.208 -25.851 -18.299  1.00 39.59           C
ATOM   3158  HA  VAL   198      13.195 -26.759 -18.902  1.00 39.59           H
ATOM   3159  C   VAL   198      14.031 -26.147 -17.021  1.00 39.59           C
ATOM   3160  O   VAL   198      14.782 -27.165 -17.005  1.00 39.59           O
ATOM   3161  CB  VAL   198      13.986 -24.838 -19.200  1.00 39.59           C
ATOM   3162  HB  VAL   198      14.133 -23.934 -18.610  1.00 39.59           H
ATOM   3163  CG1 VAL   198      15.399 -25.323 -19.575  1.00 39.59           C
ATOM   3164 1HG1 VAL   198      15.265 -26.178 -20.238  1.00 39.59           H
ATOM   3165 2HG1 VAL   198      16.018 -25.615 -18.726  1.00 39.59           H
ATOM   3166 3HG1 VAL   198      15.886 -24.514 -20.119  1.00 39.59           H
ATOM   3167  CG2 VAL   198      13.228 -24.380 -20.468  1.00 39.59           C
ATOM   3168 1HG2 VAL   198      13.313 -25.206 -21.175  1.00 39.59           H
ATOM   3169 2HG2 VAL   198      13.689 -23.488 -20.894  1.00 39.59           H
ATOM   3170 3HG2 VAL   198      12.176 -24.184 -20.262  1.00 39.59           H
ATOM   3171  N   PHE   199      13.822 -25.279 -16.035  1.00 57.80           N
ATOM   3172  H   PHE   199      13.418 -24.369 -16.203  1.00 57.80           H
ATOM   3173  CA  PHE   199      14.548 -25.481 -14.795  1.00 57.80           C
ATOM   3174  HA  PHE   199      15.617 -25.533 -15.003  1.00 57.80           H
ATOM   3175  C   PHE   199      14.078 -26.775 -14.165  1.00 57.80           C
ATOM   3176  O   PHE   199      14.909 -27.597 -13.665  1.00 57.80           O
ATOM   3177  CB  PHE   199      14.265 -24.289 -13.911  1.00 57.80           C
ATOM   3178 1HB  PHE   199      14.669 -23.429 -14.445  1.00 57.80           H
ATOM   3179 2HB  PHE   199      13.202 -24.068 -13.812  1.00 57.80           H
ATOM   3180  CG  PHE   199      14.877 -24.298 -12.503  1.00 57.80           C
ATOM   3181  CD1 PHE   199      14.186 -24.780 -11.368  1.00 57.80           C
ATOM   3182  HD1 PHE   199      13.272 -25.345 -11.481  1.00 57.80           H
ATOM   3183  CD2 PHE   199      16.167 -23.733 -12.368  1.00 57.80           C
ATOM   3184  HD2 PHE   199      16.606 -23.230 -13.217  1.00 57.80           H
ATOM   3185  CE1 PHE   199      14.748 -24.586 -10.108  1.00 57.80           C
ATOM   3186  HE1 PHE   199      14.230 -24.972  -9.243  1.00 57.80           H
ATOM   3187  CE2 PHE   199      16.695 -23.505 -11.094  1.00 57.80           C
ATOM   3188  HE2 PHE   199      17.633 -22.981 -10.980  1.00 57.80           H
ATOM   3189  CZ  PHE   199      15.976 -23.922  -9.942  1.00 57.80           C
ATOM   3190  HZ  PHE   199      16.438 -23.789  -8.974  1.00 57.80           H
ATOM   3191  N   GLN   200      12.794 -27.130 -14.218  1.00121.77           N
ATOM   3192  H   GLN   200      12.160 -26.517 -14.711  1.00121.77           H
ATOM   3193  CA  GLN   200      12.229 -28.363 -13.670  1.00121.77           C
ATOM   3194  HA  GLN   200      12.703 -28.486 -12.697  1.00121.77           H
ATOM   3195  C   GLN   200      12.511 -29.605 -14.520  1.00121.77           C
ATOM   3196  O   GLN   200      12.658 -30.712 -13.954  1.00121.77           O
ATOM   3197  CB  GLN   200      10.700 -28.232 -13.442  1.00121.77           C
ATOM   3198 1HB  GLN   200      10.330 -27.866 -14.400  1.00121.77           H
ATOM   3199 2HB  GLN   200      10.260 -29.199 -13.198  1.00121.77           H
ATOM   3200  CG  GLN   200      10.181 -27.222 -12.352  1.00121.77           C
ATOM   3201 1HG  GLN   200      10.679 -27.570 -11.447  1.00121.77           H
ATOM   3202 2HG  GLN   200      10.493 -26.221 -12.648  1.00121.77           H
ATOM   3203  CD  GLN   200       8.667 -27.218 -12.114  1.00121.77           C
ATOM   3204  OE1 GLN   200       7.895 -26.934 -13.005  1.00121.77           O
ATOM   3205  NE2 GLN   200       8.189 -27.428 -10.866  1.00121.77           N
ATOM   3206 1HE2 GLN   200       7.209 -27.349 -10.633  1.00121.77           H
ATOM   3207 2HE2 GLN   200       8.871 -27.578 -10.137  1.00121.77           H
ATOM   3208  N   PHE   201      12.635 -29.436 -15.858  1.00 47.77           N
ATOM   3209  H   PHE   201      12.484 -28.528 -16.273  1.00 47.77           H
ATOM   3210  CA  PHE   201      13.215 -30.479 -16.672  1.00 47.77           C
ATOM   3211  HA  PHE   201      12.708 -31.438 -16.571  1.00 47.77           H
ATOM   3212  C   PHE   201      14.714 -30.743 -16.245  1.00 47.77           C
ATOM   3213  O   PHE   201      15.119 -31.927 -16.273  1.00 47.77           O
ATOM   3214  CB  PHE   201      13.151 -30.080 -18.178  1.00 47.77           C
ATOM   3215 1HB  PHE   201      12.114 -30.285 -18.446  1.00 47.77           H
ATOM   3216 2HB  PHE   201      13.300 -29.000 -18.209  1.00 47.77           H
ATOM   3217  CG  PHE   201      14.075 -30.754 -19.153  1.00 47.77           C
ATOM   3218  CD1 PHE   201      15.274 -30.107 -19.640  1.00 47.77           C
ATOM   3219  HD1 PHE   201      15.608 -29.121 -19.352  1.00 47.77           H
ATOM   3220  CD2 PHE   201      13.778 -32.073 -19.594  1.00 47.77           C
ATOM   3221  HD2 PHE   201      12.882 -32.545 -19.218  1.00 47.77           H
ATOM   3222  CE1 PHE   201      16.055 -30.797 -20.629  1.00 47.77           C
ATOM   3223  HE1 PHE   201      16.946 -30.361 -21.058  1.00 47.77           H
ATOM   3224  CE2 PHE   201      14.587 -32.792 -20.532  1.00 47.77           C
ATOM   3225  HE2 PHE   201      14.299 -33.807 -20.760  1.00 47.77           H
ATOM   3226  CZ  PHE   201      15.751 -32.153 -21.005  1.00 47.77           C
ATOM   3227  HZ  PHE   201      16.352 -32.643 -21.757  1.00 47.77           H
ATOM   3228  N   GLN   202      15.556 -29.768 -15.900  1.00 65.86           N
ATOM   3229  H   GLN   202      15.252 -28.826 -16.100  1.00 65.86           H
ATOM   3230  CA  GLN   202      16.924 -29.981 -15.493  1.00 65.86           C
ATOM   3231  HA  GLN   202      17.453 -30.675 -16.147  1.00 65.86           H
ATOM   3232  C   GLN   202      17.040 -30.497 -14.046  1.00 65.86           C
ATOM   3233  O   GLN   202      17.947 -31.343 -13.886  1.00 65.86           O
ATOM   3234  CB  GLN   202      17.573 -28.617 -15.487  1.00 65.86           C
ATOM   3235 1HB  GLN   202      17.076 -27.811 -14.947  1.00 65.86           H
ATOM   3236 2HB  GLN   202      18.489 -28.675 -14.898  1.00 65.86           H
ATOM   3237  CG  GLN   202      17.895 -28.170 -16.903  1.00 65.86           C
ATOM   3238 1HG  GLN   202      18.154 -28.976 -17.590  1.00 65.86           H
ATOM   3239 2HG  GLN   202      16.967 -27.825 -17.360  1.00 65.86           H
ATOM   3240  CD  GLN   202      18.951 -27.033 -17.138  1.00 65.86           C
ATOM   3241  OE1 GLN   202      19.556 -26.523 -16.235  1.00 65.86           O
ATOM   3242  NE2 GLN   202      19.002 -26.567 -18.407  1.00 65.86           N
ATOM   3243 1HE2 GLN   202      19.772 -25.953 -18.629  1.00 65.86           H
ATOM   3244 2HE2 GLN   202      18.449 -26.972 -19.149  1.00 65.86           H
ATOM   3245  N   HIS   203      16.117 -30.142 -13.163  1.00 72.67           N
ATOM   3246  H   HIS   203      15.269 -29.633 -13.366  1.00 72.67           H
ATOM   3247  CA  HIS   203      16.103 -30.803 -11.807  1.00 72.67           C
ATOM   3248  HA  HIS   203      17.129 -30.698 -11.453  1.00 72.67           H
ATOM   3249  C   HIS   203      15.864 -32.385 -11.859  1.00 72.67           C
ATOM   3250  O   HIS   203      16.808 -33.121 -11.472  1.00 72.67           O
ATOM   3251  CB  HIS   203      15.100 -30.119 -10.900  1.00 72.67           C
ATOM   3252 1HB  HIS   203      15.186 -29.033 -10.891  1.00 72.67           H
ATOM   3253 2HB  HIS   203      14.117 -30.212 -11.362  1.00 72.67           H
ATOM   3254  CG  HIS   203      15.023 -30.619  -9.476  1.00 72.67           C
ATOM   3255  ND1 HIS   203      16.083 -31.069  -8.684  1.00 72.67           N
ATOM   3256  HD1 HIS   203      17.082 -31.110  -8.822  1.00 72.67           H
ATOM   3257  CD2 HIS   203      13.903 -30.937  -8.804  1.00 72.67           C
ATOM   3258  HD2 HIS   203      12.922 -30.576  -9.075  1.00 72.67           H
ATOM   3259  CE1 HIS   203      15.530 -31.642  -7.602  1.00 72.67           C
ATOM   3260  HE1 HIS   203      15.988 -32.025  -6.702  1.00 72.67           H
ATOM   3261  NE2 HIS   203      14.187 -31.637  -7.701  1.00 72.67           N
ATOM   3262  N   ILE   204      14.881 -32.904 -12.614  1.00 49.58           N
ATOM   3263  H   ILE   204      14.114 -32.313 -12.904  1.00 49.58           H
ATOM   3264  CA  ILE   204      14.703 -34.350 -12.963  1.00 49.58           C
ATOM   3265  HA  ILE   204      14.476 -34.804 -11.999  1.00 49.58           H
ATOM   3266  C   ILE   204      15.975 -34.954 -13.530  1.00 49.58           C
ATOM   3267  O   ILE   204      16.366 -36.077 -13.267  1.00 49.58           O
ATOM   3268  CB  ILE   204      13.417 -34.589 -13.829  1.00 49.58           C
ATOM   3269  HB  ILE   204      13.605 -34.133 -14.801  1.00 49.58           H
ATOM   3270  CG1 ILE   204      12.127 -34.128 -13.143  1.00 49.58           C
ATOM   3271 1HG1 ILE   204      11.890 -34.813 -12.329  1.00 49.58           H
ATOM   3272 2HG1 ILE   204      12.278 -33.130 -12.731  1.00 49.58           H
ATOM   3273  CG2 ILE   204      13.341 -36.076 -14.205  1.00 49.58           C
ATOM   3274 1HG2 ILE   204      12.424 -36.241 -14.772  1.00 49.58           H
ATOM   3275 2HG2 ILE   204      13.332 -36.701 -13.311  1.00 49.58           H
ATOM   3276 3HG2 ILE   204      14.202 -36.335 -14.821  1.00 49.58           H
ATOM   3277  CD1 ILE   204      10.999 -34.055 -14.141  1.00 49.58           C
ATOM   3278 1HD1 ILE   204      10.129 -33.686 -13.598  1.00 49.58           H
ATOM   3279 2HD1 ILE   204      10.771 -35.029 -14.575  1.00 49.58           H
ATOM   3280 3HD1 ILE   204      11.256 -33.354 -14.935  1.00 49.58           H
ATOM   3281  N   MET   205      16.650 -34.232 -14.507  1.00108.22           N
ATOM   3282  H   MET   205      16.320 -33.283 -14.613  1.00108.22           H
ATOM   3283  CA  MET   205      17.783 -34.699 -15.206  1.00108.22           C
ATOM   3284  HA  MET   205      17.505 -35.602 -15.751  1.00108.22           H
ATOM   3285  C   MET   205      18.926 -35.018 -14.250  1.00108.22           C
ATOM   3286  O   MET   205      19.492 -36.134 -14.255  1.00108.22           O
ATOM   3287  CB  MET   205      18.240 -33.643 -16.247  1.00108.22           C
ATOM   3288 1HB  MET   205      17.342 -33.385 -16.809  1.00108.22           H
ATOM   3289 2HB  MET   205      18.656 -32.713 -15.859  1.00108.22           H
ATOM   3290  CG  MET   205      19.273 -34.210 -17.275  1.00108.22           C
ATOM   3291 1HG  MET   205      19.471 -33.418 -17.997  1.00108.22           H
ATOM   3292 2HG  MET   205      20.224 -34.491 -16.822  1.00108.22           H
ATOM   3293  SD  MET   205      18.705 -35.683 -18.255  1.00108.22           S
ATOM   3294  CE  MET   205      17.743 -34.678 -19.499  1.00108.22           C
ATOM   3295 1HE  MET   205      17.368 -35.386 -20.238  1.00108.22           H
ATOM   3296 2HE  MET   205      18.314 -33.897 -20.000  1.00108.22           H
ATOM   3297 3HE  MET   205      16.904 -34.230 -18.966  1.00108.22           H
ATOM   3298  N   VAL   206      19.320 -34.046 -13.356  1.00107.00           N
ATOM   3299  H   VAL   206      18.795 -33.187 -13.270  1.00107.00           H
ATOM   3300  CA  VAL   206      20.481 -34.208 -12.489  1.00107.00           C
ATOM   3301  HA  VAL   206      21.171 -34.840 -13.048  1.00107.00           H
ATOM   3302  C   VAL   206      20.037 -35.006 -11.231  1.00107.00           C
ATOM   3303  O   VAL   206      20.805 -35.667 -10.528  1.00107.00           O
ATOM   3304  CB  VAL   206      21.207 -32.930 -12.125  1.00107.00           C
ATOM   3305  HB  VAL   206      20.576 -32.301 -11.497  1.00107.00           H
ATOM   3306  CG1 VAL   206      22.507 -33.107 -11.302  1.00107.00           C
ATOM   3307 1HG1 VAL   206      23.087 -32.187 -11.374  1.00107.00           H
ATOM   3308 2HG1 VAL   206      23.102 -33.942 -11.671  1.00107.00           H
ATOM   3309 3HG1 VAL   206      22.236 -33.285 -10.261  1.00107.00           H
ATOM   3310  CG2 VAL   206      21.604 -32.153 -13.414  1.00107.00           C
ATOM   3311 1HG2 VAL   206      20.763 -32.168 -14.107  1.00107.00           H
ATOM   3312 2HG2 VAL   206      22.472 -32.614 -13.886  1.00107.00           H
ATOM   3313 3HG2 VAL   206      21.839 -31.122 -13.148  1.00107.00           H
ATOM   3314  N   GLY   207      18.745 -34.886 -10.867  1.00 71.36           N
ATOM   3315  H   GLY   207      18.205 -34.214 -11.392  1.00 71.36           H
ATOM   3316  CA  GLY   207      18.113 -35.548  -9.747  1.00 71.36           C
ATOM   3317 1HA  GLY   207      18.714 -35.455  -8.842  1.00 71.36           H
ATOM   3318 2HA  GLY   207      17.151 -35.069  -9.562  1.00 71.36           H
ATOM   3319  C   GLY   207      17.842 -37.062  -9.969  1.00 71.36           C
ATOM   3320  O   GLY   207      18.046 -37.795  -8.986  1.00 71.36           O
ATOM   3321  N   LEU   208      17.572 -37.599 -11.146  1.00104.54           N
ATOM   3322  H   LEU   208      17.514 -37.032 -11.980  1.00104.54           H
ATOM   3323  CA  LEU   208      17.104 -39.011 -11.358  1.00104.54           C
ATOM   3324  HA  LEU   208      17.436 -39.571 -10.484  1.00104.54           H
ATOM   3325  C   LEU   208      17.740 -39.608 -12.558  1.00104.54           C
ATOM   3326  O   LEU   208      18.153 -40.779 -12.495  1.00104.54           O
ATOM   3327  CB  LEU   208      15.535 -39.014 -11.397  1.00104.54           C
ATOM   3328 1HB  LEU   208      15.199 -38.807 -10.381  1.00104.54           H
ATOM   3329 2HB  LEU   208      15.237 -38.144 -11.983  1.00104.54           H
ATOM   3330  CG  LEU   208      14.804 -40.338 -11.791  1.00104.54           C
ATOM   3331  HG  LEU   208      15.079 -40.560 -12.822  1.00104.54           H
ATOM   3332  CD1 LEU   208      15.257 -41.442 -10.842  1.00104.54           C
ATOM   3333 1HD1 LEU   208      15.240 -41.124  -9.799  1.00104.54           H
ATOM   3334 2HD1 LEU   208      16.279 -41.687 -11.132  1.00104.54           H
ATOM   3335 3HD1 LEU   208      14.623 -42.320 -10.965  1.00104.54           H
ATOM   3336  CD2 LEU   208      13.270 -40.193 -11.669  1.00104.54           C
ATOM   3337 1HD2 LEU   208      12.997 -39.879 -10.661  1.00104.54           H
ATOM   3338 2HD2 LEU   208      12.762 -41.128 -11.908  1.00104.54           H
ATOM   3339 3HD2 LEU   208      12.973 -39.425 -12.382  1.00104.54           H
ATOM   3340  N   ILE   209      17.861 -38.881 -13.699  1.00118.16           N
ATOM   3341  H   ILE   209      17.595 -37.906 -13.707  1.00118.16           H
ATOM   3342  CA  ILE   209      18.231 -39.485 -14.972  1.00118.16           C
ATOM   3343  HA  ILE   209      17.739 -40.457 -15.019  1.00118.16           H
ATOM   3344  C   ILE   209      19.754 -39.714 -15.040  1.00118.16           C
ATOM   3345  O   ILE   209      20.180 -40.832 -15.145  1.00118.16           O
ATOM   3346  CB  ILE   209      17.745 -38.652 -16.252  1.00118.16           C
ATOM   3347  HB  ILE   209      18.159 -37.655 -16.100  1.00118.16           H
ATOM   3348  CG1 ILE   209      16.237 -38.583 -16.299  1.00118.16           C
ATOM   3349 1HG1 ILE   209      15.818 -39.540 -16.613  1.00118.16           H
ATOM   3350 2HG1 ILE   209      15.829 -38.410 -15.303  1.00118.16           H
ATOM   3351  CG2 ILE   209      18.225 -39.288 -17.589  1.00118.16           C
ATOM   3352 1HG2 ILE   209      19.305 -39.165 -17.670  1.00118.16           H
ATOM   3353 2HG2 ILE   209      17.751 -38.966 -18.516  1.00118.16           H
ATOM   3354 3HG2 ILE   209      17.991 -40.337 -17.405  1.00118.16           H
ATOM   3355  CD1 ILE   209      15.763 -37.384 -17.204  1.00118.16           C
ATOM   3356 1HD1 ILE   209      15.749 -36.495 -16.574  1.00118.16           H
ATOM   3357 2HD1 ILE   209      14.747 -37.626 -17.516  1.00118.16           H
ATOM   3358 3HD1 ILE   209      16.380 -37.197 -18.083  1.00118.16           H
ATOM   3359  N   LEU   210      20.631 -38.717 -14.810  1.00100.80           N
ATOM   3360  H   LEU   210      20.223 -37.799 -14.706  1.00100.80           H
ATOM   3361  CA  LEU   210      22.098 -38.769 -14.895  1.00100.80           C
ATOM   3362  HA  LEU   210      22.397 -39.264 -15.819  1.00100.80           H
ATOM   3363  C   LEU   210      22.706 -39.601 -13.721  1.00100.80           C
ATOM   3364  O   LEU   210      23.524 -40.475 -13.988  1.00100.80           O
ATOM   3365  CB  LEU   210      22.660 -37.317 -14.999  1.00100.80           C
ATOM   3366 1HB  LEU   210      22.407 -36.945 -15.992  1.00100.80           H
ATOM   3367 2HB  LEU   210      22.145 -36.719 -14.247  1.00100.80           H
ATOM   3368  CG  LEU   210      24.143 -37.141 -14.654  1.00100.80           C
ATOM   3369  HG  LEU   210      24.318 -37.505 -13.641  1.00100.80           H
ATOM   3370  CD1 LEU   210      25.179 -37.825 -15.577  1.00100.80           C
ATOM   3371 1HD1 LEU   210      24.984 -38.896 -15.524  1.00100.80           H
ATOM   3372 2HD1 LEU   210      26.213 -37.629 -15.291  1.00100.80           H
ATOM   3373 3HD1 LEU   210      25.011 -37.475 -16.596  1.00100.80           H
ATOM   3374  CD2 LEU   210      24.529 -35.665 -14.564  1.00100.80           C
ATOM   3375 1HD2 LEU   210      23.756 -35.079 -14.065  1.00100.80           H
ATOM   3376 2HD2 LEU   210      24.714 -35.253 -15.556  1.00100.80           H
ATOM   3377 3HD2 LEU   210      25.447 -35.628 -13.978  1.00100.80           H
ATOM   3378  N   PRO   211      22.335 -39.490 -12.432  1.00 80.32           N
ATOM   3379  CA  PRO   211      22.628 -40.484 -11.412  1.00 80.32           C
ATOM   3380  HA  PRO   211      23.696 -40.441 -11.199  1.00 80.32           H
ATOM   3381  C   PRO   211      22.285 -41.948 -11.790  1.00 80.32           C
ATOM   3382  O   PRO   211      22.877 -42.906 -11.321  1.00 80.32           O
ATOM   3383  CB  PRO   211      21.843 -40.037 -10.181  1.00 80.32           C
ATOM   3384 1HB  PRO   211      20.932 -40.632 -10.109  1.00 80.32           H
ATOM   3385 2HB  PRO   211      22.381 -40.237  -9.254  1.00 80.32           H
ATOM   3386  CG  PRO   211      21.578 -38.600 -10.395  1.00 80.32           C
ATOM   3387 1HG  PRO   211      20.690 -38.242  -9.872  1.00 80.32           H
ATOM   3388 2HG  PRO   211      22.497 -38.121 -10.057  1.00 80.32           H
ATOM   3389  CD  PRO   211      21.419 -38.495 -11.880  1.00 80.32           C
ATOM   3390 1HD  PRO   211      20.406 -38.733 -12.205  1.00 80.32           H
ATOM   3391 2HD  PRO   211      21.687 -37.515 -12.276  1.00 80.32           H
ATOM   3392  N   GLY   212      21.272 -42.117 -12.635  1.00 24.15           N
ATOM   3393  H   GLY   212      20.784 -41.285 -12.934  1.00 24.15           H
ATOM   3394  CA  GLY   212      20.891 -43.378 -13.255  1.00 24.15           C
ATOM   3395 1HA  GLY   212      20.749 -44.133 -12.481  1.00 24.15           H
ATOM   3396 2HA  GLY   212      19.924 -43.260 -13.744  1.00 24.15           H
ATOM   3397  C   GLY   212      21.910 -43.885 -14.271  1.00 24.15           C
ATOM   3398  O   GLY   212      22.264 -45.049 -14.184  1.00 24.15           O
ATOM   3399  N   ILE   213      22.302 -42.967 -15.163  1.00116.61           N
ATOM   3400  H   ILE   213      21.998 -42.004 -15.143  1.00116.61           H
ATOM   3401  CA  ILE   213      23.247 -43.317 -16.244  1.00116.61           C
ATOM   3402  HA  ILE   213      22.969 -44.248 -16.739  1.00116.61           H
ATOM   3403  C   ILE   213      24.697 -43.575 -15.656  1.00116.61           C
ATOM   3404  O   ILE   213      25.310 -44.573 -16.115  1.00116.61           O
ATOM   3405  CB  ILE   213      23.223 -42.141 -17.285  1.00116.61           C
ATOM   3406  HB  ILE   213      23.347 -41.220 -16.715  1.00116.61           H
ATOM   3407  CG1 ILE   213      21.863 -42.164 -18.083  1.00116.61           C
ATOM   3408 1HG1 ILE   213      21.927 -43.013 -18.765  1.00116.61           H
ATOM   3409 2HG1 ILE   213      21.080 -42.324 -17.341  1.00116.61           H
ATOM   3410  CG2 ILE   213      24.430 -42.330 -18.301  1.00116.61           C
ATOM   3411 1HG2 ILE   213      24.415 -43.292 -18.814  1.00116.61           H
ATOM   3412 2HG2 ILE   213      25.378 -42.211 -17.777  1.00116.61           H
ATOM   3413 3HG2 ILE   213      24.314 -41.527 -19.030  1.00116.61           H
ATOM   3414  CD1 ILE   213      21.567 -40.827 -18.808  1.00116.61           C
ATOM   3415 1HD1 ILE   213      22.118 -40.843 -19.749  1.00116.61           H
ATOM   3416 2HD1 ILE   213      21.926 -40.004 -18.190  1.00116.61           H
ATOM   3417 3HD1 ILE   213      20.504 -40.693 -19.012  1.00116.61           H
ATOM   3418  N   VAL   214      25.098 -42.889 -14.544  1.00 25.87           N
ATOM   3419  H   VAL   214      24.566 -42.124 -14.155  1.00 25.87           H
ATOM   3420  CA  VAL   214      26.415 -43.127 -13.889  1.00 25.87           C
ATOM   3421  HA  VAL   214      27.249 -42.995 -14.578  1.00 25.87           H
ATOM   3422  C   VAL   214      26.419 -44.567 -13.373  1.00 25.87           C
ATOM   3423  O   VAL   214      27.501 -45.161 -13.509  1.00 25.87           O
ATOM   3424  CB  VAL   214      26.619 -42.150 -12.738  1.00 25.87           C
ATOM   3425  HB  VAL   214      25.811 -42.260 -12.014  1.00 25.87           H
ATOM   3426  CG1 VAL   214      27.766 -42.503 -11.772  1.00 25.87           C
ATOM   3427 1HG1 VAL   214      27.778 -41.652 -11.090  1.00 25.87           H
ATOM   3428 2HG1 VAL   214      28.717 -42.558 -12.301  1.00 25.87           H
ATOM   3429 3HG1 VAL   214      27.610 -43.421 -11.205  1.00 25.87           H
ATOM   3430  CG2 VAL   214      26.791 -40.691 -13.232  1.00 25.87           C
ATOM   3431 1HG2 VAL   214      27.730 -40.539 -13.766  1.00 25.87           H
ATOM   3432 2HG2 VAL   214      26.726 -39.986 -12.403  1.00 25.87           H
ATOM   3433 3HG2 VAL   214      25.955 -40.529 -13.914  1.00 25.87           H
ATOM   3434  N   ILE   215      25.268 -45.122 -12.854  1.00 36.11           N
ATOM   3435  H   ILE   215      24.438 -44.551 -12.783  1.00 36.11           H
ATOM   3436  CA  ILE   215      25.220 -46.473 -12.345  1.00 36.11           C
ATOM   3437  HA  ILE   215      26.190 -46.745 -11.928  1.00 36.11           H
ATOM   3438  C   ILE   215      24.954 -47.538 -13.497  1.00 36.11           C
ATOM   3439  O   ILE   215      25.327 -48.698 -13.421  1.00 36.11           O
ATOM   3440  CB  ILE   215      24.220 -46.589 -11.135  1.00 36.11           C
ATOM   3441  HB  ILE   215      23.244 -46.283 -11.515  1.00 36.11           H
ATOM   3442  CG1 ILE   215      24.702 -45.742  -9.963  1.00 36.11           C
ATOM   3443 1HG1 ILE   215      25.730 -46.011  -9.716  1.00 36.11           H
ATOM   3444 2HG1 ILE   215      24.707 -44.690 -10.249  1.00 36.11           H
ATOM   3445  CG2 ILE   215      24.017 -48.097 -10.695  1.00 36.11           C
ATOM   3446 1HG2 ILE   215      23.289 -48.242  -9.896  1.00 36.11           H
ATOM   3447 2HG2 ILE   215      24.998 -48.429 -10.357  1.00 36.11           H
ATOM   3448 3HG2 ILE   215      23.718 -48.676 -11.569  1.00 36.11           H
ATOM   3449  CD1 ILE   215      23.814 -45.754  -8.714  1.00 36.11           C
ATOM   3450 1HD1 ILE   215      24.148 -45.025  -7.975  1.00 36.11           H
ATOM   3451 2HD1 ILE   215      23.864 -46.755  -8.285  1.00 36.11           H
ATOM   3452 3HD1 ILE   215      22.787 -45.533  -9.005  1.00 36.11           H
ATOM   3453  N   LEU   216      24.406 -47.117 -14.649  1.00 78.89           N
ATOM   3454  H   LEU   216      23.957 -46.214 -14.709  1.00 78.89           H
ATOM   3455  CA  LEU   216      24.367 -47.961 -15.838  1.00 78.89           C
ATOM   3456  HA  LEU   216      23.996 -48.906 -15.440  1.00 78.89           H
ATOM   3457  C   LEU   216      25.724 -48.178 -16.488  1.00 78.89           C
ATOM   3458  O   LEU   216      25.993 -49.282 -16.941  1.00 78.89           O
ATOM   3459  CB  LEU   216      23.286 -47.500 -16.858  1.00 78.89           C
ATOM   3460 1HB  LEU   216      22.378 -47.282 -16.296  1.00 78.89           H
ATOM   3461 2HB  LEU   216      23.517 -46.472 -17.137  1.00 78.89           H
ATOM   3462  CG  LEU   216      22.770 -48.417 -18.062  1.00 78.89           C
ATOM   3463  HG  LEU   216      23.607 -48.454 -18.759  1.00 78.89           H
ATOM   3464  CD1 LEU   216      22.259 -49.739 -17.529  1.00 78.89           C
ATOM   3465 1HD1 LEU   216      21.654 -50.220 -18.298  1.00 78.89           H
ATOM   3466 2HD1 LEU   216      21.650 -49.569 -16.641  1.00 78.89           H
ATOM   3467 3HD1 LEU   216      23.103 -50.380 -17.275  1.00 78.89           H
ATOM   3468  CD2 LEU   216      21.690 -47.601 -18.636  1.00 78.89           C
ATOM   3469 1HD2 LEU   216      20.965 -47.373 -17.855  1.00 78.89           H
ATOM   3470 2HD2 LEU   216      21.214 -48.206 -19.408  1.00 78.89           H
ATOM   3471 3HD2 LEU   216      22.056 -46.673 -19.075  1.00 78.89           H
ATOM   3472  N   SER   217      26.712 -47.251 -16.271  1.00 65.62           N
ATOM   3473  H   SER   217      26.475 -46.344 -15.894  1.00 65.62           H
ATOM   3474  CA  SER   217      28.148 -47.415 -16.636  1.00 65.62           C
ATOM   3475  HA  SER   217      28.288 -47.735 -17.668  1.00 65.62           H
ATOM   3476  C   SER   217      28.864 -48.357 -15.695  1.00 65.62           C
ATOM   3477  O   SER   217      29.972 -48.858 -15.897  1.00 65.62           O
ATOM   3478  CB  SER   217      28.792 -46.028 -16.494  1.00 65.62           C
ATOM   3479 1HB  SER   217      28.616 -45.660 -15.483  1.00 65.62           H
ATOM   3480 2HB  SER   217      29.876 -46.136 -16.544  1.00 65.62           H
ATOM   3481  OG  SER   217      28.316 -45.119 -17.456  1.00 65.62           O
ATOM   3482  HG  SER   217      28.847 -45.204 -18.251  1.00 65.62           H
ATOM   3483  N   CYS   218      28.227 -48.686 -14.543  1.00 30.96           N
ATOM   3484  H   CYS   218      27.275 -48.354 -14.481  1.00 30.96           H
ATOM   3485  CA  CYS   218      28.601 -49.797 -13.672  1.00 30.96           C
ATOM   3486  HA  CYS   218      29.683 -49.898 -13.753  1.00 30.96           H
ATOM   3487  C   CYS   218      27.921 -51.094 -14.030  1.00 30.96           C
ATOM   3488  O   CYS   218      28.583 -52.081 -14.164  1.00 30.96           O
ATOM   3489  CB  CYS   218      28.270 -49.372 -12.202  1.00 30.96           C
ATOM   3490 1HB  CYS   218      29.065 -48.699 -11.881  1.00 30.96           H
ATOM   3491 2HB  CYS   218      27.413 -48.699 -12.253  1.00 30.96           H
ATOM   3492  SG  CYS   218      28.025 -50.776 -11.069  1.00 30.96           S
ATOM   3493  HG  CYS   218      29.314 -51.123 -11.014  1.00 30.96           H
ATOM   3494  N   TYR   219      26.583 -51.182 -14.153  1.00 45.94           N
ATOM   3495  H   TYR   219      25.998 -50.406 -13.879  1.00 45.94           H
ATOM   3496  CA  TYR   219      25.899 -52.451 -14.430  1.00 45.94           C
ATOM   3497  HA  TYR   219      26.185 -53.127 -13.624  1.00 45.94           H
ATOM   3498  C   TYR   219      26.456 -53.018 -15.752  1.00 45.94           C
ATOM   3499  O   TYR   219      26.753 -54.178 -15.850  1.00 45.94           O
ATOM   3500  CB  TYR   219      24.402 -52.305 -14.664  1.00 45.94           C
ATOM   3501 1HB  TYR   219      24.234 -51.674 -15.537  1.00 45.94           H
ATOM   3502 2HB  TYR   219      24.097 -53.341 -14.812  1.00 45.94           H
ATOM   3503  CG  TYR   219      23.523 -51.736 -13.523  1.00 45.94           C
ATOM   3504  CD1 TYR   219      23.987 -51.752 -12.167  1.00 45.94           C
ATOM   3505  HD1 TYR   219      25.006 -52.029 -11.943  1.00 45.94           H
ATOM   3506  CD2 TYR   219      22.308 -51.196 -13.819  1.00 45.94           C
ATOM   3507  HD2 TYR   219      21.986 -51.265 -14.848  1.00 45.94           H
ATOM   3508  CE1 TYR   219      23.109 -51.349 -11.184  1.00 45.94           C
ATOM   3509  HE1 TYR   219      23.434 -51.374 -10.154  1.00 45.94           H
ATOM   3510  CE2 TYR   219      21.425 -50.749 -12.833  1.00 45.94           C
ATOM   3511  HE2 TYR   219      20.442 -50.372 -13.076  1.00 45.94           H
ATOM   3512  CZ  TYR   219      21.791 -50.827 -11.449  1.00 45.94           C
ATOM   3513  OH  TYR   219      20.878 -50.385 -10.511  1.00 45.94           O
ATOM   3514  HH  TYR   219      20.284 -49.726 -10.880  1.00 45.94           H
ATOM   3515  N   CYS   220      26.782 -52.197 -16.784  1.00 61.69           N
ATOM   3516  H   CYS   220      26.602 -51.208 -16.679  1.00 61.69           H
ATOM   3517  CA  CYS   220      27.510 -52.648 -17.944  1.00 61.69           C
ATOM   3518  HA  CYS   220      26.909 -53.335 -18.539  1.00 61.69           H
ATOM   3519  C   CYS   220      28.813 -53.438 -17.550  1.00 61.69           C
ATOM   3520  O   CYS   220      29.091 -54.504 -18.013  1.00 61.69           O
ATOM   3521  CB  CYS   220      27.978 -51.528 -18.831  1.00 61.69           C
ATOM   3522 1HB  CYS   220      28.447 -50.735 -18.248  1.00 61.69           H
ATOM   3523 2HB  CYS   220      28.686 -51.889 -19.578  1.00 61.69           H
ATOM   3524  SG  CYS   220      26.510 -50.843 -19.657  1.00 61.69           S
ATOM   3525  HG  CYS   220      25.940 -50.375 -18.543  1.00 61.69           H
ATOM   3526  N   ILE   221      29.686 -52.817 -16.737  1.00 80.95           N
ATOM   3527  H   ILE   221      29.509 -51.916 -16.315  1.00 80.95           H
ATOM   3528  CA  ILE   221      30.957 -53.465 -16.343  1.00 80.95           C
ATOM   3529  HA  ILE   221      31.473 -53.609 -17.293  1.00 80.95           H
ATOM   3530  C   ILE   221      30.672 -54.799 -15.694  1.00 80.95           C
ATOM   3531  O   ILE   221      31.362 -55.758 -15.956  1.00 80.95           O
ATOM   3532  CB  ILE   221      31.892 -52.569 -15.539  1.00 80.95           C
ATOM   3533  HB  ILE   221      31.372 -52.195 -14.658  1.00 80.95           H
ATOM   3534  CG1 ILE   221      32.376 -51.364 -16.402  1.00 80.95           C
ATOM   3535 1HG1 ILE   221      32.986 -51.768 -17.210  1.00 80.95           H
ATOM   3536 2HG1 ILE   221      31.521 -51.019 -16.984  1.00 80.95           H
ATOM   3537  CG2 ILE   221      33.123 -53.370 -15.038  1.00 80.95           C
ATOM   3538 1HG2 ILE   221      33.710 -52.740 -14.369  1.00 80.95           H
ATOM   3539 2HG2 ILE   221      33.704 -53.590 -15.934  1.00 80.95           H
ATOM   3540 3HG2 ILE   221      32.868 -54.301 -14.531  1.00 80.95           H
ATOM   3541  CD1 ILE   221      33.024 -50.199 -15.615  1.00 80.95           C
ATOM   3542 1HD1 ILE   221      32.957 -50.529 -14.579  1.00 80.95           H
ATOM   3543 2HD1 ILE   221      32.535 -49.230 -15.721  1.00 80.95           H
ATOM   3544 3HD1 ILE   221      34.072 -50.109 -15.901  1.00 80.95           H
ATOM   3545  N   ILE   222      29.638 -54.935 -14.843  1.00 45.31           N
ATOM   3546  H   ILE   222      28.941 -54.215 -14.709  1.00 45.31           H
ATOM   3547  CA  ILE   222      29.176 -56.269 -14.234  1.00 45.31           C
ATOM   3548  HA  ILE   222      30.068 -56.625 -13.720  1.00 45.31           H
ATOM   3549  C   ILE   222      28.807 -57.349 -15.300  1.00 45.31           C
ATOM   3550  O   ILE   222      29.588 -58.324 -15.433  1.00 45.31           O
ATOM   3551  CB  ILE   222      28.092 -55.870 -13.200  1.00 45.31           C
ATOM   3552  HB  ILE   222      27.378 -55.215 -13.700  1.00 45.31           H
ATOM   3553  CG1 ILE   222      28.713 -55.082 -12.014  1.00 45.31           C
ATOM   3554 1HG1 ILE   222      29.495 -55.702 -11.578  1.00 45.31           H
ATOM   3555 2HG1 ILE   222      29.247 -54.227 -12.429  1.00 45.31           H
ATOM   3556  CG2 ILE   222      27.279 -57.125 -12.817  1.00 45.31           C
ATOM   3557 1HG2 ILE   222      26.940 -57.651 -13.710  1.00 45.31           H
ATOM   3558 2HG2 ILE   222      26.419 -56.862 -12.201  1.00 45.31           H
ATOM   3559 3HG2 ILE   222      27.951 -57.768 -12.248  1.00 45.31           H
ATOM   3560  CD1 ILE   222      27.743 -54.503 -10.921  1.00 45.31           C
ATOM   3561 1HD1 ILE   222      28.391 -53.976 -10.221  1.00 45.31           H
ATOM   3562 2HD1 ILE   222      27.132 -55.225 -10.379  1.00 45.31           H
ATOM   3563 3HD1 ILE   222      27.096 -53.787 -11.428  1.00 45.31           H
ATOM   3564  N   ILE   223      27.800 -57.070 -16.061  1.00 40.75           N
ATOM   3565  H   ILE   223      27.300 -56.211 -15.878  1.00 40.75           H
ATOM   3566  CA  ILE   223      27.198 -57.976 -17.049  1.00 40.75           C
ATOM   3567  HA  ILE   223      26.797 -58.848 -16.533  1.00 40.75           H
ATOM   3568  C   ILE   223      28.178 -58.466 -18.133  1.00 40.75           C
ATOM   3569  O   ILE   223      28.026 -59.617 -18.607  1.00 40.75           O
ATOM   3570  CB  ILE   223      25.891 -57.350 -17.649  1.00 40.75           C
ATOM   3571  HB  ILE   223      25.410 -58.133 -18.234  1.00 40.75           H
ATOM   3572  CG1 ILE   223      26.156 -56.078 -18.511  1.00 40.75           C
ATOM   3573 1HG1 ILE   223      26.138 -55.221 -17.837  1.00 40.75           H
ATOM   3574 2HG1 ILE   223      27.188 -56.133 -18.858  1.00 40.75           H
ATOM   3575  CG2 ILE   223      24.796 -57.023 -16.581  1.00 40.75           C
ATOM   3576 1HG2 ILE   223      23.901 -56.898 -17.190  1.00 40.75           H
ATOM   3577 2HG2 ILE   223      24.991 -56.105 -16.028  1.00 40.75           H
ATOM   3578 3HG2 ILE   223      24.647 -57.845 -15.880  1.00 40.75           H
ATOM   3579  CD1 ILE   223      25.134 -56.018 -19.671  1.00 40.75           C
ATOM   3580 1HD1 ILE   223      24.117 -56.238 -19.345  1.00 40.75           H
ATOM   3581 2HD1 ILE   223      25.445 -56.752 -20.414  1.00 40.75           H
ATOM   3582 3HD1 ILE   223      25.169 -55.020 -20.108  1.00 40.75           H
ATOM   3583  N   SER   224      29.267 -57.708 -18.431  1.00 71.80           N
ATOM   3584  H   SER   224      29.366 -56.872 -17.873  1.00 71.80           H
ATOM   3585  CA  SER   224      30.354 -58.088 -19.303  1.00 71.80           C
ATOM   3586  HA  SER   224      30.001 -58.015 -20.332  1.00 71.80           H
ATOM   3587  C   SER   224      30.977 -59.445 -19.061  1.00 71.80           C
ATOM   3588  O   SER   224      31.340 -60.019 -20.033  1.00 71.80           O
ATOM   3589  CB  SER   224      31.490 -57.054 -19.282  1.00 71.80           C
ATOM   3590 1HB  SER   224      32.128 -57.215 -20.151  1.00 71.80           H
ATOM   3591 2HB  SER   224      31.056 -56.054 -19.320  1.00 71.80           H
ATOM   3592  OG  SER   224      32.200 -57.054 -18.094  1.00 71.80           O
ATOM   3593  HG  SER   224      31.818 -56.429 -17.474  1.00 71.80           H
ATOM   3594  N   LYS   225      31.110 -59.950 -17.813  1.00111.49           N
ATOM   3595  H   LYS   225      30.712 -59.433 -17.042  1.00111.49           H
ATOM   3596  CA  LYS   225      31.747 -61.257 -17.353  1.00111.49           C
ATOM   3597  HA  LYS   225      31.866 -61.886 -18.235  1.00111.49           H
ATOM   3598  C   LYS   225      30.984 -61.999 -16.280  1.00111.49           C
ATOM   3599  O   LYS   225      31.380 -63.028 -15.820  1.00111.49           O
ATOM   3600  CB  LYS   225      33.217 -60.993 -16.880  1.00111.49           C
ATOM   3601 1HB  LYS   225      33.159 -60.296 -16.045  1.00111.49           H
ATOM   3602 2HB  LYS   225      33.608 -61.946 -16.523  1.00111.49           H
ATOM   3603  CG  LYS   225      34.145 -60.438 -17.979  1.00111.49           C
ATOM   3604 1HG  LYS   225      34.152 -61.142 -18.812  1.00111.49           H
ATOM   3605 2HG  LYS   225      33.736 -59.490 -18.328  1.00111.49           H
ATOM   3606  CD  LYS   225      35.548 -60.276 -17.422  1.00111.49           C
ATOM   3607 1HD  LYS   225      35.541 -59.568 -16.593  1.00111.49           H
ATOM   3608 2HD  LYS   225      35.917 -61.233 -17.055  1.00111.49           H
ATOM   3609  CE  LYS   225      36.611 -59.779 -18.425  1.00111.49           C
ATOM   3610 1HE  LYS   225      36.386 -60.207 -19.402  1.00111.49           H
ATOM   3611 2HE  LYS   225      36.518 -58.696 -18.513  1.00111.49           H
ATOM   3612  NZ  LYS   225      37.940 -60.190 -17.967  1.00111.49           N
ATOM   3613 1HZ  LYS   225      38.237 -59.543 -17.250  1.00111.49           H
ATOM   3614 2HZ  LYS   225      38.623 -60.205 -18.711  1.00111.49           H
ATOM   3615 3HZ  LYS   225      37.854 -61.115 -17.571  1.00111.49           H
ATOM   3616  N   LEU   226      29.887 -61.425 -15.723  1.00155.66           N
ATOM   3617  H   LEU   226      29.591 -60.524 -16.072  1.00155.66           H
ATOM   3618  CA  LEU   226      29.061 -61.954 -14.599  1.00155.66           C
ATOM   3619  HA  LEU   226      29.650 -61.950 -13.681  1.00155.66           H
ATOM   3620  C   LEU   226      28.518 -63.393 -14.799  1.00155.66           C
ATOM   3621  O   LEU   226      28.244 -64.100 -13.815  1.00155.66           O
ATOM   3622  CB  LEU   226      27.887 -60.961 -14.306  1.00155.66           C
ATOM   3623 1HB  LEU   226      28.339 -59.993 -14.085  1.00155.66           H
ATOM   3624 2HB  LEU   226      27.314 -60.868 -15.229  1.00155.66           H
ATOM   3625  CG  LEU   226      26.975 -61.444 -13.115  1.00155.66           C
ATOM   3626  HG  LEU   226      26.688 -62.469 -13.349  1.00155.66           H
ATOM   3627  CD1 LEU   226      27.634 -61.609 -11.759  1.00155.66           C
ATOM   3628 1HD1 LEU   226      28.494 -62.239 -11.988  1.00155.66           H
ATOM   3629 2HD1 LEU   226      27.013 -62.100 -11.010  1.00155.66           H
ATOM   3630 3HD1 LEU   226      27.978 -60.649 -11.374  1.00155.66           H
ATOM   3631  CD2 LEU   226      25.722 -60.547 -12.941  1.00155.66           C
ATOM   3632 1HD2 LEU   226      25.943 -59.580 -12.489  1.00155.66           H
ATOM   3633 2HD2 LEU   226      25.021 -61.092 -12.308  1.00155.66           H
ATOM   3634 3HD2 LEU   226      25.281 -60.397 -13.926  1.00155.66           H
ATOM   3635  N   SER   227      28.211 -63.728 -16.020  1.00139.21           N
ATOM   3636  H   SER   227      28.270 -62.981 -16.698  1.00139.21           H
ATOM   3637  CA  SER   227      27.744 -65.024 -16.483  1.00139.21           C
ATOM   3638  HA  SER   227      26.771 -65.253 -16.050  1.00139.21           H
ATOM   3639  C   SER   227      28.713 -66.170 -16.012  1.00139.21           C
ATOM   3640  O   SER   227      29.872 -66.027 -15.742  1.00139.21           O
ATOM   3641  CB  SER   227      27.751 -65.284 -18.012  1.00139.21           C
ATOM   3642 1HB  SER   227      28.783 -65.224 -18.357  1.00139.21           H
ATOM   3643 2HB  SER   227      27.267 -66.244 -18.190  1.00139.21           H
ATOM   3644  OG  SER   227      26.945 -64.343 -18.798  1.00139.21           O
ATOM   3645  HG  SER   227      27.350 -63.489 -18.634  1.00139.21           H
ATOM   3646  N   HIS   228      28.173 -67.363 -16.112  1.00 59.11           N
ATOM   3647  H   HIS   228      27.183 -67.411 -16.305  1.00 59.11           H
ATOM   3648  CA  HIS   228      28.867 -68.651 -15.951  1.00 59.11           C
ATOM   3649  HA  HIS   228      28.094 -69.384 -16.183  1.00 59.11           H
ATOM   3650  C   HIS   228      29.404 -69.023 -14.519  1.00 59.11           C
ATOM   3651  O   HIS   228      29.008 -70.060 -13.977  1.00 59.11           O
ATOM   3652  CB  HIS   228      29.888 -68.925 -17.041  1.00 59.11           C
ATOM   3653 1HB  HIS   228      30.776 -68.395 -16.695  1.00 59.11           H
ATOM   3654 2HB  HIS   228      30.224 -69.961 -16.993  1.00 59.11           H
ATOM   3655  CG  HIS   228      29.571 -68.545 -18.447  1.00 59.11           C
ATOM   3656  ND1 HIS   228      30.574 -68.397 -19.384  1.00 59.11           N
ATOM   3657  CD2 HIS   228      28.377 -68.423 -19.098  1.00 59.11           C
ATOM   3658  HD2 HIS   228      27.392 -68.446 -18.655  1.00 59.11           H
ATOM   3659  CE1 HIS   228      29.916 -68.089 -20.528  1.00 59.11           C
ATOM   3660  HE1 HIS   228      30.487 -67.702 -21.359  1.00 59.11           H
ATOM   3661  NE2 HIS   228      28.615 -68.187 -20.388  1.00 59.11           N
ATOM   3662  HE2 HIS   228      27.973 -68.108 -21.164  1.00 59.11           H
ATOM   3663  N   SER   229      30.080 -68.141 -13.832  1.00 52.50           N
ATOM   3664  H   SER   229      30.052 -67.206 -14.213  1.00 52.50           H
ATOM   3665  CA  SER   229      30.742 -68.259 -12.507  1.00 52.50           C
ATOM   3666  HA  SER   229      31.362 -69.153 -12.585  1.00 52.50           H
ATOM   3667  C   SER   229      29.633 -68.513 -11.483  1.00 52.50           C
ATOM   3668  O   SER   229      28.642 -67.819 -11.424  1.00 52.50           O
ATOM   3669  CB  SER   229      31.545 -67.015 -12.168  1.00 52.50           C
ATOM   3670 1HB  SER   229      32.252 -66.798 -12.968  1.00 52.50           H
ATOM   3671 2HB  SER   229      30.873 -66.203 -11.889  1.00 52.50           H
ATOM   3672  OG  SER   229      32.226 -67.329 -11.033  1.00 52.50           O
ATOM   3673  HG  SER   229      32.510 -66.550 -10.548  1.00 52.50           H
ATOM   3674  N   LYS   230      29.827 -69.488 -10.542  1.00 98.50           N
ATOM   3675  H   LYS   230      30.595 -70.112 -10.744  1.00 98.50           H
ATOM   3676  CA  LYS   230      28.911 -69.773  -9.501  1.00 98.50           C
ATOM   3677  HA  LYS   230      27.929 -69.431  -9.828  1.00 98.50           H
ATOM   3678  C   LYS   230      29.198 -69.153  -8.117  1.00 98.50           C
ATOM   3679  O   LYS   230      30.319 -69.193  -7.631  1.00 98.50           O
ATOM   3680  CB  LYS   230      28.745 -71.280  -9.226  1.00 98.50           C
ATOM   3681 1HB  LYS   230      29.642 -71.640  -8.721  1.00 98.50           H
ATOM   3682 2HB  LYS   230      27.967 -71.410  -8.473  1.00 98.50           H
ATOM   3683  CG  LYS   230      28.544 -72.241 -10.377  1.00 98.50           C
ATOM   3684 1HG  LYS   230      29.439 -72.283 -10.998  1.00 98.50           H
ATOM   3685 2HG  LYS   230      28.520 -73.269 -10.014  1.00 98.50           H
ATOM   3686  CD  LYS   230      27.253 -71.764 -11.120  1.00 98.50           C
ATOM   3687 1HD  LYS   230      26.416 -71.933 -10.443  1.00 98.50           H
ATOM   3688 2HD  LYS   230      27.417 -70.724 -11.405  1.00 98.50           H
ATOM   3689  CE  LYS   230      27.119 -72.415 -12.501  1.00 98.50           C
ATOM   3690 1HE  LYS   230      28.019 -72.209 -13.081  1.00 98.50           H
ATOM   3691 2HE  LYS   230      26.856 -73.465 -12.376  1.00 98.50           H
ATOM   3692  NZ  LYS   230      26.058 -71.824 -13.351  1.00 98.50           N
ATOM   3693 1HZ  LYS   230      26.353 -70.874 -13.526  1.00 98.50           H
ATOM   3694 2HZ  LYS   230      25.186 -71.818 -12.841  1.00 98.50           H
ATOM   3695 3HZ  LYS   230      25.931 -72.305 -14.230  1.00 98.50           H
ATOM   3696  N   GLY   231      28.125 -68.692  -7.501  1.00 60.76           N
ATOM   3697  H   GLY   231      27.219 -68.880  -7.906  1.00 60.76           H
ATOM   3698  CA  GLY   231      28.175 -68.433  -6.067  1.00 60.76           C
ATOM   3699 1HA  GLY   231      28.321 -69.436  -5.666  1.00 60.76           H
ATOM   3700 2HA  GLY   231      28.995 -67.790  -5.747  1.00 60.76           H
ATOM   3701  C   GLY   231      26.854 -67.869  -5.589  1.00 60.76           C
ATOM   3702  O   GLY   231      26.595 -66.692  -5.586  1.00 60.76           O
ATOM   3703  N   HIS   232      26.058 -68.719  -4.944  1.00 80.81           N
ATOM   3704  H   HIS   232      26.287 -69.677  -4.720  1.00 80.81           H
ATOM   3705  CA  HIS   232      24.661 -68.318  -4.655  1.00 80.81           C
ATOM   3706  HA  HIS   232      24.185 -68.048  -5.598  1.00 80.81           H
ATOM   3707  C   HIS   232      24.554 -67.113  -3.700  1.00 80.81           C
ATOM   3708  O   HIS   232      23.771 -66.213  -3.933  1.00 80.81           O
ATOM   3709  CB  HIS   232      23.793 -69.499  -4.205  1.00 80.81           C
ATOM   3710 1HB  HIS   232      23.764 -70.170  -5.064  1.00 80.81           H
ATOM   3711 2HB  HIS   232      24.328 -69.914  -3.350  1.00 80.81           H
ATOM   3712  CG  HIS   232      22.376 -69.176  -3.786  1.00 80.81           C
ATOM   3713  ND1 HIS   232      21.339 -68.872  -4.608  1.00 80.81           N
ATOM   3714  HD1 HIS   232      21.366 -68.688  -5.601  1.00 80.81           H
ATOM   3715  CD2 HIS   232      21.861 -68.933  -2.513  1.00 80.81           C
ATOM   3716  HD2 HIS   232      22.368 -69.036  -1.564  1.00 80.81           H
ATOM   3717  CE1 HIS   232      20.323 -68.435  -3.861  1.00 80.81           C
ATOM   3718  HE1 HIS   232      19.385 -68.106  -4.284  1.00 80.81           H
ATOM   3719  NE2 HIS   232      20.573 -68.458  -2.594  1.00 80.81           N
ATOM   3720  N   GLN   233      25.330 -67.144  -2.576  1.00 81.29           N
ATOM   3721  H   GLN   233      26.006 -67.871  -2.388  1.00 81.29           H
ATOM   3722  CA  GLN   233      25.208 -66.111  -1.514  1.00 81.29           C
ATOM   3723  HA  GLN   233      24.153 -66.053  -1.246  1.00 81.29           H
ATOM   3724  C   GLN   233      25.630 -64.759  -2.117  1.00 81.29           C
ATOM   3725  O   GLN   233      25.010 -63.743  -1.892  1.00 81.29           O
ATOM   3726  CB  GLN   233      25.860 -66.429  -0.225  1.00 81.29           C
ATOM   3727 1HB  GLN   233      26.866 -66.824  -0.372  1.00 81.29           H
ATOM   3728 2HB  GLN   233      25.889 -65.517   0.371  1.00 81.29           H
ATOM   3729  CG  GLN   233      25.017 -67.479   0.512  1.00 81.29           C
ATOM   3730 1HG  GLN   233      24.842 -68.276  -0.212  1.00 81.29           H
ATOM   3731 2HG  GLN   233      25.549 -67.885   1.372  1.00 81.29           H
ATOM   3732  CD  GLN   233      23.622 -67.005   1.017  1.00 81.29           C
ATOM   3733  OE1 GLN   233      23.300 -65.803   1.224  1.00 81.29           O
ATOM   3734  NE2 GLN   233      22.668 -67.913   1.195  1.00 81.29           N
ATOM   3735 1HE2 GLN   233      21.944 -67.506   1.770  1.00 81.29           H
ATOM   3736 2HE2 GLN   233      22.910 -68.887   1.302  1.00 81.29           H
ATOM   3737  N   LYS   234      26.779 -64.663  -2.738  1.00 34.50           N
ATOM   3738  H   LYS   234      27.373 -65.479  -2.703  1.00 34.50           H
ATOM   3739  CA  LYS   234      27.351 -63.451  -3.321  1.00 34.50           C
ATOM   3740  HA  LYS   234      27.491 -62.612  -2.640  1.00 34.50           H
ATOM   3741  C   LYS   234      26.516 -62.865  -4.537  1.00 34.50           C
ATOM   3742  O   LYS   234      26.225 -61.673  -4.545  1.00 34.50           O
ATOM   3743  CB  LYS   234      28.805 -63.693  -3.743  1.00 34.50           C
ATOM   3744 1HB  LYS   234      28.877 -64.667  -4.227  1.00 34.50           H
ATOM   3745 2HB  LYS   234      29.038 -63.055  -4.596  1.00 34.50           H
ATOM   3746  CG  LYS   234      29.947 -63.579  -2.737  1.00 34.50           C
ATOM   3747 1HG  LYS   234      30.021 -62.549  -2.386  1.00 34.50           H
ATOM   3748 2HG  LYS   234      29.712 -64.170  -1.852  1.00 34.50           H
ATOM   3749  CD  LYS   234      31.298 -63.993  -3.354  1.00 34.50           C
ATOM   3750 1HD  LYS   234      31.464 -63.397  -4.251  1.00 34.50           H
ATOM   3751 2HD  LYS   234      32.082 -63.815  -2.617  1.00 34.50           H
ATOM   3752  CE  LYS   234      31.268 -65.479  -3.758  1.00 34.50           C
ATOM   3753 1HE  LYS   234      30.825 -66.051  -2.942  1.00 34.50           H
ATOM   3754 2HE  LYS   234      30.527 -65.609  -4.546  1.00 34.50           H
ATOM   3755  NZ  LYS   234      32.628 -65.925  -4.171  1.00 34.50           N
ATOM   3756 1HZ  LYS   234      33.190 -65.936  -3.332  1.00 34.50           H
ATOM   3757 2HZ  LYS   234      33.035 -65.287  -4.841  1.00 34.50           H
ATOM   3758 3HZ  LYS   234      32.595 -66.853  -4.567  1.00 34.50           H
ATOM   3759  N   ARG   235      26.082 -63.719  -5.469  1.00 98.82           N
ATOM   3760  H   ARG   235      26.388 -64.669  -5.309  1.00 98.82           H
ATOM   3761  CA  ARG   235      25.051 -63.530  -6.498  1.00 98.82           C
ATOM   3762  HA  ARG   235      25.447 -62.769  -7.170  1.00 98.82           H
ATOM   3763  C   ARG   235      23.766 -62.868  -5.837  1.00 98.82           C
ATOM   3764  O   ARG   235      23.238 -61.894  -6.373  1.00 98.82           O
ATOM   3765  CB  ARG   235      24.738 -64.838  -7.315  1.00 98.82           C
ATOM   3766 1HB  ARG   235      25.718 -65.238  -7.574  1.00 98.82           H
ATOM   3767 2HB  ARG   235      24.132 -65.533  -6.734  1.00 98.82           H
ATOM   3768  CG  ARG   235      23.983 -64.533  -8.633  1.00 98.82           C
ATOM   3769 1HG  ARG   235      23.843 -65.431  -9.236  1.00 98.82           H
ATOM   3770 2HG  ARG   235      22.996 -64.104  -8.459  1.00 98.82           H
ATOM   3771  CD  ARG   235      24.740 -63.503  -9.567  1.00 98.82           C
ATOM   3772 1HD  ARG   235      24.885 -62.555  -9.050  1.00 98.82           H
ATOM   3773 2HD  ARG   235      25.728 -63.820  -9.901  1.00 98.82           H
ATOM   3774  NE  ARG   235      23.939 -63.203 -10.804  1.00 98.82           N
ATOM   3775  HE  ARG   235      23.159 -62.561 -10.786  1.00 98.82           H
ATOM   3776  CZ  ARG   235      24.096 -63.928 -11.980  1.00 98.82           C
ATOM   3777  NH1 ARG   235      24.996 -64.833 -12.148  1.00 98.82           N
ATOM   3778 1HH1 ARG   235      25.605 -65.165 -11.414  1.00 98.82           H
ATOM   3779 2HH1 ARG   235      25.078 -65.209 -13.082  1.00 98.82           H
ATOM   3780  NH2 ARG   235      23.345 -63.668 -12.961  1.00 98.82           N
ATOM   3781 1HH2 ARG   235      22.709 -62.885 -12.914  1.00 98.82           H
ATOM   3782 2HH2 ARG   235      23.407 -64.219 -13.806  1.00 98.82           H
ATOM   3783  N   LYS   236      23.349 -63.397  -4.665  1.00 88.37           N
ATOM   3784  H   LYS   236      23.738 -64.286  -4.383  1.00 88.37           H
ATOM   3785  CA  LYS   236      22.145 -62.940  -3.996  1.00 88.37           C
ATOM   3786  HA  LYS   236      21.388 -62.844  -4.774  1.00 88.37           H
ATOM   3787  C   LYS   236      22.337 -61.549  -3.346  1.00 88.37           C
ATOM   3788  O   LYS   236      21.478 -60.706  -3.444  1.00 88.37           O
ATOM   3789  CB  LYS   236      21.646 -63.977  -2.986  1.00 88.37           C
ATOM   3790 1HB  LYS   236      21.510 -64.933  -3.492  1.00 88.37           H
ATOM   3791 2HB  LYS   236      22.442 -64.196  -2.275  1.00 88.37           H
ATOM   3792  CG  LYS   236      20.345 -63.598  -2.224  1.00 88.37           C
ATOM   3793 1HG  LYS   236      20.608 -62.852  -1.474  1.00 88.37           H
ATOM   3794 2HG  LYS   236      19.653 -63.169  -2.949  1.00 88.37           H
ATOM   3795  CD  LYS   236      19.629 -64.863  -1.726  1.00 88.37           C
ATOM   3796 1HD  LYS   236      18.702 -64.572  -1.234  1.00 88.37           H
ATOM   3797 2HD  LYS   236      19.340 -65.466  -2.587  1.00 88.37           H
ATOM   3798  CE  LYS   236      20.495 -65.686  -0.761  1.00 88.37           C
ATOM   3799 1HE  LYS   236      19.981 -66.621  -0.536  1.00 88.37           H
ATOM   3800 2HE  LYS   236      21.401 -65.999  -1.280  1.00 88.37           H
ATOM   3801  NZ  LYS   236      20.720 -64.974   0.518  1.00 88.37           N
ATOM   3802 1HZ  LYS   236      20.948 -64.001   0.368  1.00 88.37           H
ATOM   3803 2HZ  LYS   236      21.495 -65.437   0.971  1.00 88.37           H
ATOM   3804 3HZ  LYS   236      19.898 -65.041   1.102  1.00 88.37           H
ATOM   3805  N   ALA   237      23.471 -61.272  -2.844  1.00 30.50           N
ATOM   3806  H   ALA   237      24.115 -62.046  -2.764  1.00 30.50           H
ATOM   3807  CA  ALA   237      23.859 -60.007  -2.241  1.00 30.50           C
ATOM   3808  HA  ALA   237      23.099 -59.708  -1.520  1.00 30.50           H
ATOM   3809  C   ALA   237      24.006 -58.934  -3.306  1.00 30.50           C
ATOM   3810  O   ALA   237      23.440 -57.891  -3.189  1.00 30.50           O
ATOM   3811  CB  ALA   237      25.204 -60.161  -1.451  1.00 30.50           C
ATOM   3812 1HB  ALA   237      25.665 -59.238  -1.100  1.00 30.50           H
ATOM   3813 2HB  ALA   237      25.923 -60.723  -2.048  1.00 30.50           H
ATOM   3814 3HB  ALA   237      24.895 -60.761  -0.595  1.00 30.50           H
ATOM   3815  N   LEU   238      24.695 -59.223  -4.425  1.00127.86           N
ATOM   3816  H   LEU   238      25.267 -60.056  -4.398  1.00127.86           H
ATOM   3817  CA  LEU   238      24.735 -58.469  -5.701  1.00127.86           C
ATOM   3818  HA  LEU   238      25.203 -57.501  -5.522  1.00127.86           H
ATOM   3819  C   LEU   238      23.255 -58.123  -6.178  1.00127.86           C
ATOM   3820  O   LEU   238      23.015 -56.970  -6.504  1.00127.86           O
ATOM   3821  CB  LEU   238      25.600 -59.262  -6.675  1.00127.86           C
ATOM   3822 1HB  LEU   238      26.620 -59.319  -6.295  1.00127.86           H
ATOM   3823 2HB  LEU   238      25.105 -60.201  -6.922  1.00127.86           H
ATOM   3824  CG  LEU   238      25.637 -58.616  -8.067  1.00127.86           C
ATOM   3825  HG  LEU   238      24.623 -58.577  -8.465  1.00127.86           H
ATOM   3826  CD1 LEU   238      26.285 -57.276  -7.985  1.00127.86           C
ATOM   3827 1HD1 LEU   238      26.270 -56.842  -8.984  1.00127.86           H
ATOM   3828 2HD1 LEU   238      27.305 -57.272  -7.601  1.00127.86           H
ATOM   3829 3HD1 LEU   238      25.645 -56.690  -7.324  1.00127.86           H
ATOM   3830  CD2 LEU   238      26.465 -59.411  -9.033  1.00127.86           C
ATOM   3831 1HD2 LEU   238      26.253 -59.060 -10.043  1.00127.86           H
ATOM   3832 2HD2 LEU   238      26.183 -60.461  -8.946  1.00127.86           H
ATOM   3833 3HD2 LEU   238      27.529 -59.302  -8.826  1.00127.86           H
ATOM   3834  N   LYS   239      22.334 -59.062  -6.193  1.00 81.78           N
ATOM   3835  H   LYS   239      22.551 -59.944  -5.753  1.00 81.78           H
ATOM   3836  CA  LYS   239      20.942 -58.881  -6.633  1.00 81.78           C
ATOM   3837  HA  LYS   239      20.923 -58.348  -7.584  1.00 81.78           H
ATOM   3838  C   LYS   239      20.066 -58.059  -5.636  1.00 81.78           C
ATOM   3839  O   LYS   239      19.585 -56.994  -6.042  1.00 81.78           O
ATOM   3840  CB  LYS   239      20.286 -60.258  -6.895  1.00 81.78           C
ATOM   3841 1HB  LYS   239      20.475 -60.892  -6.028  1.00 81.78           H
ATOM   3842 2HB  LYS   239      19.205 -60.133  -6.842  1.00 81.78           H
ATOM   3843  CG  LYS   239      20.746 -60.884  -8.247  1.00 81.78           C
ATOM   3844 1HG  LYS   239      20.274 -60.310  -9.045  1.00 81.78           H
ATOM   3845 2HG  LYS   239      21.824 -60.740  -8.320  1.00 81.78           H
ATOM   3846  CD  LYS   239      20.463 -62.348  -8.384  1.00 81.78           C
ATOM   3847 1HD  LYS   239      20.947 -62.768  -9.266  1.00 81.78           H
ATOM   3848 2HD  LYS   239      20.888 -62.916  -7.556  1.00 81.78           H
ATOM   3849  CE  LYS   239      19.036 -62.856  -8.450  1.00 81.78           C
ATOM   3850 1HE  LYS   239      19.024 -63.946  -8.423  1.00 81.78           H
ATOM   3851 2HE  LYS   239      18.475 -62.514  -7.580  1.00 81.78           H
ATOM   3852  NZ  LYS   239      18.359 -62.351  -9.673  1.00 81.78           N
ATOM   3853 1HZ  LYS   239      18.809 -62.678 -10.515  1.00 81.78           H
ATOM   3854 2HZ  LYS   239      18.352 -61.341  -9.665  1.00 81.78           H
ATOM   3855 3HZ  LYS   239      17.409 -62.695  -9.642  1.00 81.78           H
ATOM   3856  N   THR   240      20.211 -58.279  -4.332  1.00 33.12           N
ATOM   3857  H   THR   240      20.579 -59.176  -4.049  1.00 33.12           H
ATOM   3858  CA  THR   240      19.782 -57.380  -3.251  1.00 33.12           C
ATOM   3859  HA  THR   240      18.703 -57.243  -3.330  1.00 33.12           H
ATOM   3860  C   THR   240      20.413 -55.945  -3.258  1.00 33.12           C
ATOM   3861  O   THR   240      19.696 -54.963  -3.002  1.00 33.12           O
ATOM   3862  CB  THR   240      19.908 -58.097  -1.874  1.00 33.12           C
ATOM   3863  HB  THR   240      20.958 -58.355  -1.736  1.00 33.12           H
ATOM   3864  OG1 THR   240      19.098 -59.272  -1.844  1.00 33.12           O
ATOM   3865  HG1 THR   240      19.504 -59.881  -1.222  1.00 33.12           H
ATOM   3866  CG2 THR   240      19.528 -57.179  -0.679  1.00 33.12           C
ATOM   3867 1HG2 THR   240      18.579 -56.661  -0.820  1.00 33.12           H
ATOM   3868 2HG2 THR   240      20.329 -56.447  -0.571  1.00 33.12           H
ATOM   3869 3HG2 THR   240      19.475 -57.797   0.217  1.00 33.12           H
ATOM   3870  N   THR   241      21.692 -55.757  -3.539  1.00102.02           N
ATOM   3871  H   THR   241      22.321 -56.529  -3.706  1.00102.02           H
ATOM   3872  CA  THR   241      22.334 -54.411  -3.611  1.00102.02           C
ATOM   3873  HA  THR   241      22.150 -53.847  -2.697  1.00102.02           H
ATOM   3874  C   THR   241      21.777 -53.528  -4.788  1.00102.02           C
ATOM   3875  O   THR   241      21.150 -52.500  -4.542  1.00102.02           O
ATOM   3876  CB  THR   241      23.847 -54.557  -3.753  1.00102.02           C
ATOM   3877  HB  THR   241      24.076 -55.068  -4.689  1.00102.02           H
ATOM   3878  OG1 THR   241      24.229 -55.283  -2.668  1.00102.02           O
ATOM   3879  HG1 THR   241      24.139 -56.229  -2.809  1.00102.02           H
ATOM   3880  CG2 THR   241      24.526 -53.189  -3.720  1.00102.02           C
ATOM   3881 1HG2 THR   241      24.243 -52.736  -2.769  1.00102.02           H
ATOM   3882 2HG2 THR   241      24.235 -52.530  -4.538  1.00102.02           H
ATOM   3883 3HG2 THR   241      25.605 -53.342  -3.742  1.00102.02           H
ATOM   3884  N   THR   242      21.694 -54.076  -6.015  1.00 94.79           N
ATOM   3885  H   THR   242      22.055 -55.019  -5.991  1.00 94.79           H
ATOM   3886  CA  THR   242      21.024 -53.568  -7.144  1.00 94.79           C
ATOM   3887  HA  THR   242      21.362 -52.601  -7.516  1.00 94.79           H
ATOM   3888  C   THR   242      19.499 -53.408  -6.817  1.00 94.79           C
ATOM   3889  O   THR   242      18.943 -52.445  -7.378  1.00 94.79           O
ATOM   3890  CB  THR   242      21.220 -54.548  -8.383  1.00 94.79           C
ATOM   3891  HB  THR   242      20.595 -55.414  -8.163  1.00 94.79           H
ATOM   3892  OG1 THR   242      22.593 -54.869  -8.561  1.00 94.79           O
ATOM   3893  HG1 THR   242      22.914 -55.246  -7.738  1.00 94.79           H
ATOM   3894  CG2 THR   242      20.695 -53.984  -9.730  1.00 94.79           C
ATOM   3895 1HG2 THR   242      20.994 -52.959  -9.950  1.00 94.79           H
ATOM   3896 2HG2 THR   242      19.607 -54.053  -9.722  1.00 94.79           H
ATOM   3897 3HG2 THR   242      21.096 -54.652 -10.492  1.00 94.79           H
ATOM   3898  N   THR   243      18.850 -54.225  -5.979  1.00 92.29           N
ATOM   3899  H   THR   243      19.269 -55.071  -5.620  1.00 92.29           H
ATOM   3900  CA  THR   243      17.477 -53.939  -5.670  1.00 92.29           C
ATOM   3901  HA  THR   243      16.925 -53.702  -6.580  1.00 92.29           H
ATOM   3902  C   THR   243      17.341 -52.732  -4.710  1.00 92.29           C
ATOM   3903  O   THR   243      16.377 -51.968  -4.879  1.00 92.29           O
ATOM   3904  CB  THR   243      16.793 -55.208  -5.119  1.00 92.29           C
ATOM   3905  HB  THR   243      17.430 -55.631  -4.342  1.00 92.29           H
ATOM   3906  OG1 THR   243      16.899 -56.088  -6.195  1.00 92.29           O
ATOM   3907  HG1 THR   243      17.817 -56.342  -6.317  1.00 92.29           H
ATOM   3908  CG2 THR   243      15.347 -55.186  -4.641  1.00 92.29           C
ATOM   3909 1HG2 THR   243      15.219 -54.537  -3.775  1.00 92.29           H
ATOM   3910 2HG2 THR   243      15.060 -56.204  -4.378  1.00 92.29           H
ATOM   3911 3HG2 THR   243      14.719 -54.830  -5.458  1.00 92.29           H
ATOM   3912  N   LEU   244      18.306 -52.600  -3.771  1.00134.25           N
ATOM   3913  H   LEU   244      19.008 -53.313  -3.637  1.00134.25           H
ATOM   3914  CA  LEU   244      18.373 -51.415  -2.936  1.00134.25           C
ATOM   3915  HA  LEU   244      17.342 -51.362  -2.585  1.00134.25           H
ATOM   3916  C   LEU   244      18.705 -50.143  -3.713  1.00134.25           C
ATOM   3917  O   LEU   244      18.288 -49.044  -3.364  1.00134.25           O
ATOM   3918  CB  LEU   244      19.284 -51.656  -1.709  1.00134.25           C
ATOM   3919 1HB  LEU   244      20.289 -51.876  -2.072  1.00134.25           H
ATOM   3920 2HB  LEU   244      19.481 -50.692  -1.240  1.00134.25           H
ATOM   3921  CG  LEU   244      18.812 -52.632  -0.549  1.00134.25           C
ATOM   3922  HG  LEU   244      18.591 -53.579  -1.041  1.00134.25           H
ATOM   3923  CD1 LEU   244      19.974 -52.968   0.428  1.00134.25           C
ATOM   3924 1HD1 LEU   244      20.553 -52.115   0.782  1.00134.25           H
ATOM   3925 2HD1 LEU   244      20.636 -53.677  -0.069  1.00134.25           H
ATOM   3926 3HD1 LEU   244      19.488 -53.454   1.274  1.00134.25           H
ATOM   3927  CD2 LEU   244      17.598 -52.219   0.184  1.00134.25           C
ATOM   3928 1HD2 LEU   244      17.401 -53.064   0.844  1.00134.25           H
ATOM   3929 2HD2 LEU   244      16.748 -52.071  -0.482  1.00134.25           H
ATOM   3930 3HD2 LEU   244      17.753 -51.320   0.781  1.00134.25           H
ATOM   3931  N   ILE   245      19.457 -50.291  -4.832  1.00 79.66           N
ATOM   3932  H   ILE   245      19.935 -51.170  -4.969  1.00 79.66           H
ATOM   3933  CA  ILE   245      19.562 -49.232  -5.743  1.00 79.66           C
ATOM   3934  HA  ILE   245      19.762 -48.299  -5.215  1.00 79.66           H
ATOM   3935  C   ILE   245      18.206 -48.962  -6.538  1.00 79.66           C
ATOM   3936  O   ILE   245      17.730 -47.807  -6.479  1.00 79.66           O
ATOM   3937  CB  ILE   245      20.806 -49.478  -6.693  1.00 79.66           C
ATOM   3938  HB  ILE   245      20.641 -50.456  -7.145  1.00 79.66           H
ATOM   3939  CG1 ILE   245      22.156 -49.390  -5.954  1.00 79.66           C
ATOM   3940 1HG1 ILE   245      22.381 -48.339  -5.771  1.00 79.66           H
ATOM   3941 2HG1 ILE   245      22.090 -49.985  -5.044  1.00 79.66           H
ATOM   3942  CG2 ILE   245      20.853 -48.476  -7.832  1.00 79.66           C
ATOM   3943 1HG2 ILE   245      20.839 -47.499  -7.348  1.00 79.66           H
ATOM   3944 2HG2 ILE   245      19.965 -48.587  -8.454  1.00 79.66           H
ATOM   3945 3HG2 ILE   245      21.745 -48.563  -8.452  1.00 79.66           H
ATOM   3946  CD1 ILE   245      23.372 -50.138  -6.628  1.00 79.66           C
ATOM   3947 1HD1 ILE   245      22.925 -50.998  -7.126  1.00 79.66           H
ATOM   3948 2HD1 ILE   245      24.079 -50.483  -5.872  1.00 79.66           H
ATOM   3949 3HD1 ILE   245      23.895 -49.524  -7.361  1.00 79.66           H
ATOM   3950  N   GLN   246      17.609 -49.972  -7.119  1.00 68.76           N
ATOM   3951  H   GLN   246      18.030 -50.886  -7.031  1.00 68.76           H
ATOM   3952  CA  GLN   246      16.365 -49.805  -7.776  1.00 68.76           C
ATOM   3953  HA  GLN   246      16.554 -49.164  -8.637  1.00 68.76           H
ATOM   3954  C   GLN   246      15.252 -49.061  -6.933  1.00 68.76           C
ATOM   3955  O   GLN   246      14.524 -48.215  -7.421  1.00 68.76           O
ATOM   3956  CB  GLN   246      15.902 -51.174  -8.123  1.00 68.76           C
ATOM   3957 1HB  GLN   246      16.036 -51.872  -7.296  1.00 68.76           H
ATOM   3958 2HB  GLN   246      14.829 -51.234  -8.309  1.00 68.76           H
ATOM   3959  CG  GLN   246      16.639 -51.738  -9.357  1.00 68.76           C
ATOM   3960 1HG  GLN   246      16.401 -51.214 -10.282  1.00 68.76           H
ATOM   3961 2HG  GLN   246      17.718 -51.581  -9.359  1.00 68.76           H
ATOM   3962  CD  GLN   246      16.400 -53.256  -9.617  1.00 68.76           C
ATOM   3963  OE1 GLN   246      16.144 -54.143  -8.794  1.00 68.76           O
ATOM   3964  NE2 GLN   246      16.651 -53.696 -10.855  1.00 68.76           N
ATOM   3965 1HE2 GLN   246      16.631 -54.702 -10.944  1.00 68.76           H
ATOM   3966 2HE2 GLN   246      17.021 -53.130 -11.606  1.00 68.76           H
ATOM   3967  N   ALA   247      15.089 -49.512  -5.668  1.00 22.89           N
ATOM   3968  H   ALA   247      15.571 -50.335  -5.336  1.00 22.89           H
ATOM   3969  CA  ALA   247      14.231 -48.870  -4.592  1.00 22.89           C
ATOM   3970  HA  ALA   247      13.237 -48.796  -5.034  1.00 22.89           H
ATOM   3971  C   ALA   247      14.687 -47.436  -4.220  1.00 22.89           C
ATOM   3972  O   ALA   247      13.845 -46.539  -4.074  1.00 22.89           O
ATOM   3973  CB  ALA   247      14.135 -49.776  -3.315  1.00 22.89           C
ATOM   3974 1HB  ALA   247      15.124 -49.740  -2.857  1.00 22.89           H
ATOM   3975 2HB  ALA   247      13.914 -50.798  -3.625  1.00 22.89           H
ATOM   3976 3HB  ALA   247      13.388 -49.445  -2.593  1.00 22.89           H
ATOM   3977  N   PHE   248      16.033 -47.151  -4.177  1.00 45.31           N
ATOM   3978  H   PHE   248      16.709 -47.870  -4.393  1.00 45.31           H
ATOM   3979  CA  PHE   248      16.487 -45.799  -3.991  1.00 45.31           C
ATOM   3980  HA  PHE   248      16.169 -45.473  -3.001  1.00 45.31           H
ATOM   3981  C   PHE   248      15.905 -44.882  -5.049  1.00 45.31           C
ATOM   3982  O   PHE   248      15.164 -43.934  -4.715  1.00 45.31           O
ATOM   3983  CB  PHE   248      18.004 -45.676  -3.947  1.00 45.31           C
ATOM   3984 1HB  PHE   248      18.371 -46.287  -3.122  1.00 45.31           H
ATOM   3985 2HB  PHE   248      18.514 -46.109  -4.808  1.00 45.31           H
ATOM   3986  CG  PHE   248      18.364 -44.249  -3.765  1.00 45.31           C
ATOM   3987  CD1 PHE   248      18.491 -43.381  -4.891  1.00 45.31           C
ATOM   3988  HD1 PHE   248      18.159 -43.745  -5.852  1.00 45.31           H
ATOM   3989  CD2 PHE   248      18.838 -43.780  -2.511  1.00 45.31           C
ATOM   3990  HD2 PHE   248      18.775 -44.442  -1.660  1.00 45.31           H
ATOM   3991  CE1 PHE   248      19.169 -42.135  -4.839  1.00 45.31           C
ATOM   3992  HE1 PHE   248      19.344 -41.522  -5.711  1.00 45.31           H
ATOM   3993  CE2 PHE   248      19.503 -42.562  -2.452  1.00 45.31           C
ATOM   3994  HE2 PHE   248      19.849 -42.163  -1.510  1.00 45.31           H
ATOM   3995  CZ  PHE   248      19.669 -41.745  -3.593  1.00 45.31           C
ATOM   3996  HZ  PHE   248      20.151 -40.784  -3.482  1.00 45.31           H
ATOM   3997  N   PHE   249      16.061 -45.120  -6.357  1.00 37.13           N
ATOM   3998  H   PHE   249      16.716 -45.837  -6.635  1.00 37.13           H
ATOM   3999  CA  PHE   249      15.434 -44.360  -7.455  1.00 37.13           C
ATOM   4000  HA  PHE   249      15.837 -43.353  -7.345  1.00 37.13           H
ATOM   4001  C   PHE   249      13.904 -44.279  -7.481  1.00 37.13           C
ATOM   4002  O   PHE   249      13.334 -43.171  -7.698  1.00 37.13           O
ATOM   4003  CB  PHE   249      15.987 -44.675  -8.876  1.00 37.13           C
ATOM   4004 1HB  PHE   249      15.778 -45.713  -9.134  1.00 37.13           H
ATOM   4005 2HB  PHE   249      15.463 -44.052  -9.602  1.00 37.13           H
ATOM   4006  CG  PHE   249      17.452 -44.404  -8.904  1.00 37.13           C
ATOM   4007  CD1 PHE   249      18.378 -45.445  -8.943  1.00 37.13           C
ATOM   4008  HD1 PHE   249      18.005 -46.454  -9.039  1.00 37.13           H
ATOM   4009  CD2 PHE   249      17.970 -43.090  -8.851  1.00 37.13           C
ATOM   4010  HD2 PHE   249      17.290 -42.268  -8.683  1.00 37.13           H
ATOM   4011  CE1 PHE   249      19.786 -45.244  -9.083  1.00 37.13           C
ATOM   4012  HE1 PHE   249      20.536 -45.993  -9.291  1.00 37.13           H
ATOM   4013  CE2 PHE   249      19.374 -42.838  -8.702  1.00 37.13           C
ATOM   4014  HE2 PHE   249      19.668 -41.844  -8.399  1.00 37.13           H
ATOM   4015  CZ  PHE   249      20.252 -43.879  -8.991  1.00 37.13           C
ATOM   4016  HZ  PHE   249      21.321 -43.729  -8.936  1.00 37.13           H
ATOM   4017  N   ALA   250      13.243 -45.440  -7.308  1.00 33.27           N
ATOM   4018  H   ALA   250      13.734 -46.287  -7.059  1.00 33.27           H
ATOM   4019  CA  ALA   250      11.770 -45.545  -7.359  1.00 33.27           C
ATOM   4020  HA  ALA   250      11.458 -45.174  -8.335  1.00 33.27           H
ATOM   4021  C   ALA   250      11.055 -44.747  -6.269  1.00 33.27           C
ATOM   4022  O   ALA   250       9.827 -44.347  -6.339  1.00 33.27           O
ATOM   4023  CB  ALA   250      11.406 -47.017  -7.280  1.00 33.27           C
ATOM   4024 1HB  ALA   250      11.554 -47.443  -6.288  1.00 33.27           H
ATOM   4025 2HB  ALA   250      12.001 -47.570  -8.007  1.00 33.27           H
ATOM   4026 3HB  ALA   250      10.352 -47.080  -7.550  1.00 33.27           H
ATOM   4027  N   CYS   251      11.770 -44.475  -5.183  1.00109.58           N
ATOM   4028  H   CYS   251      12.762 -44.664  -5.164  1.00109.58           H
ATOM   4029  CA  CYS   251      11.290 -43.598  -4.071  1.00109.58           C
ATOM   4030  HA  CYS   251      10.269 -43.915  -3.860  1.00109.58           H
ATOM   4031  C   CYS   251      11.233 -42.095  -4.468  1.00109.58           C
ATOM   4032  O   CYS   251      10.374 -41.402  -3.941  1.00109.58           O
ATOM   4033  CB  CYS   251      12.298 -43.758  -2.929  1.00109.58           C
ATOM   4034 1HB  CYS   251      12.261 -44.783  -2.561  1.00109.58           H
ATOM   4035 2HB  CYS   251      13.288 -43.471  -3.284  1.00109.58           H
ATOM   4036  SG  CYS   251      11.818 -42.836  -1.512  1.00109.58           S
ATOM   4037  HG  CYS   251      12.544 -41.737  -1.736  1.00109.58           H
ATOM   4038  N   TRP   252      11.994 -41.695  -5.480  1.00125.12           N
ATOM   4039  H   TRP   252      12.545 -42.332  -6.038  1.00125.12           H
ATOM   4040  CA  TRP   252      11.921 -40.307  -5.979  1.00125.12           C
ATOM   4041  HA  TRP   252      11.380 -39.752  -5.212  1.00125.12           H
ATOM   4042  C   TRP   252      10.991 -40.187  -7.279  1.00125.12           C
ATOM   4043  O   TRP   252      10.335 -39.129  -7.468  1.00125.12           O
ATOM   4044  CB  TRP   252      13.292 -39.683  -6.229  1.00125.12           C
ATOM   4045 1HB  TRP   252      13.585 -40.079  -7.201  1.00125.12           H
ATOM   4046 2HB  TRP   252      13.199 -38.598  -6.277  1.00125.12           H
ATOM   4047  CG  TRP   252      14.308 -40.057  -5.204  1.00125.12           C
ATOM   4048  CD1 TRP   252      15.316 -40.883  -5.354  1.00125.12           C
ATOM   4049  HD1 TRP   252      15.545 -41.437  -6.252  1.00125.12           H
ATOM   4050  CD2 TRP   252      14.423 -39.529  -3.817  1.00125.12           C
ATOM   4051  NE1 TRP   252      16.020 -41.073  -4.201  1.00125.12           N
ATOM   4052  HE1 TRP   252      16.758 -41.748  -4.060  1.00125.12           H
ATOM   4053  CE2 TRP   252      15.563 -40.221  -3.231  1.00125.12           C
ATOM   4054  CE3 TRP   252      13.720 -38.626  -2.986  1.00125.12           C
ATOM   4055  HE3 TRP   252      12.820 -38.160  -3.359  1.00125.12           H
ATOM   4056  CZ2 TRP   252      15.974 -39.980  -1.900  1.00125.12           C
ATOM   4057  HZ2 TRP   252      16.811 -40.534  -1.503  1.00125.12           H
ATOM   4058  CZ3 TRP   252      14.107 -38.445  -1.686  1.00125.12           C
ATOM   4059  HZ3 TRP   252      13.573 -37.801  -1.002  1.00125.12           H
ATOM   4060  CH2 TRP   252      15.203 -39.121  -1.098  1.00125.12           C
ATOM   4061  HH2 TRP   252      15.506 -38.930  -0.079  1.00125.12           H
ATOM   4062  N   GLN   253      11.009 -41.210  -8.108  1.00 97.58           N
ATOM   4063  H   GLN   253      11.714 -41.919  -7.968  1.00 97.58           H
ATOM   4064  CA  GLN   253      10.178 -41.361  -9.320  1.00 97.58           C
ATOM   4065  HA  GLN   253      10.673 -40.791 -10.107  1.00 97.58           H
ATOM   4066  C   GLN   253       8.760 -40.822  -9.130  1.00 97.58           C
ATOM   4067  O   GLN   253       8.343 -40.171 -10.098  1.00 97.58           O
ATOM   4068  CB  GLN   253      10.215 -42.873  -9.649  1.00 97.58           C
ATOM   4069 1HB  GLN   253      11.145 -43.224 -10.097  1.00 97.58           H
ATOM   4070 2HB  GLN   253      10.211 -43.477  -8.742  1.00 97.58           H
ATOM   4071  CG  GLN   253       9.041 -43.304 -10.539  1.00 97.58           C
ATOM   4072 1HG  GLN   253       8.208 -43.501  -9.864  1.00 97.58           H
ATOM   4073 2HG  GLN   253       8.858 -42.474 -11.222  1.00 97.58           H
ATOM   4074  CD  GLN   253       9.294 -44.572 -11.376  1.00 97.58           C
ATOM   4075  OE1 GLN   253       9.713 -44.592 -12.535  1.00 97.58           O
ATOM   4076  NE2 GLN   253       9.373 -45.667 -10.650  1.00 97.58           N
ATOM   4077 1HE2 GLN   253       9.612 -46.539 -11.101  1.00 97.58           H
ATOM   4078 2HE2 GLN   253       9.032 -45.668  -9.699  1.00 97.58           H
ATOM   4079  N   PRO   254       7.928 -40.900  -8.066  1.00 68.14           N
ATOM   4080  CA  PRO   254       6.589 -40.273  -8.014  1.00 68.14           C
ATOM   4081  HA  PRO   254       6.091 -40.422  -8.972  1.00 68.14           H
ATOM   4082  C   PRO   254       6.601 -38.711  -7.778  1.00 68.14           C
ATOM   4083  O   PRO   254       5.858 -37.919  -8.360  1.00 68.14           O
ATOM   4084  CB  PRO   254       5.824 -41.000  -6.918  1.00 68.14           C
ATOM   4085 1HB  PRO   254       5.904 -40.620  -5.899  1.00 68.14           H
ATOM   4086 2HB  PRO   254       4.789 -41.035  -7.257  1.00 68.14           H
ATOM   4087  CG  PRO   254       6.420 -42.409  -6.976  1.00 68.14           C
ATOM   4088 1HG  PRO   254       6.350 -42.976  -6.047  1.00 68.14           H
ATOM   4089 2HG  PRO   254       6.094 -43.031  -7.810  1.00 68.14           H
ATOM   4090  CD  PRO   254       7.908 -42.046  -7.204  1.00 68.14           C
ATOM   4091 1HD  PRO   254       8.286 -41.787  -6.214  1.00 68.14           H
ATOM   4092 2HD  PRO   254       8.511 -42.851  -7.624  1.00 68.14           H
ATOM   4093  N   TYR   255       7.546 -38.256  -7.001  1.00143.01           N
ATOM   4094  H   TYR   255       7.932 -38.935  -6.360  1.00143.01           H
ATOM   4095  CA  TYR   255       7.816 -36.869  -6.824  1.00143.01           C
ATOM   4096  HA  TYR   255       6.909 -36.336  -6.540  1.00143.01           H
ATOM   4097  C   TYR   255       8.339 -36.276  -8.142  1.00143.01           C
ATOM   4098  O   TYR   255       7.839 -35.205  -8.518  1.00143.01           O
ATOM   4099  CB  TYR   255       8.979 -36.819  -5.796  1.00143.01           C
ATOM   4100 1HB  TYR   255       8.368 -36.901  -4.897  1.00143.01           H
ATOM   4101 2HB  TYR   255       9.671 -37.621  -6.054  1.00143.01           H
ATOM   4102  CG  TYR   255       9.793 -35.519  -5.688  1.00143.01           C
ATOM   4103  CD1 TYR   255       9.204 -34.320  -5.208  1.00143.01           C
ATOM   4104  HD1 TYR   255       8.214 -34.383  -4.780  1.00143.01           H
ATOM   4105  CD2 TYR   255      11.102 -35.504  -6.063  1.00143.01           C
ATOM   4106  HD2 TYR   255      11.572 -36.462  -6.229  1.00143.01           H
ATOM   4107  CE1 TYR   255       9.857 -33.117  -5.359  1.00143.01           C
ATOM   4108  HE1 TYR   255       9.407 -32.158  -5.146  1.00143.01           H
ATOM   4109  CE2 TYR   255      11.867 -34.332  -6.114  1.00143.01           C
ATOM   4110  HE2 TYR   255      12.891 -34.332  -6.457  1.00143.01           H
ATOM   4111  CZ  TYR   255      11.214 -33.103  -5.866  1.00143.01           C
ATOM   4112  OH  TYR   255      11.902 -31.947  -6.062  1.00143.01           O
ATOM   4113  HH  TYR   255      12.803 -32.086  -6.363  1.00143.01           H
ATOM   4114  N   TYR   256       9.332 -36.823  -8.784  1.00 56.09           N
ATOM   4115  H   TYR   256       9.742 -37.702  -8.503  1.00 56.09           H
ATOM   4116  CA  TYR   256       9.833 -36.331 -10.118  1.00 56.09           C
ATOM   4117  HA  TYR   256      10.005 -35.262  -9.988  1.00 56.09           H
ATOM   4118  C   TYR   256       8.798 -36.478 -11.283  1.00 56.09           C
ATOM   4119  O   TYR   256       8.735 -35.623 -12.127  1.00 56.09           O
ATOM   4120  CB  TYR   256      11.148 -37.002 -10.497  1.00 56.09           C
ATOM   4121 1HB  TYR   256      10.966 -38.073 -10.406  1.00 56.09           H
ATOM   4122 2HB  TYR   256      11.361 -36.844 -11.554  1.00 56.09           H
ATOM   4123  CG  TYR   256      12.358 -36.624  -9.676  1.00 56.09           C
ATOM   4124  CD1 TYR   256      13.052 -37.619  -8.891  1.00 56.09           C
ATOM   4125  HD1 TYR   256      12.662 -38.624  -8.815  1.00 56.09           H
ATOM   4126  CD2 TYR   256      13.000 -35.313  -9.754  1.00 56.09           C
ATOM   4127  HD2 TYR   256      12.421 -34.573 -10.286  1.00 56.09           H
ATOM   4128  CE1 TYR   256      14.257 -37.280  -8.275  1.00 56.09           C
ATOM   4129  HE1 TYR   256      14.756 -38.015  -7.662  1.00 56.09           H
ATOM   4130  CE2 TYR   256      14.205 -34.955  -9.140  1.00 56.09           C
ATOM   4131  HE2 TYR   256      14.599 -33.950  -9.094  1.00 56.09           H
ATOM   4132  CZ  TYR   256      14.827 -35.965  -8.343  1.00 56.09           C
ATOM   4133  OH  TYR   256      15.947 -35.776  -7.565  1.00 56.09           O
ATOM   4134  HH  TYR   256      16.336 -36.609  -7.287  1.00 56.09           H
ATOM   4135  N   THR   257       7.871 -37.484 -11.275  1.00102.94           N
ATOM   4136  H   THR   257       7.914 -38.087 -10.466  1.00102.94           H
ATOM   4137  CA  THR   257       6.617 -37.432 -12.011  1.00102.94           C
ATOM   4138  HA  THR   257       6.782 -37.420 -13.088  1.00102.94           H
ATOM   4139  C   THR   257       5.731 -36.130 -11.729  1.00102.94           C
ATOM   4140  O   THR   257       5.538 -35.398 -12.693  1.00102.94           O
ATOM   4141  CB  THR   257       5.818 -38.770 -11.679  1.00102.94           C
ATOM   4142  HB  THR   257       5.553 -38.688 -10.625  1.00102.94           H
ATOM   4143  OG1 THR   257       6.545 -39.887 -12.109  1.00102.94           O
ATOM   4144  HG1 THR   257       7.382 -39.921 -11.640  1.00102.94           H
ATOM   4145  CG2 THR   257       4.601 -38.778 -12.647  1.00102.94           C
ATOM   4146 1HG2 THR   257       4.190 -39.778 -12.784  1.00102.94           H
ATOM   4147 2HG2 THR   257       5.010 -38.419 -13.592  1.00102.94           H
ATOM   4148 3HG2 THR   257       3.813 -38.103 -12.312  1.00102.94           H
ATOM   4149  N   GLY   258       5.497 -35.756 -10.462  1.00 24.72           N
ATOM   4150  H   GLY   258       5.780 -36.285  -9.650  1.00 24.72           H
ATOM   4151  CA  GLY   258       5.079 -34.348 -10.157  1.00 24.72           C
ATOM   4152 1HA  GLY   258       4.043 -34.241 -10.477  1.00 24.72           H
ATOM   4153 2HA  GLY   258       5.130 -34.159  -9.084  1.00 24.72           H
ATOM   4154  C   GLY   258       5.887 -33.206 -10.855  1.00 24.72           C
ATOM   4155  O   GLY   258       5.333 -32.607 -11.797  1.00 24.72           O
ATOM   4156  N   ILE   259       7.188 -33.112 -10.663  1.00 79.77           N
ATOM   4157  H   ILE   259       7.654 -33.770 -10.054  1.00 79.77           H
ATOM   4158  CA  ILE   259       7.984 -32.148 -11.380  1.00 79.77           C
ATOM   4159  HA  ILE   259       7.567 -31.221 -10.987  1.00 79.77           H
ATOM   4160  C   ILE   259       7.902 -32.081 -12.926  1.00 79.77           C
ATOM   4161  O   ILE   259       7.796 -30.961 -13.429  1.00 79.77           O
ATOM   4162  CB  ILE   259       9.440 -32.333 -10.864  1.00 79.77           C
ATOM   4163  HB  ILE   259       9.759 -33.339 -11.138  1.00 79.77           H
ATOM   4164  CG1 ILE   259       9.599 -32.324  -9.339  1.00 79.77           C
ATOM   4165 1HG1 ILE   259       9.341 -33.309  -8.949  1.00 79.77           H
ATOM   4166 2HG1 ILE   259      10.659 -32.256  -9.093  1.00 79.77           H
ATOM   4167  CG2 ILE   259      10.491 -31.417 -11.504  1.00 79.77           C
ATOM   4168 1HG2 ILE   259      11.486 -31.675 -11.141  1.00 79.77           H
ATOM   4169 2HG2 ILE   259      10.289 -30.366 -11.298  1.00 79.77           H
ATOM   4170 3HG2 ILE   259      10.439 -31.593 -12.579  1.00 79.77           H
ATOM   4171  CD1 ILE   259       8.771 -31.239  -8.628  1.00 79.77           C
ATOM   4172 1HD1 ILE   259       9.124 -30.346  -9.142  1.00 79.77           H
ATOM   4173 2HD1 ILE   259       9.035 -31.180  -7.572  1.00 79.77           H
ATOM   4174 3HD1 ILE   259       7.688 -31.313  -8.728  1.00 79.77           H
ATOM   4175  N   SER   260       7.686 -33.229 -13.576  1.00 74.29           N
ATOM   4176  H   SER   260       7.906 -34.108 -13.129  1.00 74.29           H
ATOM   4177  CA  SER   260       7.295 -33.366 -15.019  1.00 74.29           C
ATOM   4178  HA  SER   260       7.951 -32.718 -15.601  1.00 74.29           H
ATOM   4179  C   SER   260       5.823 -32.928 -15.398  1.00 74.29           C
ATOM   4180  O   SER   260       5.640 -32.503 -16.543  1.00 74.29           O
ATOM   4181  CB  SER   260       7.448 -34.851 -15.449  1.00 74.29           C
ATOM   4182 1HB  SER   260       7.617 -34.867 -16.526  1.00 74.29           H
ATOM   4183 2HB  SER   260       8.293 -35.268 -14.900  1.00 74.29           H
ATOM   4184  OG  SER   260       6.277 -35.635 -15.264  1.00 74.29           O
ATOM   4185  HG  SER   260       5.972 -35.494 -14.365  1.00 74.29           H
ATOM   4186  N   ILE   261       4.823 -32.872 -14.496  1.00101.39           N
ATOM   4187  H   ILE   261       5.147 -33.176 -13.588  1.00101.39           H
ATOM   4188  CA  ILE   261       3.413 -32.505 -14.609  1.00101.39           C
ATOM   4189  HA  ILE   261       3.012 -32.733 -15.596  1.00101.39           H
ATOM   4190  C   ILE   261       3.117 -31.011 -14.317  1.00101.39           C
ATOM   4191  O   ILE   261       2.379 -30.351 -15.020  1.00101.39           O
ATOM   4192  CB  ILE   261       2.604 -33.423 -13.690  1.00101.39           C
ATOM   4193  HB  ILE   261       3.081 -33.462 -12.711  1.00101.39           H
ATOM   4194  CG1 ILE   261       2.384 -34.884 -14.326  1.00101.39           C
ATOM   4195 1HG1 ILE   261       1.725 -34.707 -15.176  1.00101.39           H
ATOM   4196 2HG1 ILE   261       3.380 -35.187 -14.648  1.00101.39           H
ATOM   4197  CG2 ILE   261       1.206 -32.892 -13.300  1.00101.39           C
ATOM   4198 1HG2 ILE   261       0.638 -32.848 -14.229  1.00101.39           H
ATOM   4199 2HG2 ILE   261       1.350 -31.883 -12.913  1.00101.39           H
ATOM   4200 3HG2 ILE   261       0.660 -33.487 -12.567  1.00101.39           H
ATOM   4201  CD1 ILE   261       1.795 -35.970 -13.422  1.00101.39           C
ATOM   4202 1HD1 ILE   261       2.387 -35.861 -12.513  1.00101.39           H
ATOM   4203 2HD1 ILE   261       1.950 -36.965 -13.840  1.00101.39           H
ATOM   4204 3HD1 ILE   261       0.739 -35.835 -13.187  1.00101.39           H
ATOM   4205  N   ASP   262       3.770 -30.518 -13.297  1.00 43.65           N
ATOM   4206  H   ASP   262       4.268 -31.157 -12.694  1.00 43.65           H
ATOM   4207  CA  ASP   262       3.856 -29.090 -12.929  1.00 43.65           C
ATOM   4208  HA  ASP   262       2.868 -28.696 -12.690  1.00 43.65           H
ATOM   4209  C   ASP   262       4.409 -28.244 -14.117  1.00 43.65           C
ATOM   4210  O   ASP   262       3.979 -27.065 -14.306  1.00 43.65           O
ATOM   4211  CB  ASP   262       4.708 -28.858 -11.685  1.00 43.65           C
ATOM   4212 1HB  ASP   262       4.448 -29.591 -10.922  1.00 43.65           H
ATOM   4213 2HB  ASP   262       5.768 -28.988 -11.904  1.00 43.65           H
ATOM   4214  CG  ASP   262       4.524 -27.450 -11.068  1.00 43.65           C
ATOM   4215  OD1 ASP   262       3.531 -26.698 -11.349  1.00 43.65           O
ATOM   4216  OD2 ASP   262       5.373 -27.171 -10.244  1.00 43.65           O
ATOM   4217  N   SER   263       5.320 -28.847 -14.871  1.00 83.33           N
ATOM   4218  H   SER   263       5.716 -29.688 -14.475  1.00 83.33           H
ATOM   4219  CA  SER   263       6.048 -28.273 -16.019  1.00 83.33           C
ATOM   4220  HA  SER   263       5.961 -27.189 -15.932  1.00 83.33           H
ATOM   4221  C   SER   263       5.396 -28.667 -17.384  1.00 83.33           C
ATOM   4222  O   SER   263       5.863 -28.343 -18.489  1.00 83.33           O
ATOM   4223  CB  SER   263       7.528 -28.470 -16.065  1.00 83.33           C
ATOM   4224 1HB  SER   263       7.934 -28.259 -17.055  1.00 83.33           H
ATOM   4225 2HB  SER   263       8.032 -27.940 -15.256  1.00 83.33           H
ATOM   4226  OG  SER   263       7.766 -29.845 -15.960  1.00 83.33           O
ATOM   4227  HG  SER   263       7.831 -30.086 -15.033  1.00 83.33           H
ATOM   4228  N   TYR   264       4.257 -29.315 -17.397  1.00226.80           N
ATOM   4229  H   TYR   264       3.701 -29.182 -16.564  1.00226.80           H
ATOM   4230  CA  TYR   264       3.589 -29.889 -18.560  1.00226.80           C
ATOM   4231  HA  TYR   264       4.292 -30.372 -19.238  1.00226.80           H
ATOM   4232  C   TYR   264       2.882 -28.761 -19.402  1.00226.80           C
ATOM   4233  O   TYR   264       2.611 -27.669 -18.891  1.00226.80           O
ATOM   4234  CB  TYR   264       2.624 -30.884 -18.003  1.00226.80           C
ATOM   4235 1HB  TYR   264       3.179 -31.537 -17.330  1.00226.80           H
ATOM   4236 2HB  TYR   264       1.803 -30.413 -17.461  1.00226.80           H
ATOM   4237  CG  TYR   264       2.025 -31.747 -19.117  1.00226.80           C
ATOM   4238  CD1 TYR   264       2.862 -32.625 -19.868  1.00226.80           C
ATOM   4239  HD1 TYR   264       3.930 -32.669 -19.715  1.00226.80           H
ATOM   4240  CD2 TYR   264       0.612 -31.769 -19.327  1.00226.80           C
ATOM   4241  HD2 TYR   264      -0.007 -31.067 -18.787  1.00226.80           H
ATOM   4242  CE1 TYR   264       2.262 -33.489 -20.804  1.00226.80           C
ATOM   4243  HE1 TYR   264       2.900 -34.154 -21.366  1.00226.80           H
ATOM   4244  CE2 TYR   264       0.005 -32.614 -20.285  1.00226.80           C
ATOM   4245  HE2 TYR   264      -1.046 -32.626 -20.531  1.00226.80           H
ATOM   4246  CZ  TYR   264       0.887 -33.415 -21.091  1.00226.80           C
ATOM   4247  OH  TYR   264       0.391 -34.210 -22.133  1.00226.80           O
ATOM   4248  HH  TYR   264      -0.549 -34.052 -22.247  1.00226.80           H
ATOM   4249  N   ILE   265       2.587 -29.017 -20.673  1.00 76.77           N
ATOM   4250  H   ILE   265       2.826 -29.920 -21.058  1.00 76.77           H
ATOM   4251  CA  ILE   265       1.977 -28.027 -21.498  1.00 76.77           C
ATOM   4252  HA  ILE   265       2.513 -27.079 -21.467  1.00 76.77           H
ATOM   4253  C   ILE   265       0.520 -27.708 -20.973  1.00 76.77           C
ATOM   4254  O   ILE   265      -0.132 -28.597 -20.328  1.00 76.77           O
ATOM   4255  CB  ILE   265       1.915 -28.515 -23.001  1.00 76.77           C
ATOM   4256  HB  ILE   265       1.416 -27.717 -23.552  1.00 76.77           H
ATOM   4257  CG1 ILE   265       1.106 -29.832 -23.263  1.00 76.77           C
ATOM   4258 1HG1 ILE   265       1.581 -30.614 -22.670  1.00 76.77           H
ATOM   4259 2HG1 ILE   265       0.116 -29.682 -22.831  1.00 76.77           H
ATOM   4260  CG2 ILE   265       3.401 -28.589 -23.474  1.00 76.77           C
ATOM   4261 1HG2 ILE   265       3.792 -29.511 -23.043  1.00 76.77           H
ATOM   4262 2HG2 ILE   265       3.986 -27.742 -23.115  1.00 76.77           H
ATOM   4263 3HG2 ILE   265       3.465 -28.641 -24.562  1.00 76.77           H
ATOM   4264  CD1 ILE   265       0.856 -30.327 -24.658  1.00 76.77           C
ATOM   4265 1HD1 ILE   265       0.502 -29.464 -25.222  1.00 76.77           H
ATOM   4266 2HD1 ILE   265       0.093 -31.105 -24.666  1.00 76.77           H
ATOM   4267 3HD1 ILE   265       1.771 -30.708 -25.112  1.00 76.77           H
ATOM   4268  N   LEU   266       0.067 -26.466 -21.198  1.00158.95           N
ATOM   4269  H   LEU   266       0.602 -25.848 -21.791  1.00158.95           H
ATOM   4270  CA  LEU   266      -1.166 -25.948 -20.625  1.00158.95           C
ATOM   4271  HA  LEU   266      -1.795 -26.831 -20.503  1.00158.95           H
ATOM   4272  C   LEU   266      -1.903 -24.973 -21.575  1.00158.95           C
ATOM   4273  O   LEU   266      -3.015 -24.480 -21.203  1.00158.95           O
ATOM   4274  CB  LEU   266      -0.840 -25.370 -19.232  1.00158.95           C
ATOM   4275 1HB  LEU   266      -0.140 -26.043 -18.736  1.00158.95           H
ATOM   4276 2HB  LEU   266      -0.227 -24.479 -19.365  1.00158.95           H
ATOM   4277  CG  LEU   266      -2.053 -24.959 -18.399  1.00158.95           C
ATOM   4278  HG  LEU   266      -2.433 -24.003 -18.760  1.00158.95           H
ATOM   4279  CD1 LEU   266      -3.029 -26.205 -18.381  1.00158.95           C
ATOM   4280 1HD1 LEU   266      -3.641 -26.050 -17.492  1.00158.95           H
ATOM   4281 2HD1 LEU   266      -2.476 -27.139 -18.282  1.00158.95           H
ATOM   4282 3HD1 LEU   266      -3.671 -26.253 -19.261  1.00158.95           H
ATOM   4283  CD2 LEU   266      -1.522 -24.826 -16.963  1.00158.95           C
ATOM   4284 1HD2 LEU   266      -0.695 -24.115 -16.948  1.00158.95           H
ATOM   4285 2HD2 LEU   266      -1.197 -25.772 -16.530  1.00158.95           H
ATOM   4286 3HD2 LEU   266      -2.355 -24.428 -16.384  1.00158.95           H
ATOM   4287  N   LEU   267      -1.400 -24.705 -22.788  1.00104.20           N
ATOM   4288  H   LEU   267      -0.490 -25.138 -22.855  1.00104.20           H
ATOM   4289  CA  LEU   267      -1.759 -23.703 -23.765  1.00104.20           C
ATOM   4290  HA  LEU   267      -1.061 -23.884 -24.582  1.00104.20           H
ATOM   4291  C   LEU   267      -1.598 -22.221 -23.334  1.00104.20           C
ATOM   4292  O   LEU   267      -1.271 -21.387 -24.204  1.00104.20           O
ATOM   4293  CB  LEU   267      -3.164 -23.960 -24.377  1.00104.20           C
ATOM   4294 1HB  LEU   267      -3.892 -23.908 -23.567  1.00104.20           H
ATOM   4295 2HB  LEU   267      -3.323 -23.218 -25.160  1.00104.20           H
ATOM   4296  CG  LEU   267      -3.354 -25.349 -25.060  1.00104.20           C
ATOM   4297  HG  LEU   267      -3.132 -26.110 -24.312  1.00104.20           H
ATOM   4298  CD1 LEU   267      -4.830 -25.518 -25.410  1.00104.20           C
ATOM   4299 1HD1 LEU   267      -5.478 -25.335 -24.553  1.00104.20           H
ATOM   4300 2HD1 LEU   267      -5.037 -26.508 -25.818  1.00104.20           H
ATOM   4301 3HD1 LEU   267      -5.015 -24.764 -26.175  1.00104.20           H
ATOM   4302  CD2 LEU   267      -2.514 -25.602 -26.319  1.00104.20           C
ATOM   4303 1HD2 LEU   267      -2.595 -24.862 -27.116  1.00104.20           H
ATOM   4304 2HD2 LEU   267      -2.732 -26.593 -26.718  1.00104.20           H
ATOM   4305 3HD2 LEU   267      -1.503 -25.589 -25.912  1.00104.20           H
ATOM   4306  N   GLU   268      -1.763 -21.914 -22.023  1.00202.85           N
ATOM   4307  H   GLU   268      -1.929 -22.676 -21.380  1.00202.85           H
ATOM   4308  CA  GLU   268      -1.685 -20.570 -21.442  1.00202.85           C
ATOM   4309  HA  GLU   268      -1.102 -19.913 -22.088  1.00202.85           H
ATOM   4310  C   GLU   268      -0.909 -20.629 -20.072  1.00202.85           C
ATOM   4311  O   GLU   268      -1.210 -21.559 -19.309  1.00202.85           O
ATOM   4312  CB  GLU   268      -3.053 -19.902 -21.413  1.00202.85           C
ATOM   4313 1HB  GLU   268      -3.414 -19.541 -22.376  1.00202.85           H
ATOM   4314 2HB  GLU   268      -3.722 -20.567 -20.866  1.00202.85           H
ATOM   4315  CG  GLU   268      -3.047 -18.558 -20.498  1.00202.85           C
ATOM   4316 1HG  GLU   268      -4.086 -18.283 -20.321  1.00202.85           H
ATOM   4317 2HG  GLU   268      -2.661 -18.676 -19.486  1.00202.85           H
ATOM   4318  CD  GLU   268      -2.331 -17.374 -21.162  1.00202.85           C
ATOM   4319  OE1 GLU   268      -1.218 -17.514 -21.632  1.00202.85           O
ATOM   4320  OE2 GLU   268      -2.894 -16.246 -20.996  1.00202.85           O
ATOM   4321  N   ILE   269      -0.093 -19.624 -19.740  1.00103.60           N
ATOM   4322  H   ILE   269       0.017 -18.809 -20.326  1.00103.60           H
ATOM   4323  CA  ILE   269       0.948 -19.898 -18.763  1.00103.60           C
ATOM   4324  HA  ILE   269       1.228 -20.947 -18.671  1.00103.60           H
ATOM   4325  C   ILE   269       0.589 -19.382 -17.345  1.00103.60           C
ATOM   4326  O   ILE   269       0.043 -18.269 -17.296  1.00103.60           O
ATOM   4327  CB  ILE   269       2.254 -19.116 -19.144  1.00103.60           C
ATOM   4328  HB  ILE   269       2.121 -18.095 -18.786  1.00103.60           H
ATOM   4329  CG1 ILE   269       2.606 -19.087 -20.638  1.00103.60           C
ATOM   4330 1HG1 ILE   269       2.873 -20.095 -20.957  1.00103.60           H
ATOM   4331 2HG1 ILE   269       1.767 -18.663 -21.190  1.00103.60           H
ATOM   4332  CG2 ILE   269       3.402 -19.690 -18.366  1.00103.60           C
ATOM   4333 1HG2 ILE   269       3.235 -19.513 -17.304  1.00103.60           H
ATOM   4334 2HG2 ILE   269       4.342 -19.229 -18.669  1.00103.60           H
ATOM   4335 3HG2 ILE   269       3.446 -20.763 -18.553  1.00103.60           H
ATOM   4336  CD1 ILE   269       3.851 -18.256 -20.972  1.00103.60           C
ATOM   4337 1HD1 ILE   269       3.796 -18.032 -22.038  1.00103.60           H
ATOM   4338 2HD1 ILE   269       4.723 -18.881 -20.776  1.00103.60           H
ATOM   4339 3HD1 ILE   269       3.935 -17.327 -20.409  1.00103.60           H
ATOM   4340  N   ILE   270       0.796 -20.198 -16.325  1.00 91.12           N
ATOM   4341  H   ILE   270       1.277 -21.052 -16.572  1.00 91.12           H
ATOM   4342  CA  ILE   270       0.595 -19.855 -14.960  1.00 91.12           C
ATOM   4343  HA  ILE   270      -0.437 -19.506 -14.950  1.00 91.12           H
ATOM   4344  C   ILE   270       1.521 -18.718 -14.556  1.00 91.12           C
ATOM   4345  O   ILE   270       2.758 -18.904 -14.619  1.00 91.12           O
ATOM   4346  CB  ILE   270       0.538 -20.985 -13.855  1.00 91.12           C
ATOM   4347  HB  ILE   270       1.490 -21.513 -13.921  1.00 91.12           H
ATOM   4348  CG1 ILE   270      -0.519 -22.029 -14.251  1.00 91.12           C
ATOM   4349 1HG1 ILE   270      -0.401 -22.262 -15.310  1.00 91.12           H
ATOM   4350 2HG1 ILE   270      -0.312 -22.957 -13.718  1.00 91.12           H
ATOM   4351  CG2 ILE   270       0.422 -20.461 -12.410  1.00 91.12           C
ATOM   4352 1HG2 ILE   270      -0.565 -19.999 -12.408  1.00 91.12           H
ATOM   4353 2HG2 ILE   270       1.165 -19.735 -12.081  1.00 91.12           H
ATOM   4354 3HG2 ILE   270       0.424 -21.316 -11.733  1.00 91.12           H
ATOM   4355  CD1 ILE   270      -2.020 -21.708 -14.093  1.00 91.12           C
ATOM   4356 1HD1 ILE   270      -2.541 -22.664 -14.147  1.00 91.12           H
ATOM   4357 2HD1 ILE   270      -2.331 -21.076 -14.925  1.00 91.12           H
ATOM   4358 3HD1 ILE   270      -2.261 -21.215 -13.151  1.00 91.12           H
ATOM   4359  N   LYS   271       0.946 -17.583 -14.068  1.00186.02           N
ATOM   4360  H   LYS   271      -0.055 -17.561 -14.202  1.00186.02           H
ATOM   4361  CA  LYS   271       1.657 -16.413 -13.706  1.00186.02           C
ATOM   4362  HA  LYS   271       2.686 -16.731 -13.534  1.00186.02           H
ATOM   4363  C   LYS   271       1.092 -15.798 -12.437  1.00186.02           C
ATOM   4364  O   LYS   271       0.750 -14.616 -12.344  1.00186.02           O
ATOM   4365  CB  LYS   271       1.766 -15.380 -14.900  1.00186.02           C
ATOM   4366 1HB  LYS   271       0.741 -15.116 -15.158  1.00186.02           H
ATOM   4367 2HB  LYS   271       2.125 -14.451 -14.456  1.00186.02           H
ATOM   4368  CG  LYS   271       2.600 -15.690 -16.097  1.00186.02           C
ATOM   4369 1HG  LYS   271       3.657 -15.777 -15.846  1.00186.02           H
ATOM   4370 2HG  LYS   271       2.332 -16.648 -16.543  1.00186.02           H
ATOM   4371  CD  LYS   271       2.484 -14.610 -17.204  1.00186.02           C
ATOM   4372 1HD  LYS   271       2.600 -13.635 -16.732  1.00186.02           H
ATOM   4373 2HD  LYS   271       3.297 -14.770 -17.913  1.00186.02           H
ATOM   4374  CE  LYS   271       1.103 -14.945 -17.857  1.00186.02           C
ATOM   4375 1HE  LYS   271       1.166 -15.968 -18.226  1.00186.02           H
ATOM   4376 2HE  LYS   271       0.346 -14.815 -17.083  1.00186.02           H
ATOM   4377  NZ  LYS   271       0.767 -13.902 -18.843  1.00186.02           N
ATOM   4378 1HZ  LYS   271       0.824 -12.999 -18.394  1.00186.02           H
ATOM   4379 2HZ  LYS   271      -0.175 -14.055 -19.174  1.00186.02           H
ATOM   4380 3HZ  LYS   271       1.408 -13.930 -19.624  1.00186.02           H
ATOM   4381  N   GLN   272       0.828 -16.649 -11.411  1.00232.12           N
ATOM   4382  H   GLN   272       1.020 -17.636 -11.513  1.00232.12           H
ATOM   4383  CA  GLN   272       0.058 -16.320 -10.157  1.00232.12           C
ATOM   4384  HA  GLN   272       0.239 -15.278  -9.892  1.00232.12           H
ATOM   4385  C   GLN   272       0.571 -17.228  -9.056  1.00232.12           C
ATOM   4386  O   GLN   272       0.822 -18.395  -9.290  1.00232.12           O
ATOM   4387  CB  GLN   272      -1.448 -16.724 -10.332  1.00232.12           C
ATOM   4388 1HB  GLN   272      -1.495 -17.752 -10.693  1.00232.12           H
ATOM   4389 2HB  GLN   272      -1.925 -16.622  -9.357  1.00232.12           H
ATOM   4390  CG  GLN   272      -2.333 -15.877 -11.334  1.00232.12           C
ATOM   4391 1HG  GLN   272      -3.388 -15.997 -11.087  1.00232.12           H
ATOM   4392 2HG  GLN   272      -2.100 -14.824 -11.176  1.00232.12           H
ATOM   4393  CD  GLN   272      -2.150 -16.193 -12.831  1.00232.12           C
ATOM   4394  OE1 GLN   272      -1.782 -17.356 -13.180  1.00232.12           O
ATOM   4395  NE2 GLN   272      -2.413 -15.376 -13.807  1.00232.12           N
ATOM   4396 1HE2 GLN   272      -2.137 -15.663 -14.735  1.00232.12           H
ATOM   4397 2HE2 GLN   272      -2.714 -14.426 -13.640  1.00232.12           H
ATOM   4398  N   GLY   273       0.883 -16.623  -7.927  1.00 84.15           N
ATOM   4399  H   GLY   273       0.601 -15.653  -7.922  1.00 84.15           H
ATOM   4400  CA  GLY   273       1.512 -17.186  -6.774  1.00 84.15           C
ATOM   4401 1HA  GLY   273       2.451 -17.702  -6.975  1.00 84.15           H
ATOM   4402 2HA  GLY   273       1.809 -16.370  -6.115  1.00 84.15           H
ATOM   4403  C   GLY   273       0.591 -18.134  -5.992  1.00 84.15           C
ATOM   4404  O   GLY   273      -0.484 -18.607  -6.402  1.00 84.15           O
ATOM   4405  N   CYS   274       1.073 -18.359  -4.817  1.00 80.23           N
ATOM   4406  H   CYS   274       1.951 -17.937  -4.546  1.00 80.23           H
ATOM   4407  CA  CYS   274       0.460 -19.237  -3.782  1.00 80.23           C
ATOM   4408  HA  CYS   274       0.320 -20.246  -4.170  1.00 80.23           H
ATOM   4409  C   CYS   274      -0.863 -18.760  -3.167  1.00 80.23           C
ATOM   4410  O   CYS   274      -1.559 -19.591  -2.648  1.00 80.23           O
ATOM   4411  CB  CYS   274       1.484 -19.446  -2.692  1.00 80.23           C
ATOM   4412 1HB  CYS   274       1.572 -18.555  -2.071  1.00 80.23           H
ATOM   4413 2HB  CYS   274       1.156 -20.223  -2.001  1.00 80.23           H
ATOM   4414  SG  CYS   274       3.071 -19.958  -3.352  1.00 80.23           S
ATOM   4415  HG  CYS   274       3.532 -18.733  -3.621  1.00 80.23           H
ATOM   4416  N   GLU   275      -1.191 -17.436  -3.311  1.00 77.91           N
ATOM   4417  H   GLU   275      -0.465 -16.750  -3.462  1.00 77.91           H
ATOM   4418  CA  GLU   275      -2.468 -16.921  -2.789  1.00 77.91           C
ATOM   4419  HA  GLU   275      -2.755 -17.497  -1.908  1.00 77.91           H
ATOM   4420  C   GLU   275      -3.575 -17.059  -3.845  1.00 77.91           C
ATOM   4421  O   GLU   275      -4.700 -16.648  -3.564  1.00 77.91           O
ATOM   4422  CB  GLU   275      -2.261 -15.534  -2.315  1.00 77.91           C
ATOM   4423 1HB  GLU   275      -2.164 -14.877  -3.180  1.00 77.91           H
ATOM   4424 2HB  GLU   275      -3.179 -15.201  -1.832  1.00 77.91           H
ATOM   4425  CG  GLU   275      -1.081 -15.357  -1.384  1.00 77.91           C
ATOM   4426 1HG  GLU   275      -0.127 -15.442  -1.905  1.00 77.91           H
ATOM   4427 2HG  GLU   275      -1.279 -14.397  -0.907  1.00 77.91           H
ATOM   4428  CD  GLU   275      -0.981 -16.397  -0.181  1.00 77.91           C
ATOM   4429  OE1 GLU   275      -2.004 -16.806   0.376  1.00 77.91           O
ATOM   4430  OE2 GLU   275       0.179 -16.837   0.124  1.00 77.91           O
ATOM   4431  N   PHE   276      -3.211 -17.521  -5.083  1.00142.43           N
ATOM   4432  H   PHE   276      -2.233 -17.748  -5.188  1.00142.43           H
ATOM   4433  CA  PHE   276      -4.151 -17.943  -6.071  1.00142.43           C
ATOM   4434  HA  PHE   276      -5.074 -17.538  -5.658  1.00142.43           H
ATOM   4435  C   PHE   276      -4.303 -19.518  -5.969  1.00142.43           C
ATOM   4436  O   PHE   276      -5.357 -20.048  -5.553  1.00142.43           O
ATOM   4437  CB  PHE   276      -3.748 -17.403  -7.459  1.00142.43           C
ATOM   4438 1HB  PHE   276      -3.788 -16.313  -7.456  1.00142.43           H
ATOM   4439 2HB  PHE   276      -2.705 -17.714  -7.533  1.00142.43           H
ATOM   4440  CG  PHE   276      -4.604 -18.009  -8.468  1.00142.43           C
ATOM   4441  CD1 PHE   276      -5.939 -17.691  -8.532  1.00142.43           C
ATOM   4442  HD1 PHE   276      -6.375 -16.822  -8.062  1.00142.43           H
ATOM   4443  CD2 PHE   276      -4.025 -19.003  -9.289  1.00142.43           C
ATOM   4444  HD2 PHE   276      -2.983 -19.251  -9.152  1.00142.43           H
ATOM   4445  CE1 PHE   276      -6.800 -18.459  -9.396  1.00142.43           C
ATOM   4446  HE1 PHE   276      -7.857 -18.268  -9.510  1.00142.43           H
ATOM   4447  CE2 PHE   276      -4.815 -19.817 -10.124  1.00142.43           C
ATOM   4448  HE2 PHE   276      -4.378 -20.699 -10.569  1.00142.43           H
ATOM   4449  CZ  PHE   276      -6.265 -19.589 -10.112  1.00142.43           C
ATOM   4450  HZ  PHE   276      -6.834 -20.285 -10.712  1.00142.43           H
ATOM   4451  N   GLU   277      -3.237 -20.285  -6.258  1.00 83.05           N
ATOM   4452  H   GLU   277      -2.331 -19.941  -6.540  1.00 83.05           H
ATOM   4453  CA  GLU   277      -3.272 -21.789  -6.097  1.00 83.05           C
ATOM   4454  HA  GLU   277      -4.014 -22.055  -5.345  1.00 83.05           H
ATOM   4455  C   GLU   277      -1.910 -22.285  -5.710  1.00 83.05           C
ATOM   4456  O   GLU   277      -0.847 -21.741  -6.088  1.00 83.05           O
ATOM   4457  CB  GLU   277      -3.666 -22.431  -7.497  1.00 83.05           C
ATOM   4458 1HB  GLU   277      -3.593 -21.670  -8.274  1.00 83.05           H
ATOM   4459 2HB  GLU   277      -2.890 -23.149  -7.764  1.00 83.05           H
ATOM   4460  CG  GLU   277      -5.035 -23.117  -7.597  1.00 83.05           C
ATOM   4461 1HG  GLU   277      -5.916 -22.483  -7.694  1.00 83.05           H
ATOM   4462 2HG  GLU   277      -5.013 -23.785  -8.458  1.00 83.05           H
ATOM   4463  CD  GLU   277      -5.342 -24.060  -6.353  1.00 83.05           C
ATOM   4464  OE1 GLU   277      -6.483 -24.187  -5.931  1.00 83.05           O
ATOM   4465  OE2 GLU   277      -4.420 -24.746  -5.818  1.00 83.05           O
ATOM   4466  N   ASN   278      -1.852 -23.339  -4.876  1.00 68.76           N
ATOM   4467  H   ASN   278      -2.766 -23.689  -4.625  1.00 68.76           H
ATOM   4468  CA  ASN   278      -0.708 -24.046  -4.258  1.00 68.76           C
ATOM   4469  HA  ASN   278       0.170 -23.956  -4.899  1.00 68.76           H
ATOM   4470  C   ASN   278      -0.953 -25.532  -3.965  1.00 68.76           C
ATOM   4471  O   ASN   278      -0.029 -26.247  -3.570  1.00 68.76           O
ATOM   4472  CB  ASN   278      -0.455 -23.137  -2.967  1.00 68.76           C
ATOM   4473 1HB  ASN   278      -0.466 -22.103  -3.313  1.00 68.76           H
ATOM   4474 2HB  ASN   278      -1.295 -23.153  -2.272  1.00 68.76           H
ATOM   4475  CG  ASN   278       0.840 -23.354  -2.153  1.00 68.76           C
ATOM   4476  OD1 ASN   278       0.824 -23.936  -1.079  1.00 68.76           O
ATOM   4477  ND2 ASN   278       1.978 -23.053  -2.750  1.00 68.76           N
ATOM   4478 1HD2 ASN   278       2.821 -23.415  -2.328  1.00 68.76           H
ATOM   4479 2HD2 ASN   278       2.038 -22.400  -3.519  1.00 68.76           H
ATOM   4480  N   THR   279      -2.177 -26.040  -4.213  1.00 89.10           N
ATOM   4481  H   THR   279      -2.905 -25.342  -4.262  1.00 89.10           H
ATOM   4482  CA  THR   279      -2.516 -27.374  -3.795  1.00 89.10           C
ATOM   4483  HA  THR   279      -2.467 -27.423  -2.707  1.00 89.10           H
ATOM   4484  C   THR   279      -1.591 -28.545  -4.316  1.00 89.10           C
ATOM   4485  O   THR   279      -1.223 -29.451  -3.661  1.00 89.10           O
ATOM   4486  CB  THR   279      -3.938 -27.543  -4.290  1.00 89.10           C
ATOM   4487  HB  THR   279      -3.953 -27.625  -5.377  1.00 89.10           H
ATOM   4488  OG1 THR   279      -4.823 -26.497  -3.931  1.00 89.10           O
ATOM   4489  HG1 THR   279      -4.837 -25.860  -4.649  1.00 89.10           H
ATOM   4490  CG2 THR   279      -4.591 -28.788  -3.681  1.00 89.10           C
ATOM   4491 1HG2 THR   279      -4.714 -28.642  -2.607  1.00 89.10           H
ATOM   4492 2HG2 THR   279      -4.139 -29.763  -3.866  1.00 89.10           H
ATOM   4493 3HG2 THR   279      -5.565 -28.740  -4.168  1.00 89.10           H
ATOM   4494  N   VAL   280      -1.328 -28.418  -5.608  1.00 28.31           N
ATOM   4495  H   VAL   280      -1.682 -27.642  -6.150  1.00 28.31           H
ATOM   4496  CA  VAL   280      -0.573 -29.426  -6.443  1.00 28.31           C
ATOM   4497  HA  VAL   280      -0.943 -30.402  -6.128  1.00 28.31           H
ATOM   4498  C   VAL   280       0.920 -29.333  -6.087  1.00 28.31           C
ATOM   4499  O   VAL   280       1.615 -30.297  -5.959  1.00 28.31           O
ATOM   4500  CB  VAL   280      -0.817 -29.075  -7.928  1.00 28.31           C
ATOM   4501  HB  VAL   280      -0.502 -28.045  -8.091  1.00 28.31           H
ATOM   4502  CG1 VAL   280      -0.003 -30.011  -8.832  1.00 28.31           C
ATOM   4503 1HG1 VAL   280       1.072 -30.081  -8.669  1.00 28.31           H
ATOM   4504 2HG1 VAL   280      -0.197 -29.695  -9.857  1.00 28.31           H
ATOM   4505 3HG1 VAL   280      -0.461 -30.985  -8.659  1.00 28.31           H
ATOM   4506  CG2 VAL   280      -2.278 -29.371  -8.330  1.00 28.31           C
ATOM   4507 1HG2 VAL   280      -2.480 -30.412  -8.078  1.00 28.31           H
ATOM   4508 2HG2 VAL   280      -2.457 -29.213  -9.394  1.00 28.31           H
ATOM   4509 3HG2 VAL   280      -2.935 -28.722  -7.751  1.00 28.31           H
ATOM   4510  N   HIS   281       1.373 -28.125  -5.695  1.00 73.10           N
ATOM   4511  H   HIS   281       0.834 -27.318  -5.978  1.00 73.10           H
ATOM   4512  CA  HIS   281       2.698 -27.862  -5.124  1.00 73.10           C
ATOM   4513  HA  HIS   281       3.378 -28.405  -5.780  1.00 73.10           H
ATOM   4514  C   HIS   281       2.750 -28.527  -3.729  1.00 73.10           C
ATOM   4515  O   HIS   281       3.686 -29.340  -3.505  1.00 73.10           O
ATOM   4516  CB  HIS   281       3.194 -26.390  -5.135  1.00 73.10           C
ATOM   4517 1HB  HIS   281       2.573 -25.761  -4.498  1.00 73.10           H
ATOM   4518 2HB  HIS   281       4.152 -26.401  -4.614  1.00 73.10           H
ATOM   4519  CG  HIS   281       3.326 -25.819  -6.491  1.00 73.10           C
ATOM   4520  ND1 HIS   281       3.070 -24.472  -6.853  1.00 73.10           N
ATOM   4521  HD1 HIS   281       2.910 -23.699  -6.222  1.00 73.10           H
ATOM   4522  CD2 HIS   281       3.485 -26.398  -7.727  1.00 73.10           C
ATOM   4523  HD2 HIS   281       3.714 -27.450  -7.801  1.00 73.10           H
ATOM   4524  CE1 HIS   281       3.088 -24.335  -8.157  1.00 73.10           C
ATOM   4525  HE1 HIS   281       3.060 -23.383  -8.667  1.00 73.10           H
ATOM   4526  NE2 HIS   281       3.403 -25.456  -8.745  1.00 73.10           N
ATOM   4527  HE2 HIS   281       3.678 -25.716  -9.681  1.00 73.10           H
ATOM   4528  N   LYS   282       1.748 -28.313  -2.815  1.00 63.95           N
ATOM   4529  H   LYS   282       1.017 -27.626  -2.938  1.00 63.95           H
ATOM   4530  CA  LYS   282       1.751 -28.979  -1.479  1.00 63.95           C
ATOM   4531  HA  LYS   282       2.680 -28.795  -0.939  1.00 63.95           H
ATOM   4532  C   LYS   282       1.681 -30.569  -1.623  1.00 63.95           C
ATOM   4533  O   LYS   282       2.439 -31.349  -1.014  1.00 63.95           O
ATOM   4534  CB  LYS   282       0.575 -28.473  -0.642  1.00 63.95           C
ATOM   4535 1HB  LYS   282      -0.355 -28.658  -1.180  1.00 63.95           H
ATOM   4536 2HB  LYS   282       0.501 -29.066   0.270  1.00 63.95           H
ATOM   4537  CG  LYS   282       0.672 -27.020  -0.233  1.00 63.95           C
ATOM   4538 1HG  LYS   282       1.654 -26.809   0.191  1.00 63.95           H
ATOM   4539 2HG  LYS   282       0.565 -26.372  -1.103  1.00 63.95           H
ATOM   4540  CD  LYS   282      -0.335 -26.605   0.803  1.00 63.95           C
ATOM   4541 1HD  LYS   282      -0.234 -27.202   1.710  1.00 63.95           H
ATOM   4542 2HD  LYS   282      -0.237 -25.546   1.043  1.00 63.95           H
ATOM   4543  CE  LYS   282      -1.801 -26.795   0.307  1.00 63.95           C
ATOM   4544 1HE  LYS   282      -1.873 -26.329  -0.675  1.00 63.95           H
ATOM   4545 2HE  LYS   282      -1.994 -27.868   0.273  1.00 63.95           H
ATOM   4546  NZ  LYS   282      -2.753 -26.120   1.168  1.00 63.95           N
ATOM   4547 1HZ  LYS   282      -3.575 -25.945   0.608  1.00 63.95           H
ATOM   4548 2HZ  LYS   282      -2.376 -25.242   1.496  1.00 63.95           H
ATOM   4549 3HZ  LYS   282      -3.001 -26.697   1.959  1.00 63.95           H
ATOM   4550  N   TRP   283       0.911 -31.097  -2.558  1.00 89.52           N
ATOM   4551  H   TRP   283       0.220 -30.514  -3.008  1.00 89.52           H
ATOM   4552  CA  TRP   283       0.921 -32.515  -2.962  1.00 89.52           C
ATOM   4553  HA  TRP   283       0.479 -33.092  -2.149  1.00 89.52           H
ATOM   4554  C   TRP   283       2.299 -33.026  -3.288  1.00 89.52           C
ATOM   4555  O   TRP   283       2.682 -34.031  -2.727  1.00 89.52           O
ATOM   4556  CB  TRP   283      -0.089 -32.664  -4.188  1.00 89.52           C
ATOM   4557 1HB  TRP   283      -1.108 -32.512  -3.830  1.00 89.52           H
ATOM   4558 2HB  TRP   283       0.024 -31.912  -4.969  1.00 89.52           H
ATOM   4559  CG  TRP   283      -0.097 -34.032  -4.916  1.00 89.52           C
ATOM   4560  CD1 TRP   283       0.319 -34.201  -6.229  1.00 89.52           C
ATOM   4561  HD1 TRP   283       0.850 -33.466  -6.817  1.00 89.52           H
ATOM   4562  CD2 TRP   283      -0.574 -35.320  -4.515  1.00 89.52           C
ATOM   4563  NE1 TRP   283       0.200 -35.491  -6.607  1.00 89.52           N
ATOM   4564  HE1 TRP   283       0.519 -35.918  -7.465  1.00 89.52           H
ATOM   4565  CE2 TRP   283      -0.429 -36.187  -5.600  1.00 89.52           C
ATOM   4566  CE3 TRP   283      -1.233 -35.879  -3.333  1.00 89.52           C
ATOM   4567  HE3 TRP   283      -1.504 -35.159  -2.574  1.00 89.52           H
ATOM   4568  CZ2 TRP   283      -0.715 -37.559  -5.565  1.00 89.52           C
ATOM   4569  HZ2 TRP   283      -0.660 -38.143  -6.472  1.00 89.52           H
ATOM   4570  CZ3 TRP   283      -1.512 -37.249  -3.291  1.00 89.52           C
ATOM   4571  HZ3 TRP   283      -2.104 -37.656  -2.484  1.00 89.52           H
ATOM   4572  CH2 TRP   283      -1.222 -38.117  -4.376  1.00 89.52           C
ATOM   4573  HH2 TRP   283      -1.485 -39.164  -4.354  1.00 89.52           H
ATOM   4574  N   ILE   284       3.167 -32.249  -3.922  1.00 91.20           N
ATOM   4575  H   ILE   284       2.837 -31.422  -4.400  1.00 91.20           H
ATOM   4576  CA  ILE   284       4.547 -32.671  -4.296  1.00 91.20           C
ATOM   4577  HA  ILE   284       4.530 -33.716  -4.605  1.00 91.20           H
ATOM   4578  C   ILE   284       5.563 -32.461  -3.202  1.00 91.20           C
ATOM   4579  O   ILE   284       6.304 -33.417  -2.917  1.00 91.20           O
ATOM   4580  CB  ILE   284       4.933 -31.833  -5.609  1.00 91.20           C
ATOM   4581  HB  ILE   284       4.601 -30.818  -5.387  1.00 91.20           H
ATOM   4582  CG1 ILE   284       4.174 -32.428  -6.815  1.00 91.20           C
ATOM   4583 1HG1 ILE   284       4.575 -33.422  -7.015  1.00 91.20           H
ATOM   4584 2HG1 ILE   284       3.129 -32.555  -6.532  1.00 91.20           H
ATOM   4585  CG2 ILE   284       6.470 -31.890  -5.798  1.00 91.20           C
ATOM   4586 1HG2 ILE   284       6.847 -32.910  -5.867  1.00 91.20           H
ATOM   4587 2HG2 ILE   284       6.907 -31.398  -4.929  1.00 91.20           H
ATOM   4588 3HG2 ILE   284       6.738 -31.340  -6.700  1.00 91.20           H
ATOM   4589  CD1 ILE   284       4.232 -31.675  -8.109  1.00 91.20           C
ATOM   4590 1HD1 ILE   284       4.095 -30.603  -7.967  1.00 91.20           H
ATOM   4591 2HD1 ILE   284       3.437 -32.061  -8.748  1.00 91.20           H
ATOM   4592 3HD1 ILE   284       5.198 -31.861  -8.578  1.00 91.20           H
ATOM   4593  N   SER   285       5.598 -31.353  -2.430  1.00 33.21           N
ATOM   4594  H   SER   285       5.028 -30.566  -2.703  1.00 33.21           H
ATOM   4595  CA  SER   285       6.302 -31.283  -1.168  1.00 33.21           C
ATOM   4596  HA  SER   285       7.368 -31.398  -1.367  1.00 33.21           H
ATOM   4597  C   SER   285       5.918 -32.360  -0.107  1.00 33.21           C
ATOM   4598  O   SER   285       6.810 -32.747   0.631  1.00 33.21           O
ATOM   4599  CB  SER   285       6.092 -29.908  -0.492  1.00 33.21           C
ATOM   4600 1HB  SER   285       5.078 -29.877  -0.094  1.00 33.21           H
ATOM   4601 2HB  SER   285       6.846 -29.794   0.287  1.00 33.21           H
ATOM   4602  OG  SER   285       6.317 -28.881  -1.450  1.00 33.21           O
ATOM   4603  HG  SER   285       7.112 -29.108  -1.938  1.00 33.21           H
ATOM   4604  N   THR   286       4.700 -32.880  -0.105  1.00 30.91           N
ATOM   4605  H   THR   286       4.066 -32.545  -0.817  1.00 30.91           H
ATOM   4606  CA  THR   286       4.242 -33.851   0.844  1.00 30.91           C
ATOM   4607  HA  THR   286       4.679 -33.667   1.826  1.00 30.91           H
ATOM   4608  C   THR   286       4.586 -35.221   0.346  1.00 30.91           C
ATOM   4609  O   THR   286       4.927 -36.021   1.161  1.00 30.91           O
ATOM   4610  CB  THR   286       2.789 -33.580   1.274  1.00 30.91           C
ATOM   4611  HB  THR   286       2.144 -33.672   0.400  1.00 30.91           H
ATOM   4612  OG1 THR   286       2.670 -32.232   1.646  1.00 30.91           O
ATOM   4613  HG1 THR   286       2.906 -31.679   0.899  1.00 30.91           H
ATOM   4614  CG2 THR   286       2.197 -34.462   2.436  1.00 30.91           C
ATOM   4615 1HG2 THR   286       1.119 -34.301   2.469  1.00 30.91           H
ATOM   4616 2HG2 THR   286       2.624 -34.265   3.420  1.00 30.91           H
ATOM   4617 3HG2 THR   286       2.402 -35.494   2.151  1.00 30.91           H
ATOM   4618  N   THR   287       4.735 -35.439  -0.973  1.00 86.08           N
ATOM   4619  H   THR   287       4.428 -34.695  -1.584  1.00 86.08           H
ATOM   4620  CA  THR   287       5.264 -36.644  -1.601  1.00 86.08           C
ATOM   4621  HA  THR   287       4.709 -37.520  -1.264  1.00 86.08           H
ATOM   4622  C   THR   287       6.738 -36.820  -1.178  1.00 86.08           C
ATOM   4623  O   THR   287       7.224 -37.908  -0.864  1.00 86.08           O
ATOM   4624  CB  THR   287       5.036 -36.650  -3.130  1.00 86.08           C
ATOM   4625  HB  THR   287       5.372 -35.693  -3.528  1.00 86.08           H
ATOM   4626  OG1 THR   287       3.674 -36.781  -3.529  1.00 86.08           O
ATOM   4627  HG1 THR   287       3.228 -35.963  -3.296  1.00 86.08           H
ATOM   4628  CG2 THR   287       5.739 -37.781  -3.871  1.00 86.08           C
ATOM   4629 1HG2 THR   287       5.545 -37.816  -4.943  1.00 86.08           H
ATOM   4630 2HG2 THR   287       5.356 -38.688  -3.403  1.00 86.08           H
ATOM   4631 3HG2 THR   287       6.813 -37.708  -3.698  1.00 86.08           H
ATOM   4632  N   GLU   288       7.502 -35.733  -1.295  1.00 72.59           N
ATOM   4633  H   GLU   288       7.045 -34.940  -1.723  1.00 72.59           H
ATOM   4634  CA  GLU   288       8.888 -35.639  -0.942  1.00 72.59           C
ATOM   4635  HA  GLU   288       9.423 -36.418  -1.486  1.00 72.59           H
ATOM   4636  C   GLU   288       9.014 -35.932   0.566  1.00 72.59           C
ATOM   4637  O   GLU   288       9.860 -36.667   0.958  1.00 72.59           O
ATOM   4638  CB  GLU   288       9.476 -34.414  -1.559  1.00 72.59           C
ATOM   4639 1HB  GLU   288       9.550 -34.666  -2.617  1.00 72.59           H
ATOM   4640 2HB  GLU   288       8.780 -33.591  -1.396  1.00 72.59           H
ATOM   4641  CG  GLU   288      10.855 -34.025  -1.032  1.00 72.59           C
ATOM   4642 1HG  GLU   288      10.847 -34.102   0.056  1.00 72.59           H
ATOM   4643 2HG  GLU   288      11.612 -34.700  -1.432  1.00 72.59           H
ATOM   4644  CD  GLU   288      11.260 -32.581  -1.404  1.00 72.59           C
ATOM   4645  OE1 GLU   288      12.398 -32.314  -1.816  1.00 72.59           O
ATOM   4646  OE2 GLU   288      10.466 -31.683  -1.180  1.00 72.59           O
ATOM   4647  N   ALA   289       8.221 -35.299   1.431  1.00 29.71           N
ATOM   4648  H   ALA   289       7.455 -34.748   1.071  1.00 29.71           H
ATOM   4649  CA  ALA   289       8.258 -35.549   2.863  1.00 29.71           C
ATOM   4650  HA  ALA   289       9.234 -35.270   3.261  1.00 29.71           H
ATOM   4651  C   ALA   289       7.995 -37.024   3.251  1.00 29.71           C
ATOM   4652  O   ALA   289       8.724 -37.643   4.041  1.00 29.71           O
ATOM   4653  CB  ALA   289       7.215 -34.677   3.534  1.00 29.71           C
ATOM   4654 1HB  ALA   289       6.200 -35.042   3.375  1.00 29.71           H
ATOM   4655 2HB  ALA   289       7.314 -33.680   3.103  1.00 29.71           H
ATOM   4656 3HB  ALA   289       7.423 -34.634   4.603  1.00 29.71           H
ATOM   4657  N   GLN   290       7.053 -37.701   2.593  1.00 52.18           N
ATOM   4658  H   GLN   290       6.523 -37.137   1.944  1.00 52.18           H
ATOM   4659  CA  GLN   290       6.784 -39.116   2.661  1.00 52.18           C
ATOM   4660  HA  GLN   290       6.632 -39.407   3.701  1.00 52.18           H
ATOM   4661  C   GLN   290       8.014 -39.946   2.148  1.00 52.18           C
ATOM   4662  O   GLN   290       8.334 -40.980   2.742  1.00 52.18           O
ATOM   4663  CB  GLN   290       5.457 -39.340   1.849  1.00 52.18           C
ATOM   4664 1HB  GLN   290       4.630 -38.785   2.292  1.00 52.18           H
ATOM   4665 2HB  GLN   290       5.575 -38.885   0.866  1.00 52.18           H
ATOM   4666  CG  GLN   290       4.973 -40.803   1.632  1.00 52.18           C
ATOM   4667 1HG  GLN   290       4.066 -40.790   1.027  1.00 52.18           H
ATOM   4668 2HG  GLN   290       5.659 -41.401   1.032  1.00 52.18           H
ATOM   4669  CD  GLN   290       4.694 -41.517   2.948  1.00 52.18           C
ATOM   4670  OE1 GLN   290       3.521 -41.856   3.152  1.00 52.18           O
ATOM   4671  NE2 GLN   290       5.638 -41.910   3.743  1.00 52.18           N
ATOM   4672 1HE2 GLN   290       5.330 -42.593   4.420  1.00 52.18           H
ATOM   4673 2HE2 GLN   290       6.612 -41.861   3.482  1.00 52.18           H
ATOM   4674  N   ALA   291       8.726 -39.532   1.079  1.00 34.97           N
ATOM   4675  H   ALA   291       8.473 -38.663   0.631  1.00 34.97           H
ATOM   4676  CA  ALA   291       9.954 -40.176   0.500  1.00 34.97           C
ATOM   4677  HA  ALA   291       9.847 -41.242   0.302  1.00 34.97           H
ATOM   4678  C   ALA   291      11.199 -40.014   1.432  1.00 34.97           C
ATOM   4679  O   ALA   291      11.997 -40.963   1.680  1.00 34.97           O
ATOM   4680  CB  ALA   291      10.153 -39.442  -0.838  1.00 34.97           C
ATOM   4681 1HB  ALA   291       9.236 -39.511  -1.424  1.00 34.97           H
ATOM   4682 2HB  ALA   291      10.969 -39.915  -1.385  1.00 34.97           H
ATOM   4683 3HB  ALA   291      10.393 -38.394  -0.660  1.00 34.97           H
ATOM   4684  N   PHE   292      11.290 -38.858   2.211  1.00116.23           N
ATOM   4685  H   PHE   292      10.466 -38.273   2.214  1.00116.23           H
ATOM   4686  CA  PHE   292      12.294 -38.739   3.183  1.00116.23           C
ATOM   4687  HA  PHE   292      13.208 -39.172   2.777  1.00116.23           H
ATOM   4688  C   PHE   292      11.871 -39.557   4.413  1.00116.23           C
ATOM   4689  O   PHE   292      12.821 -40.023   5.064  1.00116.23           O
ATOM   4690  CB  PHE   292      12.518 -37.215   3.465  1.00116.23           C
ATOM   4691 1HB  PHE   292      11.544 -36.774   3.677  1.00116.23           H
ATOM   4692 2HB  PHE   292      13.131 -37.194   4.366  1.00116.23           H
ATOM   4693  CG  PHE   292      13.194 -36.487   2.350  1.00116.23           C
ATOM   4694  CD1 PHE   292      12.705 -35.289   1.915  1.00116.23           C
ATOM   4695  HD1 PHE   292      11.738 -34.907   2.208  1.00116.23           H
ATOM   4696  CD2 PHE   292      14.416 -37.013   1.847  1.00116.23           C
ATOM   4697  HD2 PHE   292      14.798 -37.944   2.239  1.00116.23           H
ATOM   4698  CE1 PHE   292      13.463 -34.526   1.018  1.00116.23           C
ATOM   4699  HE1 PHE   292      13.099 -33.566   0.684  1.00116.23           H
ATOM   4700  CE2 PHE   292      15.125 -36.259   0.938  1.00116.23           C
ATOM   4701  HE2 PHE   292      16.017 -36.665   0.486  1.00116.23           H
ATOM   4702  CZ  PHE   292      14.668 -34.986   0.510  1.00116.23           C
ATOM   4703  HZ  PHE   292      15.225 -34.411  -0.214  1.00116.23           H
ATOM   4704  N   TYR   293      10.581 -39.833   4.752  1.00152.64           N
ATOM   4705  H   TYR   293       9.916 -39.367   4.151  1.00152.64           H
ATOM   4706  CA  TYR   293      10.116 -40.881   5.623  1.00152.64           C
ATOM   4707  HA  TYR   293      10.490 -40.681   6.627  1.00152.64           H
ATOM   4708  C   TYR   293      10.723 -42.256   5.185  1.00152.64           C
ATOM   4709  O   TYR   293      11.208 -42.941   6.063  1.00152.64           O
ATOM   4710  CB  TYR   293       8.591 -40.789   5.837  1.00152.64           C
ATOM   4711 1HB  TYR   293       8.351 -39.730   5.750  1.00152.64           H
ATOM   4712 2HB  TYR   293       8.042 -41.367   5.093  1.00152.64           H
ATOM   4713  CG  TYR   293       8.198 -41.272   7.222  1.00152.64           C
ATOM   4714  CD1 TYR   293       7.873 -40.325   8.168  1.00152.64           C
ATOM   4715  HD1 TYR   293       7.905 -39.276   7.914  1.00152.64           H
ATOM   4716  CD2 TYR   293       8.043 -42.641   7.642  1.00152.64           C
ATOM   4717  HD2 TYR   293       8.398 -43.431   6.996  1.00152.64           H
ATOM   4718  CE1 TYR   293       7.568 -40.653   9.536  1.00152.64           C
ATOM   4719  HE1 TYR   293       7.366 -39.812  10.182  1.00152.64           H
ATOM   4720  CE2 TYR   293       7.796 -42.995   9.018  1.00152.64           C
ATOM   4721  HE2 TYR   293       7.647 -44.022   9.317  1.00152.64           H
ATOM   4722  CZ  TYR   293       7.537 -41.953   9.936  1.00152.64           C
ATOM   4723  OH  TYR   293       7.444 -42.223  11.242  1.00152.64           O
ATOM   4724  HH  TYR   293       7.392 -43.154  11.467  1.00152.64           H
ATOM   4725  N   HIS   294      10.648 -42.667   3.885  1.00 80.51           N
ATOM   4726  H   HIS   294      10.444 -41.974   3.179  1.00 80.51           H
ATOM   4727  CA  HIS   294      11.117 -43.966   3.453  1.00 80.51           C
ATOM   4728  HA  HIS   294      10.613 -44.677   4.107  1.00 80.51           H
ATOM   4729  C   HIS   294      12.609 -44.207   3.470  1.00 80.51           C
ATOM   4730  O   HIS   294      13.091 -45.208   3.924  1.00 80.51           O
ATOM   4731  CB  HIS   294      10.608 -44.228   2.000  1.00 80.51           C
ATOM   4732 1HB  HIS   294      11.003 -43.430   1.372  1.00 80.51           H
ATOM   4733 2HB  HIS   294      10.941 -45.150   1.522  1.00 80.51           H
ATOM   4734  CG  HIS   294       9.065 -44.186   1.840  1.00 80.51           C
ATOM   4735  ND1 HIS   294       8.378 -43.740   0.753  1.00 80.51           N
ATOM   4736  HD1 HIS   294       8.682 -43.179  -0.030  1.00 80.51           H
ATOM   4737  CD2 HIS   294       8.208 -44.666   2.772  1.00 80.51           C
ATOM   4738  HD2 HIS   294       8.396 -45.190   3.698  1.00 80.51           H
ATOM   4739  CE1 HIS   294       7.115 -43.931   1.047  1.00 80.51           C
ATOM   4740  HE1 HIS   294       6.240 -43.783   0.432  1.00 80.51           H
ATOM   4741  NE2 HIS   294       6.956 -44.453   2.284  1.00 80.51           N
ATOM   4742  N   CYS   295      13.393 -43.171   3.219  1.00 84.04           N
ATOM   4743  H   CYS   295      13.018 -42.277   2.936  1.00 84.04           H
ATOM   4744  CA  CYS   295      14.865 -43.208   3.401  1.00 84.04           C
ATOM   4745  HA  CYS   295      15.338 -44.058   2.909  1.00 84.04           H
ATOM   4746  C   CYS   295      15.392 -43.195   4.875  1.00 84.04           C
ATOM   4747  O   CYS   295      16.413 -43.862   5.079  1.00 84.04           O
ATOM   4748  CB  CYS   295      15.441 -42.021   2.575  1.00 84.04           C
ATOM   4749 1HB  CYS   295      14.954 -41.111   2.927  1.00 84.04           H
ATOM   4750 2HB  CYS   295      16.526 -42.050   2.673  1.00 84.04           H
ATOM   4751  SG  CYS   295      15.117 -42.217   0.761  1.00 84.04           S
ATOM   4752  HG  CYS   295      13.788 -42.178   0.898  1.00 84.04           H
ATOM   4753  N   CYS   296      14.768 -42.569   5.824  1.00 53.64           N
ATOM   4754  H   CYS   296      13.970 -41.983   5.624  1.00 53.64           H
ATOM   4755  CA  CYS   296      15.171 -42.673   7.230  1.00 53.64           C
ATOM   4756  HA  CYS   296      16.259 -42.696   7.168  1.00 53.64           H
ATOM   4757  C   CYS   296      14.722 -43.997   7.915  1.00 53.64           C
ATOM   4758  O   CYS   296      15.370 -44.342   8.953  1.00 53.64           O
ATOM   4759  CB  CYS   296      14.732 -41.383   7.974  1.00 53.64           C
ATOM   4760 1HB  CYS   296      15.173 -41.409   8.971  1.00 53.64           H
ATOM   4761 2HB  CYS   296      15.205 -40.536   7.477  1.00 53.64           H
ATOM   4762  SG  CYS   296      12.910 -41.096   8.191  1.00 53.64           S
ATOM   4763  HG  CYS   296      12.748 -40.611   6.956  1.00 53.64           H
ATOM   4764  N   THR   297      13.735 -44.738   7.404  1.00 46.11           N
ATOM   4765  H   THR   297      13.171 -44.229   6.738  1.00 46.11           H
ATOM   4766  CA  THR   297      13.285 -46.018   7.871  1.00 46.11           C
ATOM   4767  HA  THR   297      13.604 -46.023   8.914  1.00 46.11           H
ATOM   4768  C   THR   297      14.085 -47.188   7.175  1.00 46.11           C
ATOM   4769  O   THR   297      14.185 -48.268   7.697  1.00 46.11           O
ATOM   4770  CB  THR   297      11.708 -46.173   7.851  1.00 46.11           C
ATOM   4771  HB  THR   297      11.517 -47.236   7.998  1.00 46.11           H
ATOM   4772  OG1 THR   297      11.225 -45.694   6.636  1.00 46.11           O
ATOM   4773  HG1 THR   297      11.243 -44.734   6.632  1.00 46.11           H
ATOM   4774  CG2 THR   297      10.906 -45.344   8.778  1.00 46.11           C
ATOM   4775 1HG2 THR   297      11.024 -45.732   9.790  1.00 46.11           H
ATOM   4776 2HG2 THR   297       9.850 -45.350   8.507  1.00 46.11           H
ATOM   4777 3HG2 THR   297      11.288 -44.324   8.733  1.00 46.11           H
ATOM   4778  N   ASN   298      14.701 -46.799   6.056  1.00 55.38           N
ATOM   4779  H   ASN   298      14.636 -45.856   5.702  1.00 55.38           H
ATOM   4780  CA  ASN   298      15.528 -47.727   5.259  1.00 55.38           C
ATOM   4781  HA  ASN   298      14.811 -48.471   4.911  1.00 55.38           H
ATOM   4782  C   ASN   298      16.633 -48.462   6.049  1.00 55.38           C
ATOM   4783  O   ASN   298      16.998 -49.604   5.718  1.00 55.38           O
ATOM   4784  CB  ASN   298      16.057 -47.086   3.925  1.00 55.38           C
ATOM   4785 1HB  ASN   298      15.233 -46.588   3.415  1.00 55.38           H
ATOM   4786 2HB  ASN   298      16.746 -46.278   4.174  1.00 55.38           H
ATOM   4787  CG  ASN   298      16.735 -48.057   2.970  1.00 55.38           C
ATOM   4788  OD1 ASN   298      16.275 -49.053   2.601  1.00 55.38           O
ATOM   4789  ND2 ASN   298      17.937 -47.720   2.632  1.00 55.38           N
ATOM   4790 1HD2 ASN   298      18.275 -48.322   1.895  1.00 55.38           H
ATOM   4791 2HD2 ASN   298      18.344 -46.805   2.764  1.00 55.38           H
ATOM   4792  N   PRO   299      17.268 -47.887   7.093  1.00 71.92           N
ATOM   4793  CA  PRO   299      18.115 -48.656   7.966  1.00 71.92           C
ATOM   4794  HA  PRO   299      19.097 -48.838   7.530  1.00 71.92           H
ATOM   4795  C   PRO   299      17.535 -49.883   8.569  1.00 71.92           C
ATOM   4796  O   PRO   299      18.323 -50.734   8.938  1.00 71.92           O
ATOM   4797  CB  PRO   299      18.496 -47.635   9.102  1.00 71.92           C
ATOM   4798 1HB  PRO   299      17.768 -47.671   9.912  1.00 71.92           H
ATOM   4799 2HB  PRO   299      19.518 -47.854   9.414  1.00 71.92           H
ATOM   4800  CG  PRO   299      18.439 -46.290   8.404  1.00 71.92           C
ATOM   4801 1HG  PRO   299      18.217 -45.513   9.136  1.00 71.92           H
ATOM   4802 2HG  PRO   299      19.399 -46.161   7.904  1.00 71.92           H
ATOM   4803  CD  PRO   299      17.324 -46.483   7.436  1.00 71.92           C
ATOM   4804 1HD  PRO   299      16.396 -46.186   7.924  1.00 71.92           H
ATOM   4805 2HD  PRO   299      17.396 -45.885   6.527  1.00 71.92           H
ATOM   4806  N   THR   300      16.212 -50.097   8.636  1.00 92.60           N
ATOM   4807  H   THR   300      15.548 -49.364   8.431  1.00 92.60           H
ATOM   4808  CA  THR   300      15.618 -51.356   9.155  1.00 92.60           C
ATOM   4809  HA  THR   300      16.028 -51.593  10.137  1.00 92.60           H
ATOM   4810  C   THR   300      15.816 -52.515   8.209  1.00 92.60           C
ATOM   4811  O   THR   300      15.628 -53.684   8.540  1.00 92.60           O
ATOM   4812  CB  THR   300      14.097 -51.243   9.475  1.00 92.60           C
ATOM   4813  HB  THR   300      13.712 -52.257   9.584  1.00 92.60           H
ATOM   4814  OG1 THR   300      13.420 -50.594   8.413  1.00 92.60           O
ATOM   4815  HG1 THR   300      13.734 -49.688   8.372  1.00 92.60           H
ATOM   4816  CG2 THR   300      13.781 -50.328  10.661  1.00 92.60           C
ATOM   4817 1HG2 THR   300      12.724 -50.351  10.929  1.00 92.60           H
ATOM   4818 2HG2 THR   300      14.089 -49.298  10.486  1.00 92.60           H
ATOM   4819 3HG2 THR   300      14.372 -50.753  11.473  1.00 92.60           H
ATOM   4820  N   GLN   301      16.371 -52.298   7.032  1.00 33.01           N
ATOM   4821  H   GLN   301      16.505 -51.325   6.797  1.00 33.01           H
ATOM   4822  CA  GLN   301      16.823 -53.239   5.940  1.00 33.01           C
ATOM   4823  HA  GLN   301      15.943 -53.680   5.471  1.00 33.01           H
ATOM   4824  C   GLN   301      17.636 -54.488   6.517  1.00 33.01           C
ATOM   4825  O   GLN   301      17.499 -55.615   6.117  1.00 33.01           O
ATOM   4826  CB  GLN   301      17.721 -52.555   4.919  1.00 33.01           C
ATOM   4827 1HB  GLN   301      17.600 -53.132   4.002  1.00 33.01           H
ATOM   4828 2HB  GLN   301      17.210 -51.659   4.566  1.00 33.01           H
ATOM   4829  CG  GLN   301      19.178 -52.271   5.185  1.00 33.01           C
ATOM   4830 1HG  GLN   301      19.242 -51.654   6.081  1.00 33.01           H
ATOM   4831 2HG  GLN   301      19.616 -53.212   5.518  1.00 33.01           H
ATOM   4832  CD  GLN   301      19.926 -51.680   4.045  1.00 33.01           C
ATOM   4833  OE1 GLN   301      20.835 -52.315   3.531  1.00 33.01           O
ATOM   4834  NE2 GLN   301      19.629 -50.429   3.736  1.00 33.01           N
ATOM   4835 1HE2 GLN   301      20.209 -49.981   3.041  1.00 33.01           H
ATOM   4836 2HE2 GLN   301      18.971 -49.883   4.274  1.00 33.01           H
ATOM   4837  N   TYR   302      18.504 -54.259   7.542  1.00 60.91           N
ATOM   4838  H   TYR   302      18.712 -53.330   7.880  1.00 60.91           H
ATOM   4839  CA  TYR   302      19.354 -55.331   8.165  1.00 60.91           C
ATOM   4840  HA  TYR   302      19.893 -55.839   7.366  1.00 60.91           H
ATOM   4841  C   TYR   302      18.537 -56.387   8.939  1.00 60.91           C
ATOM   4842  O   TYR   302      19.014 -57.522   9.136  1.00 60.91           O
ATOM   4843  CB  TYR   302      20.521 -54.649   8.995  1.00 60.91           C
ATOM   4844 1HB  TYR   302      20.040 -54.124   9.820  1.00 60.91           H
ATOM   4845 2HB  TYR   302      21.026 -55.437   9.554  1.00 60.91           H
ATOM   4846  CG  TYR   302      21.514 -53.766   8.314  1.00 60.91           C
ATOM   4847  CD1 TYR   302      22.786 -54.312   8.009  1.00 60.91           C
ATOM   4848  HD1 TYR   302      22.961 -55.371   8.134  1.00 60.91           H
ATOM   4849  CD2 TYR   302      21.193 -52.441   8.064  1.00 60.91           C
ATOM   4850  HD2 TYR   302      20.239 -52.020   8.343  1.00 60.91           H
ATOM   4851  CE1 TYR   302      23.753 -53.504   7.408  1.00 60.91           C
ATOM   4852  HE1 TYR   302      24.706 -53.928   7.127  1.00 60.91           H
ATOM   4853  CE2 TYR   302      22.186 -51.628   7.511  1.00 60.91           C
ATOM   4854  HE2 TYR   302      22.011 -50.580   7.317  1.00 60.91           H
ATOM   4855  CZ  TYR   302      23.523 -52.119   7.171  1.00 60.91           C
ATOM   4856  OH  TYR   302      24.355 -51.305   6.510  1.00 60.91           O
ATOM   4857  HH  TYR   302      24.093 -50.381   6.492  1.00 60.91           H
ATOM   4858  N   ALA   303      17.272 -56.079   9.339  1.00 37.38           N
ATOM   4859  H   ALA   303      17.014 -55.107   9.247  1.00 37.38           H
ATOM   4860  CA  ALA   303      16.333 -56.982   9.966  1.00 37.38           C
ATOM   4861  HA  ALA   303      16.907 -57.704  10.547  1.00 37.38           H
ATOM   4862  C   ALA   303      15.499 -57.807   8.928  1.00 37.38           C
ATOM   4863  O   ALA   303      15.345 -59.038   9.148  1.00 37.38           O
ATOM   4864  CB  ALA   303      15.437 -56.130  10.888  1.00 37.38           C
ATOM   4865 1HB  ALA   303      14.817 -55.423  10.337  1.00 37.38           H
ATOM   4866 2HB  ALA   303      16.097 -55.586  11.565  1.00 37.38           H
ATOM   4867 3HB  ALA   303      14.800 -56.802  11.463  1.00 37.38           H
ATOM   4868  N   TYR   304      15.037 -57.230   7.850  1.00 59.90           N
ATOM   4869  H   TYR   304      15.015 -56.221   7.850  1.00 59.90           H
ATOM   4870  CA  TYR   304      14.476 -57.984   6.804  1.00 59.90           C
ATOM   4871  HA  TYR   304      13.760 -58.683   7.237  1.00 59.90           H
ATOM   4872  C   TYR   304      15.529 -58.902   6.039  1.00 59.90           C
ATOM   4873  O   TYR   304      15.128 -59.930   5.469  1.00 59.90           O
ATOM   4874  CB  TYR   304      13.827 -56.976   5.771  1.00 59.90           C
ATOM   4875 1HB  TYR   304      14.530 -56.177   5.537  1.00 59.90           H
ATOM   4876 2HB  TYR   304      13.594 -57.541   4.868  1.00 59.90           H
ATOM   4877  CG  TYR   304      12.556 -56.377   6.329  1.00 59.90           C
ATOM   4878  CD1 TYR   304      12.522 -55.289   7.217  1.00 59.90           C
ATOM   4879  HD1 TYR   304      13.451 -54.860   7.561  1.00 59.90           H
ATOM   4880  CD2 TYR   304      11.322 -56.814   5.846  1.00 59.90           C
ATOM   4881  HD2 TYR   304      11.286 -57.564   5.069  1.00 59.90           H
ATOM   4882  CE1 TYR   304      11.311 -54.650   7.678  1.00 59.90           C
ATOM   4883  HE1 TYR   304      11.297 -53.791   8.332  1.00 59.90           H
ATOM   4884  CE2 TYR   304      10.080 -56.262   6.290  1.00 59.90           C
ATOM   4885  HE2 TYR   304       9.150 -56.604   5.859  1.00 59.90           H
ATOM   4886  CZ  TYR   304      10.119 -55.157   7.140  1.00 59.90           C
ATOM   4887  OH  TYR   304       9.026 -54.421   7.506  1.00 59.90           O
ATOM   4888  HH  TYR   304       8.287 -54.529   6.903  1.00 59.90           H
ATOM   4889  N   LEU   305      16.867 -58.588   6.064  1.00119.17           N
ATOM   4890  H   LEU   305      17.061 -57.703   6.511  1.00119.17           H
ATOM   4891  CA  LEU   305      17.979 -59.310   5.475  1.00119.17           C
ATOM   4892  HA  LEU   305      17.804 -59.490   4.414  1.00119.17           H
ATOM   4893  C   LEU   305      18.320 -60.638   6.155  1.00119.17           C
ATOM   4894  O   LEU   305      18.587 -61.649   5.497  1.00119.17           O
ATOM   4895  CB  LEU   305      19.257 -58.477   5.573  1.00119.17           C
ATOM   4896 1HB  LEU   305      19.038 -57.445   5.297  1.00119.17           H
ATOM   4897 2HB  LEU   305      19.515 -58.335   6.623  1.00119.17           H
ATOM   4898  CG  LEU   305      20.554 -58.942   4.866  1.00119.17           C
ATOM   4899  HG  LEU   305      20.848 -59.899   5.297  1.00119.17           H
ATOM   4900  CD1 LEU   305      20.348 -59.159   3.385  1.00119.17           C
ATOM   4901 1HD1 LEU   305      19.975 -58.262   2.891  1.00119.17           H
ATOM   4902 2HD1 LEU   305      19.589 -59.940   3.344  1.00119.17           H
ATOM   4903 3HD1 LEU   305      21.252 -59.503   2.881  1.00119.17           H
ATOM   4904  CD2 LEU   305      21.579 -57.896   5.092  1.00119.17           C
ATOM   4905 1HD2 LEU   305      22.510 -58.104   4.563  1.00119.17           H
ATOM   4906 2HD2 LEU   305      21.772 -57.848   6.163  1.00119.17           H
ATOM   4907 3HD2 LEU   305      21.173 -56.943   4.752  1.00119.17           H
ATOM   4908  N   GLY   306      18.228 -60.611   7.490  1.00 31.62           N
ATOM   4909  H   GLY   306      18.213 -59.689   7.903  1.00 31.62           H
ATOM   4910  CA  GLY   306      18.308 -61.756   8.369  1.00 31.62           C
ATOM   4911 1HA  GLY   306      17.461 -62.433   8.251  1.00 31.62           H
ATOM   4912 2HA  GLY   306      19.208 -62.280   8.048  1.00 31.62           H
ATOM   4913  C   GLY   306      18.451 -61.415   9.862  1.00 31.62           C
ATOM   4914  O   GLY   306      18.172 -60.350  10.296  1.00 31.62           O
ATOM   4915  N   ALA   307      18.872 -62.433  10.606  1.00 30.13           N
ATOM   4916  H   ALA   307      19.019 -63.317  10.140  1.00 30.13           H
ATOM   4917  CA  ALA   307      18.905 -62.392  12.045  1.00 30.13           C
ATOM   4918  HA  ALA   307      18.246 -61.602  12.405  1.00 30.13           H
ATOM   4919  C   ALA   307      20.334 -62.056  12.623  1.00 30.13           C
ATOM   4920  O   ALA   307      20.569 -61.870  13.859  1.00 30.13           O
ATOM   4921  CB  ALA   307      18.422 -63.747  12.516  1.00 30.13           C
ATOM   4922 1HB  ALA   307      19.142 -64.515  12.233  1.00 30.13           H
ATOM   4923 2HB  ALA   307      17.457 -63.968  12.061  1.00 30.13           H
ATOM   4924 3HB  ALA   307      18.317 -63.729  13.601  1.00 30.13           H
ATOM   4925  N   LYS   308      21.350 -61.955  11.757  1.00 34.67           N
ATOM   4926  H   LYS   308      21.183 -62.233  10.801  1.00 34.67           H
ATOM   4927  CA  LYS   308      22.700 -61.509  12.093  1.00 34.67           C
ATOM   4928  HA  LYS   308      22.943 -62.315  12.786  1.00 34.67           H
ATOM   4929  C   LYS   308      22.833 -60.171  12.825  1.00 34.67           C
ATOM   4930  O   LYS   308      23.575 -59.970  13.755  1.00 34.67           O
ATOM   4931  CB  LYS   308      23.668 -61.548  10.875  1.00 34.67           C
ATOM   4932 1HB  LYS   308      23.702 -62.578  10.517  1.00 34.67           H
ATOM   4933 2HB  LYS   308      23.258 -60.888  10.111  1.00 34.67           H
ATOM   4934  CG  LYS   308      25.095 -61.059  11.126  1.00 34.67           C
ATOM   4935 1HG  LYS   308      25.065 -60.030  11.486  1.00 34.67           H
ATOM   4936 2HG  LYS   308      25.543 -61.649  11.926  1.00 34.67           H
ATOM   4937  CD  LYS   308      25.759 -60.998   9.730  1.00 34.67           C
ATOM   4938 1HD  LYS   308      25.644 -61.973   9.257  1.00 34.67           H
ATOM   4939 2HD  LYS   308      25.307 -60.175   9.176  1.00 34.67           H
ATOM   4940  CE  LYS   308      27.251 -60.569   9.897  1.00 34.67           C
ATOM   4941 1HE  LYS   308      27.261 -59.675  10.520  1.00 34.67           H
ATOM   4942 2HE  LYS   308      27.746 -61.345  10.480  1.00 34.67           H
ATOM   4943  NZ  LYS   308      27.824 -60.215   8.555  1.00 34.67           N
ATOM   4944 1HZ  LYS   308      27.164 -59.681   8.007  1.00 34.67           H
ATOM   4945 2HZ  LYS   308      28.108 -61.034   8.037  1.00 34.67           H
ATOM   4946 3HZ  LYS   308      28.634 -59.645   8.754  1.00 34.67           H
ATOM   4947  N   PHE   309      21.954 -59.256  12.422  1.00 59.30           N
ATOM   4948  H   PHE   309      21.261 -59.552  11.749  1.00 59.30           H
ATOM   4949  CA  PHE   309      22.013 -57.941  12.906  1.00 59.30           C
ATOM   4950  HA  PHE   309      22.990 -57.467  12.812  1.00 59.30           H
ATOM   4951  C   PHE   309      21.659 -57.927  14.433  1.00 59.30           C
ATOM   4952  O   PHE   309      22.484 -57.372  15.227  1.00 59.30           O
ATOM   4953  CB  PHE   309      21.024 -57.050  12.176  1.00 59.30           C
ATOM   4954 1HB  PHE   309      21.311 -57.023  11.125  1.00 59.30           H
ATOM   4955 2HB  PHE   309      20.014 -57.455  12.239  1.00 59.30           H
ATOM   4956  CG  PHE   309      20.995 -55.613  12.699  1.00 59.30           C
ATOM   4957  CD1 PHE   309      20.058 -55.344  13.750  1.00 59.30           C
ATOM   4958  HD1 PHE   309      19.396 -56.058  14.218  1.00 59.30           H
ATOM   4959  CD2 PHE   309      21.759 -54.623  12.133  1.00 59.30           C
ATOM   4960  HD2 PHE   309      22.566 -54.837  11.447  1.00 59.30           H
ATOM   4961  CE1 PHE   309      19.879 -53.962  14.112  1.00 59.30           C
ATOM   4962  HE1 PHE   309      19.183 -53.721  14.901  1.00 59.30           H
ATOM   4963  CE2 PHE   309      21.609 -53.304  12.630  1.00 59.30           C
ATOM   4964  HE2 PHE   309      22.184 -52.512  12.173  1.00 59.30           H
ATOM   4965  CZ  PHE   309      20.639 -52.900  13.543  1.00 59.30           C
ATOM   4966  HZ  PHE   309      20.525 -51.858  13.802  1.00 59.30           H
ATOM   4967  N   LYS   310      20.556 -58.568  14.787  1.00 68.18           N
ATOM   4968  H   LYS   310      19.796 -58.695  14.133  1.00 68.18           H
ATOM   4969  CA  LYS   310      20.205 -58.659  16.213  1.00 68.18           C
ATOM   4970  HA  LYS   310      20.122 -57.623  16.540  1.00 68.18           H
ATOM   4971  C   LYS   310      21.314 -59.341  17.028  1.00 68.18           C
ATOM   4972  O   LYS   310      21.716 -58.743  18.043  1.00 68.18           O
ATOM   4973  CB  LYS   310      18.857 -59.301  16.436  1.00 68.18           C
ATOM   4974 1HB  LYS   310      18.165 -59.027  15.639  1.00 68.18           H
ATOM   4975 2HB  LYS   310      18.945 -60.387  16.450  1.00 68.18           H
ATOM   4976  CG  LYS   310      18.170 -58.881  17.770  1.00 68.18           C
ATOM   4977 1HG  LYS   310      18.472 -57.855  17.982  1.00 68.18           H
ATOM   4978 2HG  LYS   310      17.093 -58.971  17.623  1.00 68.18           H
ATOM   4979  CD  LYS   310      18.646 -59.905  18.812  1.00 68.18           C
ATOM   4980 1HD  LYS   310      19.634 -60.265  18.523  1.00 68.18           H
ATOM   4981 2HD  LYS   310      18.662 -59.427  19.791  1.00 68.18           H
ATOM   4982  CE  LYS   310      17.602 -61.103  18.880  1.00 68.18           C
ATOM   4983 1HE  LYS   310      16.624 -60.627  18.940  1.00 68.18           H
ATOM   4984 2HE  LYS   310      17.701 -61.623  17.927  1.00 68.18           H
ATOM   4985  NZ  LYS   310      17.780 -61.965  20.044  1.00 68.18           N
ATOM   4986 1HZ  LYS   310      16.892 -62.447  20.062  1.00 68.18           H
ATOM   4987 2HZ  LYS   310      17.931 -61.503  20.929  1.00 68.18           H
ATOM   4988 3HZ  LYS   310      18.522 -62.632  19.881  1.00 68.18           H
ATOM   4989  N   THR   311      21.854 -60.431  16.509  1.00100.57           N
ATOM   4990  H   THR   311      21.468 -60.743  15.630  1.00100.57           H
ATOM   4991  CA  THR   311      22.791 -61.257  17.206  1.00100.57           C
ATOM   4992  HA  THR   311      22.306 -61.597  18.121  1.00100.57           H
ATOM   4993  C   THR   311      23.995 -60.415  17.518  1.00100.57           C
ATOM   4994  O   THR   311      24.461 -60.480  18.666  1.00100.57           O
ATOM   4995  CB  THR   311      23.083 -62.523  16.390  1.00100.57           C
ATOM   4996  HB  THR   311      23.668 -62.251  15.512  1.00100.57           H
ATOM   4997  OG1 THR   311      21.882 -63.085  15.934  1.00100.57           O
ATOM   4998  HG1 THR   311      21.555 -62.569  15.193  1.00100.57           H
ATOM   4999  CG2 THR   311      23.755 -63.658  17.141  1.00100.57           C
ATOM   5000 1HG2 THR   311      23.012 -64.198  17.728  1.00100.57           H
ATOM   5001 2HG2 THR   311      24.522 -63.258  17.805  1.00100.57           H
ATOM   5002 3HG2 THR   311      24.213 -64.336  16.421  1.00100.57           H
ATOM   5003  N   SER   312      24.470 -59.656  16.527  1.00 35.36           N
ATOM   5004  H   SER   312      23.901 -59.732  15.697  1.00 35.36           H
ATOM   5005  CA  SER   312      25.517 -58.746  16.651  1.00 35.36           C
ATOM   5006  HA  SER   312      26.445 -59.244  16.933  1.00 35.36           H
ATOM   5007  C   SER   312      25.230 -57.643  17.690  1.00 35.36           C
ATOM   5008  O   SER   312      26.202 -57.314  18.436  1.00 35.36           O
ATOM   5009  CB  SER   312      25.806 -58.157  15.270  1.00 35.36           C
ATOM   5010 1HB  SER   312      25.962 -58.967  14.558  1.00 35.36           H
ATOM   5011 2HB  SER   312      24.887 -57.740  14.857  1.00 35.36           H
ATOM   5012  OG  SER   312      26.837 -57.158  15.246  1.00 35.36           O
ATOM   5013  HG  SER   312      26.936 -56.888  14.330  1.00 35.36           H
ATOM   5014  N   ALA   313      23.987 -57.102  17.792  1.00 52.74           N
ATOM   5015  H   ALA   313      23.229 -57.363  17.178  1.00 52.74           H
ATOM   5016  CA  ALA   313      23.694 -56.072  18.794  1.00 52.74           C
ATOM   5017  HA  ALA   313      24.523 -55.364  18.824  1.00 52.74           H
ATOM   5018  C   ALA   313      23.351 -56.548  20.180  1.00 52.74           C
ATOM   5019  O   ALA   313      23.662 -55.841  21.172  1.00 52.74           O
ATOM   5020  CB  ALA   313      22.511 -55.334  18.181  1.00 52.74           C
ATOM   5021 1HB  ALA   313      22.229 -54.519  18.848  1.00 52.74           H
ATOM   5022 2HB  ALA   313      21.699 -56.059  18.130  1.00 52.74           H
[truncated: 35,233 more chars]
