# Supplementary material for: The G protein coupled receptor CXCR4 designed by the QTY code becomes more hydrophilic and retains cell signaling activity
Source: Sci Rep. 2020 Dec 7;10:21371. doi: 10.1038/s41598-020-77659-x (PMC7721705; doi:10.1038/s41598-020-77659-x)
Supplement: Supplementary file 3 — Supplementary Information 3. [file 41598_2020_77659_MOESM3_ESM.pdb]

EXPDTA    THEORETICAL MODEL, MODELLER 9.10 2018/12/08 01:22:08
REMARK   6 MODELLER OBJECTIVE FUNCTION:      1220.6251
REMARK   6 MODELLER BEST TEMPLATE % SEQ ID:  26.259
ATOM      1  N   MET     1      73.822 -71.852 -13.089  1.00 97.18           N
ATOM      2  CA  MET     1      73.171 -72.137 -11.790  1.00 97.18           C
ATOM      3  CB  MET     1      73.149 -70.878 -10.907  1.00 97.18           C
ATOM      4  CG  MET     1      74.534 -70.423 -10.446  1.00 97.18           C
ATOM      5  SD  MET     1      75.358 -71.573  -9.304  1.00 97.18           S
ATOM      6  CE  MET     1      76.782 -70.495  -8.978  1.00 97.18           C
ATOM      7  C   MET     1      71.763 -72.580 -11.994  1.00 97.18           C
ATOM      8  O   MET     1      71.417 -73.143 -13.031  1.00 97.18           O
ATOM      9  N   GLU     2      70.911 -72.341 -10.980  1.00259.95           N
ATOM     10  CA  GLU     2      69.538 -72.726 -11.089  1.00259.95           C
ATOM     11  CB  GLU     2      68.990 -73.422  -9.832  1.00259.95           C
ATOM     12  CG  GLU     2      67.629 -74.085 -10.048  1.00259.95           C
ATOM     13  CD  GLU     2      67.876 -75.423 -10.731  1.00259.95           C
ATOM     14  OE1 GLU     2      68.341 -76.364 -10.034  1.00259.95           O
ATOM     15  OE2 GLU     2      67.608 -75.522 -11.958  1.00259.95           O
ATOM     16  C   GLU     2      68.754 -71.471 -11.264  1.00259.95           C
ATOM     17  O   GLU     2      69.073 -70.441 -10.671  1.00259.95           O
ATOM     18  N   GLY     3      67.710 -71.519 -12.111  1.00 67.08           N
ATOM     19  CA  GLY     3      66.915 -70.346 -12.307  1.00 67.08           C
ATOM     20  C   GLY     3      66.719 -70.177 -13.775  1.00 67.08           C
ATOM     21  O   GLY     3      66.909 -71.110 -14.554  1.00 67.08           O
ATOM     22  N   ILE     4      66.329 -68.957 -14.186  1.00 86.45           N
ATOM     23  CA  ILE     4      66.118 -68.697 -15.577  1.00 86.45           C
ATOM     24  CB  ILE     4      64.793 -68.058 -15.874  1.00 86.45           C
ATOM     25  CG2 ILE     4      64.778 -67.676 -17.364  1.00 86.45           C
ATOM     26  CG1 ILE     4      63.640 -68.987 -15.455  1.00 86.45           C
ATOM     27  CD1 ILE     4      63.640 -70.330 -16.184  1.00 86.45           C
ATOM     28  C   ILE     4      67.170 -67.728 -15.996  1.00 86.45           C
ATOM     29  O   ILE     4      67.447 -66.756 -15.296  1.00 86.45           O
ATOM     30  N   SER     5      67.802 -67.989 -17.155  1.00121.67           N
ATOM     31  CA  SER     5      68.828 -67.109 -17.620  1.00121.67           C
ATOM     32  CB  SER     5      69.632 -67.659 -18.811  1.00121.67           C
ATOM     33  OG  SER     5      70.623 -66.719 -19.203  1.00121.67           O
ATOM     34  C   SER     5      68.165 -65.856 -18.076  1.00121.67           C
ATOM     35  O   SER     5      66.958 -65.818 -18.315  1.00121.67           O
ATOM     36  N   ILE     6      68.957 -64.777 -18.191  1.00110.63           N
ATOM     37  CA  ILE     6      68.412 -63.530 -18.624  1.00110.63           C
ATOM     38  CB  ILE     6      68.677 -62.385 -17.690  1.00110.63           C
ATOM     39  CG2 ILE     6      70.194 -62.137 -17.655  1.00110.63           C
ATOM     40  CG1 ILE     6      67.850 -61.156 -18.106  1.00110.63           C
ATOM     41  CD1 ILE     6      67.840 -60.044 -17.058  1.00110.63           C
ATOM     42  C   ILE     6      69.068 -63.198 -19.917  1.00110.63           C
ATOM     43  O   ILE     6      70.247 -63.479 -20.123  1.00110.63           O
ATOM     44  N   TYR     7      68.291 -62.609 -20.840  1.00274.98           N
ATOM     45  CA  TYR     7      68.831 -62.242 -22.110  1.00274.98           C
ATOM     46  CB  TYR     7      68.057 -62.838 -23.299  1.00274.98           C
ATOM     47  CG  TYR     7      68.808 -62.521 -24.547  1.00274.98           C
ATOM     48  CD1 TYR     7      69.895 -63.284 -24.908  1.00274.98           C
ATOM     49  CD2 TYR     7      68.429 -61.476 -25.358  1.00274.98           C
ATOM     50  CE1 TYR     7      70.597 -63.008 -26.057  1.00274.98           C
ATOM     51  CE2 TYR     7      69.126 -61.194 -26.510  1.00274.98           C
ATOM     52  CZ  TYR     7      70.212 -61.962 -26.859  1.00274.98           C
ATOM     53  OH  TYR     7      70.932 -61.681 -28.039  1.00274.98           O
ATOM     54  C   TYR     7      68.694 -60.760 -22.167  1.00274.98           C
ATOM     55  O   TYR     7      67.789 -60.194 -21.555  1.00274.98           O
ATOM     56  N   THR     8      69.607 -60.081 -22.883  1.00267.25           N
ATOM     57  CA  THR     8      69.535 -58.653 -22.900  1.00267.25           C
ATOM     58  CB  THR     8      70.631 -58.004 -23.700  1.00267.25           C
ATOM     59  OG1 THR     8      70.589 -56.596 -23.526  1.00267.25           O
ATOM     60  CG2 THR     8      70.477 -58.367 -25.188  1.00267.25           C
ATOM     61  C   THR     8      68.207 -58.263 -23.460  1.00267.25           C
ATOM     62  O   THR     8      67.828 -58.660 -24.558  1.00267.25           O
ATOM     63  N   SER     9      67.446 -57.482 -22.668  1.00219.35           N
ATOM     64  CA  SER     9      66.147 -57.045 -23.079  1.00219.35           C
ATOM     65  CB  SER     9      65.083 -58.158 -22.998  1.00219.35           C
ATOM     66  OG  SER     9      63.813 -57.682 -23.421  1.00219.35           O
ATOM     67  C   SER     9      65.764 -55.966 -22.117  1.00219.35           C
ATOM     68  O   SER     9      66.546 -55.605 -21.239  1.00219.35           O
ATOM     69  N   ASP    10      64.554 -55.400 -22.278  1.00190.06           N
ATOM     70  CA  ASP    10      64.127 -54.391 -21.359  1.00190.06           C
ATOM     71  CB  ASP    10      62.766 -53.771 -21.721  1.00190.06           C
ATOM     72  CG  ASP    10      62.960 -52.929 -22.975  1.00190.06           C
ATOM     73  OD1 ASP    10      64.052 -52.316 -23.108  1.00190.06           O
ATOM     74  OD2 ASP    10      62.025 -52.893 -23.820  1.00190.06           O
ATOM     75  C   ASP    10      64.000 -55.062 -20.032  1.00190.06           C
ATOM     76  O   ASP    10      63.540 -56.199 -19.940  1.00190.06           O
ATOM     77  N   ASN    11      64.436 -54.371 -18.963  1.00208.63           N
ATOM     78  CA  ASN    11      64.388 -54.944 -17.652  1.00208.63           C
ATOM     79  CB  ASN    11      65.582 -54.555 -16.763  1.00208.63           C
ATOM     80  CG  ASN    11      66.830 -55.225 -17.321  1.00208.63           C
ATOM     81  OD1 ASN    11      67.764 -54.556 -17.760  1.00208.63           O
ATOM     82  ND2 ASN    11      66.851 -56.585 -17.304  1.00208.63           N
ATOM     83  C   ASN    11      63.153 -54.463 -16.970  1.00208.63           C
ATOM     84  O   ASN    11      62.485 -53.540 -17.434  1.00208.63           O
ATOM     85  N   TYR    12      62.816 -55.114 -15.841  1.00297.10           N
ATOM     86  CA  TYR    12      61.668 -54.740 -15.074  1.00297.10           C
ATOM     87  CB  TYR    12      60.653 -55.883 -14.900  1.00297.10           C
ATOM     88  CG  TYR    12      59.417 -55.309 -14.299  1.00297.10           C
ATOM     89  CD1 TYR    12      58.460 -54.742 -15.109  1.00297.10           C
ATOM     90  CD2 TYR    12      59.211 -55.334 -12.939  1.00297.10           C
ATOM     91  CE1 TYR    12      57.312 -54.209 -14.573  1.00297.10           C
ATOM     92  CE2 TYR    12      58.064 -54.802 -12.397  1.00297.10           C
ATOM     93  CZ  TYR    12      57.113 -54.239 -13.214  1.00297.10           C
ATOM     94  OH  TYR    12      55.936 -53.693 -12.660  1.00297.10           O
ATOM     95  C   TYR    12      62.202 -54.404 -13.719  1.00297.10           C
ATOM     96  O   TYR    12      63.221 -54.949 -13.298  1.00297.10           O
ATOM     97  N   THR    13      61.534 -53.480 -13.003  1.00214.20           N
ATOM     98  CA  THR    13      62.041 -53.061 -11.729  1.00214.20           C
ATOM     99  CB  THR    13      61.245 -51.956 -11.095  1.00214.20           C
ATOM    100  OG1 THR    13      61.232 -50.812 -11.937  1.00214.20           O
ATOM    101  CG2 THR    13      61.881 -51.611  -9.738  1.00214.20           C
ATOM    102  C   THR    13      62.016 -54.218 -10.789  1.00214.20           C
ATOM    103  O   THR    13      61.053 -54.981 -10.737  1.00214.20           O
ATOM    104  N   GLU    14      63.117 -54.382 -10.030  1.00260.50           N
ATOM    105  CA  GLU    14      63.197 -55.423  -9.051  1.00260.50           C
ATOM    106  CB  GLU    14      63.914 -56.695  -9.534  1.00260.50           C
ATOM    107  CG  GLU    14      63.137 -57.471 -10.598  1.00260.50           C
ATOM    108  CD  GLU    14      63.958 -58.697 -10.971  1.00260.50           C
ATOM    109  OE1 GLU    14      65.071 -58.856 -10.403  1.00260.50           O
ATOM    110  OE2 GLU    14      63.484 -59.490 -11.827  1.00260.50           O
ATOM    111  C   GLU    14      63.999 -54.881  -7.915  1.00260.50           C
ATOM    112  O   GLU    14      64.778 -53.945  -8.084  1.00260.50           O
ATOM    113  N   GLU    15      63.809 -55.449  -6.710  1.00276.87           N
ATOM    114  CA  GLU    15      64.575 -55.004  -5.586  1.00276.87           C
ATOM    115  CB  GLU    15      63.783 -54.982  -4.267  1.00276.87           C
ATOM    116  CG  GLU    15      63.201 -56.342  -3.878  1.00276.87           C
ATOM    117  CD  GLU    15      62.452 -56.172  -2.564  1.00276.87           C
ATOM    118  OE1 GLU    15      62.421 -55.024  -2.044  1.00276.87           O
ATOM    119  OE2 GLU    15      61.898 -57.186  -2.064  1.00276.87           O
ATOM    120  C   GLU    15      65.700 -55.971  -5.431  1.00276.87           C
ATOM    121  O   GLU    15      65.502 -57.182  -5.516  1.00276.87           O
ATOM    122  N   MET    16      66.926 -55.457  -5.219  1.00340.32           N
ATOM    123  CA  MET    16      68.037 -56.352  -5.114  1.00340.32           C
ATOM    124  CB  MET    16      69.051 -56.182  -6.261  1.00340.32           C
ATOM    125  CG  MET    16      70.076 -57.311  -6.377  1.00340.32           C
ATOM    126  SD  MET    16      69.391 -58.880  -6.992  1.00340.32           S
ATOM    127  CE  MET    16      71.005 -59.678  -7.232  1.00340.32           C
ATOM    128  C   MET    16      68.756 -56.056  -3.839  1.00340.32           C
ATOM    129  O   MET    16      68.847 -54.906  -3.413  1.00340.32           O
ATOM    130  N   GLY    17      69.265 -57.113  -3.180  1.00 96.93           N
ATOM    131  CA  GLY    17      70.027 -56.936  -1.981  1.00 96.93           C
ATOM    132  C   GLY    17      69.097 -56.963  -0.816  1.00 96.93           C
ATOM    133  O   GLY    17      67.904 -56.690  -0.941  1.00 96.93           O
ATOM    134  N   SER    18      69.645 -57.301   0.366  1.00144.32           N
ATOM    135  CA  SER    18      68.861 -57.328   1.562  1.00144.32           C
ATOM    136  CB  SER    18      69.377 -58.326   2.614  1.00144.32           C
ATOM    137  OG  SER    18      68.548 -58.296   3.767  1.00144.32           O
ATOM    138  C   SER    18      68.930 -55.960   2.158  1.00144.32           C
ATOM    139  O   SER    18      69.664 -55.097   1.681  1.00144.32           O
ATOM    140  N   GLY    19      68.136 -55.725   3.217  1.00122.59           N
ATOM    141  CA  GLY    19      68.160 -54.447   3.859  1.00122.59           C
ATOM    142  C   GLY    19      67.456 -54.613   5.160  1.00122.59           C
ATOM    143  O   GLY    19      66.866 -55.659   5.426  1.00122.59           O
ATOM    144  N   ASP    20      67.502 -53.577   6.016  1.00180.10           N
ATOM    145  CA  ASP    20      66.820 -53.711   7.264  1.00180.10           C
ATOM    146  CB  ASP    20      66.993 -52.510   8.212  1.00180.10           C
ATOM    147  CG  ASP    20      68.444 -52.471   8.669  1.00180.10           C
ATOM    148  OD1 ASP    20      69.309 -53.022   7.937  1.00180.10           O
ATOM    149  OD2 ASP    20      68.705 -51.899   9.760  1.00180.10           O
ATOM    150  C   ASP    20      65.372 -53.819   6.934  1.00180.10           C
ATOM    151  O   ASP    20      64.814 -52.966   6.245  1.00180.10           O
ATOM    152  N   TYR    21      64.728 -54.898   7.410  1.00262.89           N
ATOM    153  CA  TYR    21      63.337 -55.069   7.136  1.00262.89           C
ATOM    154  CB  TYR    21      63.030 -56.408   6.441  1.00262.89           C
ATOM    155  CG  TYR    21      61.557 -56.528   6.250  1.00262.89           C
ATOM    156  CD1 TYR    21      60.931 -55.916   5.188  1.00262.89           C
ATOM    157  CD2 TYR    21      60.802 -57.267   7.132  1.00262.89           C
ATOM    158  CE1 TYR    21      59.571 -56.033   5.017  1.00262.89           C
ATOM    159  CE2 TYR    21      59.442 -57.387   6.965  1.00262.89           C
ATOM    160  CZ  TYR    21      58.824 -56.771   5.904  1.00262.89           C
ATOM    161  OH  TYR    21      57.429 -56.893   5.728  1.00262.89           O
ATOM    162  C   TYR    21      62.634 -55.066   8.449  1.00262.89           C
ATOM    163  O   TYR    21      62.903 -55.904   9.308  1.00262.89           O
ATOM    164  N   ASP    22      61.716 -54.102   8.645  1.00224.27           N
ATOM    165  CA  ASP    22      60.980 -54.084   9.870  1.00224.27           C
ATOM    166  CB  ASP    22      60.565 -52.677  10.344  1.00224.27           C
ATOM    167  CG  ASP    22      59.636 -52.051   9.311  1.00224.27           C
ATOM    168  OD1 ASP    22      59.876 -52.264   8.092  1.00224.27           O
ATOM    169  OD2 ASP    22      58.671 -51.358   9.729  1.00224.27           O
ATOM    170  C   ASP    22      59.746 -54.876   9.618  1.00224.27           C
ATOM    171  O   ASP    22      59.032 -54.643   8.644  1.00224.27           O
ATOM    172  N   SER    23      59.473 -55.866  10.484  1.00175.36           N
ATOM    173  CA  SER    23      58.312 -56.665  10.259  1.00175.36           C
ATOM    174  CB  SER    23      58.226 -57.905  11.164  1.00175.36           C
ATOM    175  OG  SER    23      59.319 -58.775  10.908  1.00175.36           O
ATOM    176  C   SER    23      57.126 -55.815  10.553  1.00175.36           C
ATOM    177  O   SER    23      57.181 -54.904  11.378  1.00175.36           O
ATOM    178  N   MET    24      56.014 -56.088   9.851  1.00275.59           N
ATOM    179  CA  MET    24      54.811 -55.358  10.096  1.00275.59           C
ATOM    180  CB  MET    24      54.079 -54.928   8.813  1.00275.59           C
ATOM    181  CG  MET    24      52.791 -54.142   9.067  1.00275.59           C
ATOM    182  SD  MET    24      51.895 -53.650   7.561  1.00275.59           S
ATOM    183  CE  MET    24      52.975 -52.256   7.126  1.00275.59           C
ATOM    184  C   MET    24      53.920 -56.308  10.811  1.00275.59           C
ATOM    185  O   MET    24      53.831 -57.477  10.441  1.00275.59           O
ATOM    186  N   LYS    25      53.249 -55.839  11.879  1.00250.13           N
ATOM    187  CA  LYS    25      52.392 -56.741  12.580  1.00250.13           C
ATOM    188  CB  LYS    25      51.791 -56.146  13.864  1.00250.13           C
ATOM    189  CG  LYS    25      52.854 -55.675  14.860  1.00250.13           C
ATOM    190  CD  LYS    25      53.834 -56.764  15.304  1.00250.13           C
ATOM    191  CE  LYS    25      53.373 -57.549  16.532  1.00250.13           C
ATOM    192  NZ  LYS    25      54.390 -58.563  16.891  1.00250.13           N
ATOM    193  C   LYS    25      51.274 -57.039  11.645  1.00250.13           C
ATOM    194  O   LYS    25      50.668 -56.131  11.078  1.00250.13           O
ATOM    195  N   GLU    26      50.977 -58.334  11.446  1.00241.63           N
ATOM    196  CA  GLU    26      49.936 -58.662  10.525  1.00241.63           C
ATOM    197  CB  GLU    26      49.891 -60.152  10.152  1.00241.63           C
ATOM    198  CG  GLU    26      49.628 -61.078  11.340  1.00241.63           C
ATOM    199  CD  GLU    26      49.617 -62.504  10.811  1.00241.63           C
ATOM    200  OE1 GLU    26      48.828 -62.774   9.864  1.00241.63           O
ATOM    201  OE2 GLU    26      50.397 -63.340  11.336  1.00241.63           O
ATOM    202  C   GLU    26      48.641 -58.306  11.167  1.00241.63           C
ATOM    203  O   GLU    26      48.418 -58.543  12.353  1.00241.63           O
ATOM    204  N   PRO    27      47.784 -57.730  10.377  1.00 75.10           N
ATOM    205  CA  PRO    27      46.497 -57.317  10.847  1.00 75.10           C
ATOM    206  CD  PRO    27      47.815 -57.913   8.936  1.00 75.10           C
ATOM    207  CB  PRO    27      45.765 -56.808   9.608  1.00 75.10           C
ATOM    208  CG  PRO    27      46.370 -57.657   8.474  1.00 75.10           C
ATOM    209  C   PRO    27      45.830 -58.526  11.408  1.00 75.10           C
ATOM    210  O   PRO    27      46.064 -59.623  10.902  1.00 75.10           O
ATOM    211  N   CYS    28      45.012 -58.360  12.461  1.00 79.48           N
ATOM    212  CA  CYS    28      44.353 -59.500  13.018  1.00 79.48           C
ATOM    213  CB  CYS    28      43.668 -59.222  14.367  1.00 79.48           C
ATOM    214  SG  CYS    28      42.848 -60.695  15.047  1.00 79.48           S
ATOM    215  C   CYS    28      43.297 -59.911  12.052  1.00 79.48           C
ATOM    216  O   CYS    28      42.716 -59.078  11.355  1.00 79.48           O
ATOM    217  N   PHE    29      43.034 -61.226  11.968  1.00226.80           N
ATOM    218  CA  PHE    29      42.023 -61.680  11.065  1.00226.80           C
ATOM    219  CB  PHE    29      42.364 -63.015  10.379  1.00226.80           C
ATOM    220  CG  PHE    29      43.614 -62.820   9.592  1.00226.80           C
ATOM    221  CD1 PHE    29      43.580 -62.241   8.344  1.00226.80           C
ATOM    222  CD2 PHE    29      44.825 -63.222  10.106  1.00226.80           C
ATOM    223  CE1 PHE    29      44.737 -62.066   7.623  1.00226.80           C
ATOM    224  CE2 PHE    29      45.986 -63.050   9.390  1.00226.80           C
ATOM    225  CZ  PHE    29      45.943 -62.468   8.146  1.00226.80           C
ATOM    226  C   PHE    29      40.811 -61.924  11.896  1.00226.80           C
ATOM    227  O   PHE    29      40.835 -62.726  12.828  1.00226.80           O
ATOM    228  N   ARG    30      39.712 -61.217  11.586  1.00256.12           N
ATOM    229  CA  ARG    30      38.524 -61.423  12.353  1.00256.12           C
ATOM    230  CB  ARG    30      37.501 -60.280  12.253  1.00256.12           C
ATOM    231  CG  ARG    30      38.013 -58.943  12.789  1.00256.12           C
ATOM    232  CD  ARG    30      36.908 -57.901  12.966  1.00256.12           C
ATOM    233  NE  ARG    30      37.562 -56.595  13.257  1.00256.12           N
ATOM    234  CZ  ARG    30      37.935 -55.788  12.222  1.00256.12           C
ATOM    235  NH1 ARG    30      37.698 -56.181  10.937  1.00256.12           N
ATOM    236  NH2 ARG    30      38.537 -54.588  12.469  1.00256.12           N
ATOM    237  C   ARG    30      37.870 -62.646  11.813  1.00256.12           C
ATOM    238  O   ARG    30      37.969 -62.943  10.624  1.00256.12           O
ATOM    239  N   GLU    31      37.193 -63.408  12.690  1.00224.26           N
ATOM    240  CA  GLU    31      36.521 -64.571  12.205  1.00224.26           C
ATOM    241  CB  GLU    31      35.915 -65.444  13.321  1.00224.26           C
ATOM    242  CG  GLU    31      36.960 -66.060  14.254  1.00224.26           C
ATOM    243  CD  GLU    31      36.238 -66.889  15.310  1.00224.26           C
ATOM    244  OE1 GLU    31      34.983 -66.975  15.244  1.00224.26           O
ATOM    245  OE2 GLU    31      36.937 -67.449  16.197  1.00224.26           O
ATOM    246  C   GLU    31      35.397 -64.059  11.373  1.00224.26           C
ATOM    247  O   GLU    31      34.743 -63.082  11.735  1.00224.26           O
ATOM    248  N   GLU    32      35.154 -64.692  10.213  1.00247.36           N
ATOM    249  CA  GLU    32      34.064 -64.223   9.416  1.00247.36           C
ATOM    250  CB  GLU    32      34.167 -64.572   7.923  1.00247.36           C
ATOM    251  CG  GLU    32      32.977 -64.040   7.119  1.00247.36           C
ATOM    252  CD  GLU    32      33.140 -64.454   5.665  1.00247.36           C
ATOM    253  OE1 GLU    32      34.236 -64.963   5.309  1.00247.36           O
ATOM    254  OE2 GLU    32      32.166 -64.266   4.888  1.00247.36           O
ATOM    255  C   GLU    32      32.852 -64.913   9.926  1.00247.36           C
ATOM    256  O   GLU    32      32.682 -66.116   9.741  1.00247.36           O
ATOM    257  N   ASN    33      31.976 -64.159  10.607  1.00264.06           N
ATOM    258  CA  ASN    33      30.797 -64.782  11.111  1.00264.06           C
ATOM    259  CB  ASN    33      30.947 -65.284  12.560  1.00264.06           C
ATOM    260  CG  ASN    33      31.213 -64.088  13.468  1.00264.06           C
ATOM    261  OD1 ASN    33      30.319 -63.289  13.741  1.00264.06           O
ATOM    262  ND2 ASN    33      32.474 -63.966  13.963  1.00264.06           N
ATOM    263  C   ASN    33      29.703 -63.772  11.082  1.00264.06           C
ATOM    264  O   ASN    33      29.941 -62.569  11.172  1.00264.06           O
ATOM    265  N   ALA    34      28.459 -64.257  10.929  1.00113.27           N
ATOM    266  CA  ALA    34      27.318 -63.403  10.967  1.00113.27           C
ATOM    267  CB  ALA    34      26.026 -64.072  10.468  1.00113.27           C
ATOM    268  C   ALA    34      27.123 -63.054  12.403  1.00113.27           C
ATOM    269  O   ALA    34      27.835 -63.535  13.278  1.00113.27           O
ATOM    270  N   ASN    35      26.187 -62.140  12.676  1.00199.80           N
ATOM    271  CA  ASN    35      25.870 -61.734  14.011  1.00199.80           C
ATOM    272  CB  ASN    35      25.784 -62.917  14.993  1.00199.80           C
ATOM    273  CG  ASN    35      24.641 -63.817  14.549  1.00199.80           C
ATOM    274  OD1 ASN    35      24.778 -65.038  14.500  1.00199.80           O
ATOM    275  ND2 ASN    35      23.477 -63.198  14.213  1.00199.80           N
ATOM    276  C   ASN    35      26.954 -60.828  14.494  1.00199.80           C
ATOM    277  O   ASN    35      26.684 -59.889  15.240  1.00199.80           O
ATOM    278  N   TYR    36      28.216 -61.071  14.092  1.00167.96           N
ATOM    279  CA  TYR    36      29.218 -60.109  14.440  1.00167.96           C
ATOM    280  CB  TYR    36      30.661 -60.609  14.242  1.00167.96           C
ATOM    281  CG  TYR    36      31.573 -59.514  14.685  1.00167.96           C
ATOM    282  CD1 TYR    36      31.882 -59.362  16.018  1.00167.96           C
ATOM    283  CD2 TYR    36      32.122 -58.638  13.777  1.00167.96           C
ATOM    284  CE1 TYR    36      32.720 -58.356  16.439  1.00167.96           C
ATOM    285  CE2 TYR    36      32.961 -57.629  14.193  1.00167.96           C
ATOM    286  CZ  TYR    36      33.262 -57.485  15.526  1.00167.96           C
ATOM    287  OH  TYR    36      34.122 -56.451  15.954  1.00167.96           O
ATOM    288  C   TYR    36      29.004 -58.967  13.505  1.00167.96           C
ATOM    289  O   TYR    36      28.961 -57.802  13.891  1.00167.96           O
ATOM    290  N   ASN    37      28.847 -59.326  12.217  1.00 81.81           N
ATOM    291  CA  ASN    37      28.644 -58.407  11.139  1.00 81.81           C
ATOM    292  CB  ASN    37      28.707 -59.089   9.763  1.00 81.81           C
ATOM    293  CG  ASN    37      28.521 -58.016   8.703  1.00 81.81           C
ATOM    294  OD1 ASN    37      29.224 -57.007   8.696  1.00 81.81           O
ATOM    295  ND2 ASN    37      27.544 -58.234   7.783  1.00 81.81           N
ATOM    296  C   ASN    37      27.290 -57.809  11.287  1.00 81.81           C
ATOM    297  O   ASN    37      27.066 -56.653  10.932  1.00 81.81           O
ATOM    298  N   LYS    38      26.337 -58.614  11.788  1.00 57.44           N
ATOM    299  CA  LYS    38      25.001 -58.139  11.961  1.00 57.44           C
ATOM    300  CB  LYS    38      24.020 -59.205  12.477  1.00 57.44           C
ATOM    301  CG  LYS    38      23.682 -60.295  11.461  1.00 57.44           C
ATOM    302  CD  LYS    38      22.830 -61.425  12.043  1.00 57.44           C
ATOM    303  CE  LYS    38      22.261 -62.366  10.978  1.00 57.44           C
ATOM    304  NZ  LYS    38      21.464 -63.439  11.613  1.00 57.44           N
ATOM    305  C   LYS    38      25.004 -57.049  12.972  1.00 57.44           C
ATOM    306  O   LYS    38      24.333 -56.050  12.773  1.00 57.44           O
ATOM    307  N   THR    39      25.773 -57.167  14.068  1.00111.41           N
ATOM    308  CA  THR    39      25.707 -56.148  15.084  1.00111.41           C
ATOM    309  CB  THR    39      26.635 -56.381  16.239  1.00111.41           C
ATOM    310  OG1 THR    39      27.984 -56.371  15.799  1.00111.41           O
ATOM    311  CG2 THR    39      26.291 -57.731  16.887  1.00111.41           C
ATOM    312  C   THR    39      26.093 -54.846  14.467  1.00111.41           C
ATOM    313  O   THR    39      25.545 -53.796  14.798  1.00111.41           O
ATOM    314  N   PHE    40      27.044 -54.898  13.526  1.00 49.16           N
ATOM    315  CA  PHE    40      27.504 -53.709  12.883  1.00 49.16           C
ATOM    316  CB  PHE    40      28.608 -54.018  11.856  1.00 49.16           C
ATOM    317  CG  PHE    40      29.346 -52.763  11.540  1.00 49.16           C
ATOM    318  CD1 PHE    40      30.371 -52.355  12.361  1.00 49.16           C
ATOM    319  CD2 PHE    40      29.036 -52.004  10.434  1.00 49.16           C
ATOM    320  CE1 PHE    40      31.074 -51.204  12.094  1.00 49.16           C
ATOM    321  CE2 PHE    40      29.735 -50.850  10.162  1.00 49.16           C
ATOM    322  CZ  PHE    40      30.756 -50.449  10.991  1.00 49.16           C
ATOM    323  C   PHE    40      26.347 -53.088  12.153  1.00 49.16           C
ATOM    324  O   PHE    40      26.140 -51.878  12.226  1.00 49.16           O
ATOM    325  N   LEU    41      25.544 -53.895  11.429  1.00146.68           N
ATOM    326  CA  LEU    41      24.506 -53.304  10.629  1.00146.68           C
ATOM    327  CB  LEU    41      23.844 -54.339   9.692  1.00146.68           C
ATOM    328  CG  LEU    41      22.982 -53.731   8.568  1.00146.68           C
ATOM    329  CD1 LEU    41      21.794 -52.940   9.123  1.00146.68           C
ATOM    330  CD2 LEU    41      23.841 -52.922   7.581  1.00146.68           C
ATOM    331  C   LEU    41      23.487 -52.614  11.513  1.00146.68           C
ATOM    332  O   LEU    41      23.183 -51.449  11.264  1.00146.68           O
ATOM    333  N   PRO    42      22.923 -53.243  12.522  1.00170.70           N
ATOM    334  CA  PRO    42      22.100 -52.459  13.400  1.00170.70           C
ATOM    335  CD  PRO    42      22.163 -54.444  12.193  1.00170.70           C
ATOM    336  CB  PRO    42      21.296 -53.447  14.230  1.00170.70           C
ATOM    337  CG  PRO    42      20.996 -54.537  13.193  1.00170.70           C
ATOM    338  C   PRO    42      22.733 -51.344  14.162  1.00170.70           C
ATOM    339  O   PRO    42      22.020 -50.395  14.483  1.00170.70           O
ATOM    340  N   THR    43      24.035 -51.401  14.480  1.00 99.38           N
ATOM    341  CA  THR    43      24.568 -50.262  15.166  1.00 99.38           C
ATOM    342  CB  THR    43      26.010 -50.400  15.570  1.00 99.38           C
ATOM    343  OG1 THR    43      26.349 -49.378  16.495  1.00 99.38           O
ATOM    344  CG2 THR    43      26.904 -50.292  14.326  1.00 99.38           C
ATOM    345  C   THR    43      24.441 -49.131  14.200  1.00 99.38           C
ATOM    346  O   THR    43      24.186 -47.988  14.575  1.00 99.38           O
ATOM    347  N   ILE    44      24.613 -49.446  12.905  1.00 31.49           N
ATOM    348  CA  ILE    44      24.511 -48.476  11.859  1.00 31.49           C
ATOM    349  CB  ILE    44      24.790 -49.059  10.504  1.00 31.49           C
ATOM    350  CG2 ILE    44      24.491 -47.981   9.449  1.00 31.49           C
ATOM    351  CG1 ILE    44      26.224 -49.610  10.445  1.00 31.49           C
ATOM    352  CD1 ILE    44      26.486 -50.492   9.225  1.00 31.49           C
ATOM    353  C   ILE    44      23.112 -47.937  11.837  1.00 31.49           C
ATOM    354  O   ILE    44      22.915 -46.734  11.680  1.00 31.49           O
ATOM    355  N   TYR    45      22.089 -48.803  11.986  1.00103.81           N
ATOM    356  CA  TYR    45      20.756 -48.271  11.938  1.00103.81           C
ATOM    357  CB  TYR    45      19.596 -49.285  12.025  1.00103.81           C
ATOM    358  CG  TYR    45      19.461 -50.040  10.749  1.00103.81           C
ATOM    359  CD1 TYR    45      19.531 -49.390   9.538  1.00103.81           C
ATOM    360  CD2 TYR    45      19.174 -51.385  10.764  1.00103.81           C
ATOM    361  CE1 TYR    45      19.383 -50.082   8.359  1.00103.81           C
ATOM    362  CE2 TYR    45      19.022 -52.082   9.589  1.00103.81           C
ATOM    363  CZ  TYR    45      19.134 -51.433   8.384  1.00103.81           C
ATOM    364  OH  TYR    45      18.980 -52.148   7.177  1.00103.81           O
ATOM    365  C   TYR    45      20.540 -47.334  13.079  1.00103.81           C
ATOM    366  O   TYR    45      19.960 -46.264  12.905  1.00103.81           O
ATOM    367  N   SER    46      21.011 -47.702  14.283  1.00 30.77           N
ATOM    368  CA  SER    46      20.740 -46.881  15.425  1.00 30.77           C
ATOM    369  CB  SER    46      21.381 -47.411  16.719  1.00 30.77           C
ATOM    370  OG  SER    46      22.796 -47.325  16.641  1.00 30.77           O
ATOM    371  C   SER    46      21.276 -45.505  15.182  1.00 30.77           C
ATOM    372  O   SER    46      20.611 -44.518  15.494  1.00 30.77           O
ATOM    373  N   ILE    47      22.487 -45.393  14.604  1.00 85.79           N
ATOM    374  CA  ILE    47      23.036 -44.084  14.397  1.00 85.79           C
ATOM    375  CB  ILE    47      24.458 -44.084  13.907  1.00 85.79           C
ATOM    376  CG2 ILE    47      25.326 -44.768  14.975  1.00 85.79           C
ATOM    377  CG1 ILE    47      24.572 -44.721  12.516  1.00 85.79           C
ATOM    378  CD1 ILE    47      25.931 -44.495  11.856  1.00 85.79           C
ATOM    379  C   ILE    47      22.202 -43.338  13.402  1.00 85.79           C
ATOM    380  O   ILE    47      21.859 -42.177  13.622  1.00 85.79           O
ATOM    381  N   ILE    48      21.827 -43.989  12.285  1.00 91.54           N
ATOM    382  CA  ILE    48      21.069 -43.304  11.276  1.00 91.54           C
ATOM    383  CB  ILE    48      20.845 -44.116  10.028  1.00 91.54           C
ATOM    384  CG2 ILE    48      22.221 -44.401   9.405  1.00 91.54           C
ATOM    385  CG1 ILE    48      20.023 -45.380  10.314  1.00 91.54           C
ATOM    386  CD1 ILE    48      19.553 -46.093   9.047  1.00 91.54           C
ATOM    387  C   ILE    48      19.747 -42.905  11.851  1.00 91.54           C
ATOM    388  O   ILE    48      19.242 -41.818  11.573  1.00 91.54           O
ATOM    389  N   TYR    49      19.146 -43.782  12.674  1.00 49.90           N
ATOM    390  CA  TYR    49      17.852 -43.503  13.223  1.00 49.90           C
ATOM    391  CB  TYR    49      17.311 -44.648  14.093  1.00 49.90           C
ATOM    392  CG  TYR    49      16.118 -44.103  14.795  1.00 49.90           C
ATOM    393  CD1 TYR    49      14.903 -44.006  14.157  1.00 49.90           C
ATOM    394  CD2 TYR    49      16.223 -43.684  16.102  1.00 49.90           C
ATOM    395  CE1 TYR    49      13.809 -43.496  14.815  1.00 49.90           C
ATOM    396  CE2 TYR    49      15.132 -43.174  16.764  1.00 49.90           C
ATOM    397  CZ  TYR    49      13.923 -43.080  16.120  1.00 49.90           C
ATOM    398  OH  TYR    49      12.802 -42.556  16.797  1.00 49.90           O
ATOM    399  C   TYR    49      17.871 -42.281  14.089  1.00 49.90           C
ATOM    400  O   TYR    49      17.031 -41.397  13.925  1.00 49.90           O
ATOM    401  N   GLN    50      18.823 -42.180  15.035  1.00 81.42           N
ATOM    402  CA  GLN    50      18.783 -41.058  15.932  1.00 81.42           C
ATOM    403  CB  GLN    50      19.795 -41.158  17.088  1.00 81.42           C
ATOM    404  CG  GLN    50      19.741 -39.960  18.040  1.00 81.42           C
ATOM    405  CD  GLN    50      20.657 -40.249  19.220  1.00 81.42           C
ATOM    406  OE1 GLN    50      20.944 -39.370  20.032  1.00 81.42           O
ATOM    407  NE2 GLN    50      21.128 -41.520  19.324  1.00 81.42           N
ATOM    408  C   GLN    50      19.052 -39.791  15.189  1.00 81.42           C
ATOM    409  O   GLN    50      18.358 -38.794  15.377  1.00 81.42           O
ATOM    410  N   THR    51      20.072 -39.802  14.312  1.00 98.25           N
ATOM    411  CA  THR    51      20.446 -38.623  13.588  1.00 98.25           C
ATOM    412  CB  THR    51      21.685 -38.822  12.767  1.00 98.25           C
ATOM    413  OG1 THR    51      21.450 -39.790  11.755  1.00 98.25           O
ATOM    414  CG2 THR    51      22.817 -39.292  13.695  1.00 98.25           C
ATOM    415  C   THR    51      19.356 -38.252  12.635  1.00 98.25           C
ATOM    416  O   THR    51      19.015 -37.079  12.496  1.00 98.25           O
ATOM    417  N   GLY    52      18.774 -39.255  11.953  1.00 23.94           N
ATOM    418  CA  GLY    52      17.803 -38.965  10.941  1.00 23.94           C
ATOM    419  C   GLY    52      16.616 -38.272  11.532  1.00 23.94           C
ATOM    420  O   GLY    52      16.170 -37.248  11.015  1.00 23.94           O
ATOM    421  N   THR    53      16.083 -38.794  12.650  1.00 23.16           N
ATOM    422  CA  THR    53      14.902 -38.216  13.220  1.00 23.16           C
ATOM    423  CB  THR    53      14.412 -38.955  14.430  1.00 23.16           C
ATOM    424  OG1 THR    53      14.119 -40.304  14.096  1.00 23.16           O
ATOM    425  CG2 THR    53      13.147 -38.250  14.949  1.00 23.16           C
ATOM    426  C   THR    53      15.206 -36.819  13.644  1.00 23.16           C
ATOM    427  O   THR    53      14.419 -35.904  13.408  1.00 23.16           O
ATOM    428  N   VAL    54      16.376 -36.614  14.271  1.00 24.03           N
ATOM    429  CA  VAL    54      16.702 -35.309  14.758  1.00 24.03           C
ATOM    430  CB  VAL    54      18.044 -35.257  15.427  1.00 24.03           C
ATOM    431  CG1 VAL    54      18.332 -33.802  15.833  1.00 24.03           C
ATOM    432  CG2 VAL    54      18.043 -36.244  16.606  1.00 24.03           C
ATOM    433  C   VAL    54      16.747 -34.357  13.606  1.00 24.03           C
ATOM    434  O   VAL    54      16.170 -33.274  13.669  1.00 24.03           O
ATOM    435  N   GLY    55      17.431 -34.741  12.511  1.00 28.12           N
ATOM    436  CA  GLY    55      17.586 -33.840  11.405  1.00 28.12           C
ATOM    437  C   GLY    55      16.270 -33.530  10.754  1.00 28.12           C
ATOM    438  O   GLY    55      15.959 -32.366  10.509  1.00 28.12           O
ATOM    439  N   ASN    56      15.461 -34.566  10.457  1.00 39.04           N
ATOM    440  CA  ASN    56      14.226 -34.376   9.744  1.00 39.04           C
ATOM    441  CB  ASN    56      13.557 -35.705   9.359  1.00 39.04           C
ATOM    442  CG  ASN    56      14.381 -36.338   8.249  1.00 39.04           C
ATOM    443  OD1 ASN    56      14.439 -35.822   7.134  1.00 39.04           O
ATOM    444  ND2 ASN    56      15.042 -37.486   8.559  1.00 39.04           N
ATOM    445  C   ASN    56      13.245 -33.617  10.574  1.00 39.04           C
ATOM    446  O   ASN    56      12.581 -32.705  10.084  1.00 39.04           O
ATOM    447  N   GLY    57      13.134 -33.974  11.864  1.00 14.86           N
ATOM    448  CA  GLY    57      12.173 -33.337  12.715  1.00 14.86           C
ATOM    449  C   GLY    57      12.511 -31.886  12.778  1.00 14.86           C
ATOM    450  O   GLY    57      11.629 -31.029  12.781  1.00 14.86           O
ATOM    451  N   LEU    58      13.818 -31.578  12.837  1.00 35.04           N
ATOM    452  CA  LEU    58      14.237 -30.213  12.921  1.00 35.04           C
ATOM    453  CB  LEU    58      15.765 -30.058  13.008  1.00 35.04           C
ATOM    454  CG  LEU    58      16.221 -28.589  13.096  1.00 35.04           C
ATOM    455  CD1 LEU    58      15.671 -27.903  14.357  1.00 35.04           C
ATOM    456  CD2 LEU    58      17.748 -28.471  12.970  1.00 35.04           C
ATOM    457  C   LEU    58      13.792 -29.498  11.688  1.00 35.04           C
ATOM    458  O   LEU    58      13.299 -28.374  11.761  1.00 35.04           O
ATOM    459  N   VAL    59      13.950 -30.139  10.516  1.00 36.74           N
ATOM    460  CA  VAL    59      13.607 -29.508   9.274  1.00 36.74           C
ATOM    461  CB  VAL    59      13.914 -30.371   8.084  1.00 36.74           C
ATOM    462  CG1 VAL    59      13.438 -29.648   6.812  1.00 36.74           C
ATOM    463  CG2 VAL    59      15.416 -30.698   8.089  1.00 36.74           C
ATOM    464  C   VAL    59      12.141 -29.211   9.245  1.00 36.74           C
ATOM    465  O   VAL    59      11.730 -28.099   8.923  1.00 36.74           O
ATOM    466  N   ILE    60      11.306 -30.192   9.623  1.00 34.72           N
ATOM    467  CA  ILE    60       9.887 -30.014   9.540  1.00 34.72           C
ATOM    468  CB  ILE    60       9.119 -31.224   9.979  1.00 34.72           C
ATOM    469  CG2 ILE    60       7.626 -30.859  10.012  1.00 34.72           C
ATOM    470  CG1 ILE    60       9.442 -32.408   9.055  1.00 34.72           C
ATOM    471  CD1 ILE    60       8.920 -33.745   9.573  1.00 34.72           C
ATOM    472  C   ILE    60       9.501 -28.878  10.426  1.00 34.72           C
ATOM    473  O   ILE    60       8.654 -28.059  10.073  1.00 34.72           O
ATOM    474  N   LEU    61      10.120 -28.804  11.614  1.00 79.28           N
ATOM    475  CA  LEU    61       9.772 -27.793  12.565  1.00 79.28           C
ATOM    476  CB  LEU    61      10.560 -27.958  13.874  1.00 79.28           C
ATOM    477  CG  LEU    61      10.151 -26.972  14.977  1.00 79.28           C
ATOM    478  CD1 LEU    61       8.712 -27.240  15.447  1.00 79.28           C
ATOM    479  CD2 LEU    61      11.170 -26.972  16.126  1.00 79.28           C
ATOM    480  C   LEU    61      10.082 -26.434  12.007  1.00 79.28           C
ATOM    481  O   LEU    61       9.253 -25.528  12.076  1.00 79.28           O
ATOM    482  N   VAL    62      11.272 -26.258  11.400  1.00107.89           N
ATOM    483  CA  VAL    62      11.646 -24.949  10.953  1.00107.89           C
ATOM    484  CB  VAL    62      13.034 -24.873  10.365  1.00107.89           C
ATOM    485  CG1 VAL    62      14.049 -25.254  11.452  1.00107.89           C
ATOM    486  CG2 VAL    62      13.123 -25.748   9.109  1.00107.89           C
ATOM    487  C   VAL    62      10.672 -24.475   9.924  1.00107.89           C
ATOM    488  O   VAL    62      10.215 -23.335   9.976  1.00107.89           O
ATOM    489  N   MET    63      10.331 -25.335   8.948  1.00137.82           N
ATOM    490  CA  MET    63       9.425 -24.913   7.925  1.00137.82           C
ATOM    491  CB  MET    63       9.326 -25.907   6.745  1.00137.82           C
ATOM    492  CG  MET    63       8.495 -27.171   6.993  1.00137.82           C
ATOM    493  SD  MET    63       6.688 -26.951   6.917  1.00137.82           S
ATOM    494  CE  MET    63       6.622 -26.596   5.138  1.00137.82           C
ATOM    495  C   MET    63       8.057 -24.695   8.488  1.00137.82           C
ATOM    496  O   MET    63       7.390 -23.725   8.131  1.00137.82           O
ATOM    497  N   GLY    64       7.580 -25.597   9.370  1.00 65.66           N
ATOM    498  CA  GLY    64       6.209 -25.442   9.761  1.00 65.66           C
ATOM    499  C   GLY    64       5.937 -24.227  10.601  1.00 65.66           C
ATOM    500  O   GLY    64       5.245 -23.311  10.158  1.00 65.66           O
ATOM    501  N   TYR    65       6.444 -24.198  11.854  1.00194.62           N
ATOM    502  CA  TYR    65       6.118 -23.088  12.712  1.00194.62           C
ATOM    503  CB  TYR    65       6.009 -23.448  14.217  1.00194.62           C
ATOM    504  CG  TYR    65       7.342 -23.327  14.872  1.00194.62           C
ATOM    505  CD1 TYR    65       8.334 -24.263  14.687  1.00194.62           C
ATOM    506  CD2 TYR    65       7.590 -22.243  15.684  1.00194.62           C
ATOM    507  CE1 TYR    65       9.553 -24.105  15.306  1.00194.62           C
ATOM    508  CE2 TYR    65       8.805 -22.081  16.304  1.00194.62           C
ATOM    509  CZ  TYR    65       9.791 -23.017  16.112  1.00194.62           C
ATOM    510  OH  TYR    65      11.042 -22.858  16.743  1.00194.62           O
ATOM    511  C   TYR    65       7.061 -21.924  12.587  1.00194.62           C
ATOM    512  O   TYR    65       6.644 -20.770  12.509  1.00194.62           O
ATOM    513  N   GLN    66       8.373 -22.216  12.512  1.00 61.52           N
ATOM    514  CA  GLN    66       9.375 -21.216  12.748  1.00 61.52           C
ATOM    515  CB  GLN    66      10.803 -21.780  12.656  1.00 61.52           C
ATOM    516  CG  GLN    66      11.884 -20.728  12.906  1.00 61.52           C
ATOM    517  CD  GLN    66      13.237 -21.412  12.793  1.00 61.52           C
ATOM    518  OE1 GLN    66      14.259 -20.764  12.569  1.00 61.52           O
ATOM    519  NE2 GLN    66      13.249 -22.762  12.958  1.00 61.52           N
ATOM    520  C   GLN    66       9.284 -20.065  11.808  1.00 61.52           C
ATOM    521  O   GLN    66       9.351 -18.916  12.245  1.00 61.52           O
ATOM    522  N   LYS    67       9.105 -20.315  10.499  1.00159.53           N
ATOM    523  CA  LYS    67       9.154 -19.177   9.633  1.00159.53           C
ATOM    524  CB  LYS    67      10.504 -19.034   8.909  1.00159.53           C
ATOM    525  CG  LYS    67      11.685 -18.753   9.840  1.00159.53           C
ATOM    526  CD  LYS    67      11.585 -17.416  10.576  1.00159.53           C
ATOM    527  CE  LYS    67      11.971 -16.215   9.711  1.00159.53           C
ATOM    528  NZ  LYS    67      13.389 -16.323   9.301  1.00159.53           N
ATOM    529  C   LYS    67       8.115 -19.269   8.558  1.00159.53           C
ATOM    530  O   LYS    67       7.442 -20.281   8.374  1.00159.53           O
ATOM    531  N   LYS    68       7.998 -18.138   7.837  1.00159.78           N
ATOM    532  CA  LYS    68       7.170 -17.799   6.712  1.00159.78           C
ATOM    533  CB  LYS    68       7.182 -16.296   6.393  1.00159.78           C
ATOM    534  CG  LYS    68       6.524 -15.433   7.469  1.00159.78           C
ATOM    535  CD  LYS    68       5.044 -15.753   7.681  1.00159.78           C
ATOM    536  CE  LYS    68       4.375 -14.891   8.752  1.00159.78           C
ATOM    537  NZ  LYS    68       4.119 -13.533   8.221  1.00159.78           N
ATOM    538  C   LYS    68       7.668 -18.507   5.491  1.00159.78           C
ATOM    539  O   LYS    68       7.107 -18.353   4.409  1.00159.78           O
ATOM    540  N   LEU    69       8.768 -19.259   5.663  1.00153.79           N
ATOM    541  CA  LEU    69       9.616 -19.926   4.714  1.00153.79           C
ATOM    542  CB  LEU    69      10.808 -20.614   5.406  1.00153.79           C
ATOM    543  CG  LEU    69      11.849 -21.209   4.443  1.00153.79           C
ATOM    544  CD1 LEU    69      12.506 -20.107   3.597  1.00153.79           C
ATOM    545  CD2 LEU    69      12.860 -22.094   5.188  1.00153.79           C
ATOM    546  C   LEU    69       8.886 -20.952   3.892  1.00153.79           C
ATOM    547  O   LEU    69       9.518 -21.619   3.079  1.00153.79           O
ATOM    548  N   ARG    70       7.592 -21.217   4.152  1.00113.50           N
ATOM    549  CA  ARG    70       6.865 -22.224   3.418  1.00113.50           C
ATOM    550  CB  ARG    70       5.412 -22.332   3.901  1.00113.50           C
ATOM    551  CG  ARG    70       5.249 -22.642   5.391  1.00113.50           C
ATOM    552  CD  ARG    70       3.783 -22.693   5.831  1.00113.50           C
ATOM    553  NE  ARG    70       3.757 -22.826   7.314  1.00113.50           N
ATOM    554  CZ  ARG    70       2.694 -22.357   8.031  1.00113.50           C
ATOM    555  NH1 ARG    70       1.639 -21.760   7.402  1.00113.50           N
ATOM    556  NH2 ARG    70       2.690 -22.478   9.390  1.00113.50           N
ATOM    557  C   ARG    70       6.798 -21.893   1.946  1.00113.50           C
ATOM    558  O   ARG    70       5.799 -21.367   1.456  1.00113.50           O
ATOM    559  N   SER    71       7.855 -22.249   1.187  1.00 47.35           N
ATOM    560  CA  SER    71       7.909 -22.014  -0.226  1.00 47.35           C
ATOM    561  CB  SER    71       9.294 -21.576  -0.732  1.00 47.35           C
ATOM    562  OG  SER    71      10.252 -22.590  -0.473  1.00 47.35           O
ATOM    563  C   SER    71       7.546 -23.293  -0.907  1.00 47.35           C
ATOM    564  O   SER    71       7.388 -24.332  -0.268  1.00 47.35           O
ATOM    565  N   MET    72       7.430 -23.251  -2.246  1.00 91.54           N
ATOM    566  CA  MET    72       7.002 -24.404  -2.977  1.00 91.54           C
ATOM    567  CB  MET    72       7.067 -24.179  -4.493  1.00 91.54           C
ATOM    568  CG  MET    72       6.180 -23.047  -4.999  1.00 91.54           C
ATOM    569  SD  MET    72       6.639 -22.492  -6.665  1.00 91.54           S
ATOM    570  CE  MET    72       8.120 -21.601  -6.114  1.00 91.54           C
ATOM    571  C   MET    72       7.964 -25.515  -2.715  1.00 91.54           C
ATOM    572  O   MET    72       7.556 -26.626  -2.388  1.00 91.54           O
ATOM    573  N   THR    73       9.274 -25.226  -2.825  1.00 42.35           N
ATOM    574  CA  THR    73      10.294 -26.227  -2.693  1.00 42.35           C
ATOM    575  CB  THR    73      11.661 -25.698  -3.013  1.00 42.35           C
ATOM    576  OG1 THR    73      11.682 -25.187  -4.338  1.00 42.35           O
ATOM    577  CG2 THR    73      12.682 -26.841  -2.876  1.00 42.35           C
ATOM    578  C   THR    73      10.322 -26.770  -1.299  1.00 42.35           C
ATOM    579  O   THR    73      10.483 -27.972  -1.095  1.00 42.35           O
ATOM    580  N   ASP    74      10.166 -25.888  -0.298  1.00 42.46           N
ATOM    581  CA  ASP    74      10.265 -26.286   1.077  1.00 42.46           C
ATOM    582  CB  ASP    74      10.183 -25.090   2.041  1.00 42.46           C
ATOM    583  CG  ASP    74      11.447 -24.263   1.853  1.00 42.46           C
ATOM    584  OD1 ASP    74      12.340 -24.720   1.091  1.00 42.46           O
ATOM    585  OD2 ASP    74      11.538 -23.169   2.470  1.00 42.46           O
ATOM    586  C   ASP    74       9.157 -27.223   1.427  1.00 42.46           C
ATOM    587  O   ASP    74       9.355 -28.158   2.203  1.00 42.46           O
ATOM    588  N   LYS    75       7.944 -26.986   0.895  1.00125.96           N
ATOM    589  CA  LYS    75       6.875 -27.860   1.267  1.00125.96           C
ATOM    590  CB  LYS    75       5.465 -27.340   0.993  1.00125.96           C
ATOM    591  CG  LYS    75       4.442 -28.072   1.863  1.00125.96           C
ATOM    592  CD  LYS    75       3.102 -27.353   1.984  1.00125.96           C
ATOM    593  CE  LYS    75       2.224 -27.875   3.123  1.00125.96           C
ATOM    594  NZ  LYS    75       2.709 -27.344   4.418  1.00125.96           N
ATOM    595  C   LYS    75       7.104 -29.220   0.681  1.00125.96           C
ATOM    596  O   LYS    75       6.637 -30.216   1.229  1.00125.96           O
ATOM    597  N   TYR    76       7.782 -29.299  -0.482  1.00 58.93           N
ATOM    598  CA  TYR    76       8.134 -30.579  -1.032  1.00 58.93           C
ATOM    599  CB  TYR    76       8.761 -30.516  -2.440  1.00 58.93           C
ATOM    600  CG  TYR    76       7.670 -30.234  -3.414  1.00 58.93           C
ATOM    601  CD1 TYR    76       6.917 -31.262  -3.932  1.00 58.93           C
ATOM    602  CD2 TYR    76       7.395 -28.951  -3.816  1.00 58.93           C
ATOM    603  CE1 TYR    76       5.904 -31.018  -4.830  1.00 58.93           C
ATOM    604  CE2 TYR    76       6.385 -28.698  -4.712  1.00 58.93           C
ATOM    605  CZ  TYR    76       5.637 -29.729  -5.221  1.00 58.93           C
ATOM    606  OH  TYR    76       4.601 -29.460  -6.141  1.00 58.93           O
ATOM    607  C   TYR    76       9.135 -31.213  -0.120  1.00 58.93           C
ATOM    608  O   TYR    76       9.080 -32.413   0.141  1.00 58.93           O
ATOM    609  N   ARG    77      10.081 -30.406   0.395  1.00 89.15           N
ATOM    610  CA  ARG    77      11.107 -30.911   1.263  1.00 89.15           C
ATOM    611  CB  ARG    77      12.045 -29.829   1.798  1.00 89.15           C
ATOM    612  CG  ARG    77      12.798 -29.026   0.742  1.00 89.15           C
ATOM    613  CD  ARG    77      13.686 -27.950   1.371  1.00 89.15           C
ATOM    614  NE  ARG    77      12.821 -27.175   2.308  1.00 89.15           N
ATOM    615  CZ  ARG    77      12.669 -27.595   3.600  1.00 89.15           C
ATOM    616  NH1 ARG    77      13.383 -28.666   4.053  1.00 89.15           N
ATOM    617  NH2 ARG    77      11.808 -26.947   4.437  1.00 89.15           N
ATOM    618  C   ARG    77      10.433 -31.469   2.474  1.00 89.15           C
ATOM    619  O   ARG    77      10.856 -32.490   3.015  1.00 89.15           O
ATOM    620  N   LEU    78       9.356 -30.800   2.927  1.00 90.00           N
ATOM    621  CA  LEU    78       8.644 -31.219   4.099  1.00 90.00           C
ATOM    622  CB  LEU    78       7.418 -30.318   4.378  1.00 90.00           C
ATOM    623  CG  LEU    78       6.677 -30.531   5.722  1.00 90.00           C
ATOM    624  CD1 LEU    78       5.486 -29.565   5.839  1.00 90.00           C
ATOM    625  CD2 LEU    78       6.246 -31.987   5.967  1.00 90.00           C
ATOM    626  C   LEU    78       8.154 -32.603   3.826  1.00 90.00           C
ATOM    627  O   LEU    78       8.197 -33.470   4.698  1.00 90.00           O
ATOM    628  N   HIS    79       7.686 -32.846   2.590  1.00 71.44           N
ATOM    629  CA  HIS    79       7.138 -34.118   2.222  1.00 71.44           C
ATOM    630  ND1 HIS    79       4.475 -35.328   0.277  1.00 71.44           N
ATOM    631  CG  HIS    79       5.845 -35.344   0.419  1.00 71.44           C
ATOM    632  CB  HIS    79       6.666 -34.139   0.758  1.00 71.44           C
ATOM    633  NE2 HIS    79       5.127 -37.423  -0.081  1.00 71.44           N
ATOM    634  CD2 HIS    79       6.226 -36.631   0.198  1.00 71.44           C
ATOM    635  CE1 HIS    79       4.098 -36.597  -0.022  1.00 71.44           C
ATOM    636  C   HIS    79       8.199 -35.171   2.373  1.00 71.44           C
ATOM    637  O   HIS    79       7.928 -36.263   2.869  1.00 71.44           O
ATOM    638  N   LEU    80       9.441 -34.868   1.942  1.00 95.06           N
ATOM    639  CA  LEU    80      10.525 -35.812   2.038  1.00 95.06           C
ATOM    640  CB  LEU    80      11.887 -35.248   1.573  1.00 95.06           C
ATOM    641  CG  LEU    80      12.124 -35.062   0.061  1.00 95.06           C
ATOM    642  CD1 LEU    80      12.303 -36.411  -0.652  1.00 95.06           C
ATOM    643  CD2 LEU    80      11.066 -34.160  -0.586  1.00 95.06           C
ATOM    644  C   LEU    80      10.772 -36.139   3.478  1.00 95.06           C
ATOM    645  O   LEU    80      10.897 -37.305   3.849  1.00 95.06           O
ATOM    646  N   SER    81      10.834 -35.100   4.331  1.00 72.84           N
ATOM    647  CA  SER    81      11.183 -35.264   5.714  1.00 72.84           C
ATOM    648  CB  SER    81      11.214 -33.930   6.480  1.00 72.84           C
ATOM    649  OG  SER    81      12.243 -33.093   5.974  1.00 72.84           O
ATOM    650  C   SER    81      10.167 -36.129   6.383  1.00 72.84           C
ATOM    651  O   SER    81      10.507 -36.972   7.212  1.00 72.84           O
ATOM    652  N   THR    82       8.882 -35.939   6.036  1.00 25.32           N
ATOM    653  CA  THR    82       7.843 -36.693   6.671  1.00 25.32           C
ATOM    654  CB  THR    82       6.475 -36.313   6.193  1.00 25.32           C
ATOM    655  OG1 THR    82       6.238 -34.934   6.430  1.00 25.32           O
ATOM    656  CG2 THR    82       5.445 -37.166   6.952  1.00 25.32           C
ATOM    657  C   THR    82       8.034 -38.144   6.365  1.00 25.32           C
ATOM    658  O   THR    82       7.950 -38.987   7.256  1.00 25.32           O
ATOM    659  N   ALA    83       8.305 -38.473   5.087  1.00 29.42           N
ATOM    660  CA  ALA    83       8.464 -39.845   4.694  1.00 29.42           C
ATOM    661  CB  ALA    83       8.681 -40.009   3.180  1.00 29.42           C
ATOM    662  C   ALA    83       9.655 -40.426   5.390  1.00 29.42           C
ATOM    663  O   ALA    83       9.604 -41.539   5.911  1.00 29.42           O
ATOM    664  N   ASP    84      10.755 -39.657   5.450  1.00 34.32           N
ATOM    665  CA  ASP    84      11.976 -40.125   6.039  1.00 34.32           C
ATOM    666  CB  ASP    84      13.076 -39.050   6.010  1.00 34.32           C
ATOM    667  CG  ASP    84      13.548 -38.870   4.572  1.00 34.32           C
ATOM    668  OD1 ASP    84      13.245 -39.757   3.731  1.00 34.32           O
ATOM    669  OD2 ASP    84      14.224 -37.842   4.299  1.00 34.32           O
ATOM    670  C   ASP    84      11.706 -40.461   7.473  1.00 34.32           C
ATOM    671  O   ASP    84      12.219 -41.450   7.996  1.00 34.32           O
ATOM    672  N   LEU    85      10.875 -39.646   8.146  1.00 82.69           N
ATOM    673  CA  LEU    85      10.602 -39.861   9.538  1.00 82.69           C
ATOM    674  CB  LEU    85       9.674 -38.793  10.140  1.00 82.69           C
ATOM    675  CG  LEU    85      10.300 -37.387  10.185  1.00 82.69           C
ATOM    676  CD1 LEU    85       9.344 -36.375  10.836  1.00 82.69           C
ATOM    677  CD2 LEU    85      11.681 -37.416  10.859  1.00 82.69           C
ATOM    678  C   LEU    85       9.931 -41.190   9.733  1.00 82.69           C
ATOM    679  O   LEU    85      10.292 -41.944  10.634  1.00 82.69           O
ATOM    680  N   GLN    86       8.940 -41.531   8.888  1.00 85.18           N
ATOM    681  CA  GLN    86       8.228 -42.763   9.093  1.00 85.18           C
ATOM    682  CB  GLN    86       7.075 -42.974   8.094  1.00 85.18           C
ATOM    683  CG  GLN    86       5.862 -42.076   8.341  1.00 85.18           C
ATOM    684  CD  GLN    86       5.124 -42.619   9.556  1.00 85.18           C
ATOM    685  OE1 GLN    86       5.604 -43.525  10.236  1.00 85.18           O
ATOM    686  NE2 GLN    86       3.920 -42.053   9.840  1.00 85.18           N
ATOM    687  C   GLN    86       9.156 -43.928   8.942  1.00 85.18           C
ATOM    688  O   GLN    86       9.158 -44.841   9.763  1.00 85.18           O
ATOM    689  N   PHE    87       9.997 -43.912   7.898  1.00 91.80           N
ATOM    690  CA  PHE    87      10.889 -44.995   7.595  1.00 91.80           C
ATOM    691  CB  PHE    87      11.657 -44.720   6.290  1.00 91.80           C
ATOM    692  CG  PHE    87      12.431 -45.932   5.914  1.00 91.80           C
ATOM    693  CD1 PHE    87      11.808 -46.960   5.245  1.00 91.80           C
ATOM    694  CD2 PHE    87      13.769 -46.037   6.213  1.00 91.80           C
ATOM    695  CE1 PHE    87      12.505 -48.086   4.884  1.00 91.80           C
ATOM    696  CE2 PHE    87      14.472 -47.162   5.855  1.00 91.80           C
ATOM    697  CZ  PHE    87      13.839 -48.184   5.188  1.00 91.80           C
ATOM    698  C   PHE    87      11.893 -45.131   8.700  1.00 91.80           C
ATOM    699  O   PHE    87      12.255 -46.238   9.092  1.00 91.80           O
ATOM    700  N   VAL    88      12.380 -43.999   9.238  1.00 90.90           N
ATOM    701  CA  VAL    88      13.408 -44.053  10.239  1.00 90.90           C
ATOM    702  CB  VAL    88      13.928 -42.709  10.665  1.00 90.90           C
ATOM    703  CG1 VAL    88      12.877 -41.997  11.527  1.00 90.90           C
ATOM    704  CG2 VAL    88      15.267 -42.927  11.387  1.00 90.90           C
ATOM    705  C   VAL    88      12.903 -44.761  11.460  1.00 90.90           C
ATOM    706  O   VAL    88      13.661 -45.454  12.136  1.00 90.90           O
ATOM    707  N   THR    89      11.603 -44.616  11.778  1.00109.80           N
ATOM    708  CA  THR    89      11.069 -45.198  12.979  1.00109.80           C
ATOM    709  CB  THR    89       9.618 -44.893  13.224  1.00109.80           C
ATOM    710  OG1 THR    89       9.285 -45.174  14.576  1.00109.80           O
ATOM    711  CG2 THR    89       8.769 -45.783  12.302  1.00109.80           C
ATOM    712  C   THR    89      11.189 -46.691  12.922  1.00109.80           C
ATOM    713  O   THR    89      11.306 -47.344  13.957  1.00109.80           O
ATOM    714  N   THR    90      11.115 -47.275  11.712  1.00 68.69           N
ATOM    715  CA  THR    90      11.134 -48.703  11.522  1.00 68.69           C
ATOM    716  CB  THR    90      10.725 -49.152  10.146  1.00 68.69           C
ATOM    717  OG1 THR    90      11.675 -48.744   9.173  1.00 68.69           O
ATOM    718  CG2 THR    90       9.346 -48.549   9.829  1.00 68.69           C
ATOM    719  C   THR    90      12.475 -49.314  11.812  1.00 68.69           C
ATOM    720  O   THR    90      12.550 -50.492  12.155  1.00 68.69           O
ATOM    721  N   LEU    91      13.569 -48.539  11.693  1.00 77.95           N
ATOM    722  CA  LEU    91      14.905 -49.063  11.777  1.00 77.95           C
ATOM    723  CB  LEU    91      15.958 -47.943  11.775  1.00 77.95           C
ATOM    724  CG  LEU    91      15.850 -47.035  10.540  1.00 77.95           C
ATOM    725  CD1 LEU    91      16.982 -45.999  10.485  1.00 77.95           C
ATOM    726  CD2 LEU    91      15.728 -47.874   9.266  1.00 77.95           C
ATOM    727  C   LEU    91      15.092 -49.825  13.050  1.00 77.95           C
ATOM    728  O   LEU    91      15.702 -50.893  13.031  1.00 77.95           O
ATOM    729  N   PRO    92      14.617 -49.350  14.162  1.00 71.89           N
ATOM    730  CA  PRO    92      14.816 -50.086  15.374  1.00 71.89           C
ATOM    731  CD  PRO    92      14.437 -47.928  14.399  1.00 71.89           C
ATOM    732  CB  PRO    92      14.308 -49.178  16.490  1.00 71.89           C
ATOM    733  CG  PRO    92      14.538 -47.761  15.925  1.00 71.89           C
ATOM    734  C   PRO    92      14.168 -51.433  15.309  1.00 71.89           C
ATOM    735  O   PRO    92      14.714 -52.380  15.873  1.00 71.89           O
ATOM    736  N   TYR    93      12.992 -51.536  14.661  1.00 54.76           N
ATOM    737  CA  TYR    93      12.303 -52.789  14.541  1.00 54.76           C
ATOM    738  CB  TYR    93      10.868 -52.631  14.011  1.00 54.76           C
ATOM    739  CG  TYR    93      10.103 -51.938  15.086  1.00 54.76           C
ATOM    740  CD1 TYR    93       9.540 -52.654  16.118  1.00 54.76           C
ATOM    741  CD2 TYR    93       9.952 -50.571  15.066  1.00 54.76           C
ATOM    742  CE1 TYR    93       8.839 -52.017  17.116  1.00 54.76           C
ATOM    743  CE2 TYR    93       9.253 -49.929  16.061  1.00 54.76           C
ATOM    744  CZ  TYR    93       8.692 -50.652  17.086  1.00 54.76           C
ATOM    745  OH  TYR    93       7.974 -49.991  18.106  1.00 54.76           O
ATOM    746  C   TYR    93      13.050 -53.700  13.617  1.00 54.76           C
ATOM    747  O   TYR    93      13.253 -54.875  13.916  1.00 54.76           O
ATOM    748  N   TRP    94      13.497 -53.159  12.469  1.00 58.38           N
ATOM    749  CA  TRP    94      14.189 -53.918  11.467  1.00 58.38           C
ATOM    750  CB  TRP    94      14.590 -53.077  10.243  1.00 58.38           C
ATOM    751  CG  TRP    94      13.450 -52.667   9.346  1.00 58.38           C
ATOM    752  CD2 TRP    94      13.100 -53.364   8.142  1.00 58.38           C
ATOM    753  CD1 TRP    94      12.586 -51.617   9.452  1.00 58.38           C
ATOM    754  NE1 TRP    94      11.717 -51.617   8.387  1.00 58.38           N
ATOM    755  CE2 TRP    94      12.023 -52.687   7.571  1.00 58.38           C
ATOM    756  CE3 TRP    94      13.638 -54.474   7.555  1.00 58.38           C
ATOM    757  CZ2 TRP    94      11.465 -53.112   6.400  1.00 58.38           C
ATOM    758  CZ3 TRP    94      13.069 -54.905   6.378  1.00 58.38           C
ATOM    759  CH2 TRP    94      12.003 -54.236   5.812  1.00 58.38           C
ATOM    760  C   TRP    94      15.462 -54.421  12.055  1.00 58.38           C
ATOM    761  O   TRP    94      15.885 -55.541  11.773  1.00 58.38           O
ATOM    762  N   ALA    95      16.105 -53.599  12.901  1.00 37.02           N
ATOM    763  CA  ALA    95      17.379 -53.956  13.446  1.00 37.02           C
ATOM    764  CB  ALA    95      17.929 -52.901  14.422  1.00 37.02           C
ATOM    765  C   ALA    95      17.236 -55.238  14.201  1.00 37.02           C
ATOM    766  O   ALA    95      18.105 -56.105  14.126  1.00 37.02           O
ATOM    767  N   THR    96      16.132 -55.391  14.951  1.00 98.76           N
ATOM    768  CA  THR    96      15.906 -56.579  15.723  1.00 98.76           C
ATOM    769  CB  THR    96      14.645 -56.503  16.529  1.00 98.76           C
ATOM    770  OG1 THR    96      14.679 -55.385  17.402  1.00 98.76           O
ATOM    771  CG2 THR    96      14.517 -57.801  17.339  1.00 98.76           C
ATOM    772  C   THR    96      15.743 -57.739  14.787  1.00 98.76           C
ATOM    773  O   THR    96      16.248 -58.831  15.036  1.00 98.76           O
ATOM    774  N   ASP    97      15.041 -57.513  13.663  1.00 63.63           N
ATOM    775  CA  ASP    97      14.740 -58.540  12.707  1.00 63.63           C
ATOM    776  CB  ASP    97      13.943 -57.988  11.507  1.00 63.63           C
ATOM    777  CG  ASP    97      13.429 -59.123  10.624  1.00 63.63           C
ATOM    778  OD1 ASP    97      14.214 -60.052  10.297  1.00 63.63           O
ATOM    779  OD2 ASP    97      12.229 -59.057  10.246  1.00 63.63           O
ATOM    780  C   ASP    97      16.030 -59.076  12.191  1.00 63.63           C
ATOM    781  O   ASP    97      16.152 -60.268  11.911  1.00 63.63           O
ATOM    782  N   ALA    98      17.047 -58.205  12.103  1.00 52.85           N
ATOM    783  CA  ALA    98      18.310 -58.590  11.556  1.00 52.85           C
ATOM    784  CB  ALA    98      19.369 -57.477  11.643  1.00 52.85           C
ATOM    785  C   ALA    98      18.800 -59.744  12.352  1.00 52.85           C
ATOM    786  O   ALA    98      19.418 -60.657  11.808  1.00 52.85           O
ATOM    787  N   THR    99      18.537 -59.752  13.670  1.00240.76           N
ATOM    788  CA  THR    99      19.032 -60.888  14.376  1.00240.76           C
ATOM    789  CB  THR    99      19.306 -60.625  15.836  1.00240.76           C
ATOM    790  OG1 THR    99      19.915 -61.761  16.429  1.00240.76           O
ATOM    791  CG2 THR    99      18.005 -60.265  16.572  1.00240.76           C
ATOM    792  C   THR    99      18.070 -62.051  14.227  1.00240.76           C
ATOM    793  O   THR    99      17.565 -62.596  15.206  1.00240.76           O
ATOM    794  N   ALA   100      17.837 -62.463  12.957  1.00259.89           N
ATOM    795  CA  ALA   100      17.139 -63.632  12.462  1.00259.89           C
ATOM    796  CB  ALA   100      17.955 -64.924  12.647  1.00259.89           C
ATOM    797  C   ALA   100      15.743 -63.923  12.960  1.00259.89           C
ATOM    798  O   ALA   100      15.456 -65.081  13.265  1.00259.89           O
ATOM    799  N   ASN   101      14.815 -62.947  13.051  1.00142.35           N
ATOM    800  CA  ASN   101      13.474 -63.365  13.387  1.00142.35           C
ATOM    801  CB  ASN   101      13.363 -64.093  14.740  1.00142.35           C
ATOM    802  CG  ASN   101      13.742 -63.122  15.851  1.00142.35           C
ATOM    803  OD1 ASN   101      14.504 -62.180  15.639  1.00142.35           O
ATOM    804  ND2 ASN   101      13.199 -63.362  17.075  1.00142.35           N
ATOM    805  C   ASN   101      12.586 -62.163  13.454  1.00142.35           C
ATOM    806  O   ASN   101      13.064 -61.050  13.664  1.00142.35           O
ATOM    807  N   TRP   102      11.259 -62.352  13.251  1.00 87.43           N
ATOM    808  CA  TRP   102      10.368 -61.235  13.400  1.00 87.43           C
ATOM    809  CB  TRP   102       9.504 -60.970  12.154  1.00 87.43           C
ATOM    810  CG  TRP   102       8.602 -59.764  12.270  1.00 87.43           C
ATOM    811  CD2 TRP   102       9.055 -58.412  12.104  1.00 87.43           C
ATOM    812  CD1 TRP   102       7.269 -59.693  12.552  1.00 87.43           C
ATOM    813  NE1 TRP   102       6.860 -58.380  12.564  1.00 87.43           N
ATOM    814  CE2 TRP   102       7.951 -57.581  12.293  1.00 87.43           C
ATOM    815  CE3 TRP   102      10.291 -57.907  11.821  1.00 87.43           C
ATOM    816  CZ2 TRP   102       8.068 -56.224  12.199  1.00 87.43           C
ATOM    817  CZ3 TRP   102      10.406 -56.538  11.725  1.00 87.43           C
ATOM    818  CH2 TRP   102       9.315 -55.714  11.911  1.00 87.43           C
ATOM    819  C   TRP   102       9.453 -61.563  14.541  1.00 87.43           C
ATOM    820  O   TRP   102       8.455 -62.258  14.371  1.00 87.43           O
ATOM    821  N   TYR   103       9.801 -61.085  15.751  1.00159.43           N
ATOM    822  CA  TYR   103       9.046 -61.325  16.951  1.00159.43           C
ATOM    823  CB  TYR   103       9.847 -61.248  18.269  1.00159.43           C
ATOM    824  CG  TYR   103      10.152 -59.858  18.701  1.00159.43           C
ATOM    825  CD1 TYR   103       9.194 -59.121  19.358  1.00159.43           C
ATOM    826  CD2 TYR   103      11.395 -59.306  18.492  1.00159.43           C
ATOM    827  CE1 TYR   103       9.459 -57.843  19.785  1.00159.43           C
ATOM    828  CE2 TYR   103      11.666 -58.027  18.918  1.00159.43           C
ATOM    829  CZ  TYR   103      10.700 -57.295  19.566  1.00159.43           C
ATOM    830  OH  TYR   103      10.981 -55.984  20.006  1.00159.43           O
ATOM    831  C   TYR   103       7.813 -60.471  17.033  1.00159.43           C
ATOM    832  O   TYR   103       6.867 -60.811  17.739  1.00159.43           O
ATOM    833  N   PHE   104       7.815 -59.315  16.343  1.00 90.22           N
ATOM    834  CA  PHE   104       6.801 -58.295  16.424  1.00 90.22           C
ATOM    835  CB  PHE   104       7.151 -57.065  15.572  1.00 90.22           C
ATOM    836  CG  PHE   104       8.397 -56.498  16.162  1.00 90.22           C
ATOM    837  CD1 PHE   104       8.340 -55.677  17.264  1.00 90.22           C
ATOM    838  CD2 PHE   104       9.625 -56.790  15.613  1.00 90.22           C
ATOM    839  CE1 PHE   104       9.491 -55.158  17.806  1.00 90.22           C
ATOM    840  CE2 PHE   104      10.779 -56.272  16.152  1.00 90.22           C
ATOM    841  CZ  PHE   104      10.713 -55.453  17.253  1.00 90.22           C
ATOM    842  C   PHE   104       5.438 -58.791  16.025  1.00 90.22           C
ATOM    843  O   PHE   104       4.438 -58.328  16.569  1.00 90.22           O
ATOM    844  N   GLY   105       5.319 -59.703  15.044  1.00 36.12           N
ATOM    845  CA  GLY   105       3.991 -60.163  14.742  1.00 36.12           C
ATOM    846  C   GLY   105       3.545 -59.556  13.451  1.00 36.12           C
ATOM    847  O   GLY   105       4.263 -58.770  12.839  1.00 36.12           O
ATOM    848  N   ASN   106       2.334 -59.948  13.003  1.00 78.49           N
ATOM    849  CA  ASN   106       1.788 -59.543  11.738  1.00 78.49           C
ATOM    850  CB  ASN   106       0.478 -60.273  11.385  1.00 78.49           C
ATOM    851  CG  ASN   106       0.819 -61.660  10.856  1.00 78.49           C
ATOM    852  OD1 ASN   106       1.654 -61.806   9.966  1.00 78.49           O
ATOM    853  ND2 ASN   106       0.156 -62.711  11.411  1.00 78.49           N
ATOM    854  C   ASN   106       1.486 -58.077  11.677  1.00 78.49           C
ATOM    855  O   ASN   106       1.815 -57.421  10.690  1.00 78.49           O
ATOM    856  N   PHE   107       0.883 -57.514  12.738  1.00 48.91           N
ATOM    857  CA  PHE   107       0.397 -56.165  12.668  1.00 48.91           C
ATOM    858  CB  PHE   107      -0.191 -55.700  14.010  1.00 48.91           C
ATOM    859  CG  PHE   107      -1.257 -56.679  14.362  1.00 48.91           C
ATOM    860  CD1 PHE   107      -0.918 -57.857  14.985  1.00 48.91           C
ATOM    861  CD2 PHE   107      -2.580 -56.434  14.076  1.00 48.91           C
ATOM    862  CE1 PHE   107      -1.879 -58.780  15.320  1.00 48.91           C
ATOM    863  CE2 PHE   107      -3.547 -57.354  14.410  1.00 48.91           C
ATOM    864  CZ  PHE   107      -3.198 -58.530  15.031  1.00 48.91           C
ATOM    865  C   PHE   107       1.527 -55.248  12.333  1.00 48.91           C
ATOM    866  O   PHE   107       1.435 -54.444  11.405  1.00 48.91           O
ATOM    867  N   LEU   108       2.637 -55.363  13.075  1.00138.24           N
ATOM    868  CA  LEU   108       3.760 -54.507  12.846  1.00138.24           C
ATOM    869  CB  LEU   108       4.867 -54.663  13.898  1.00138.24           C
ATOM    870  CG  LEU   108       6.056 -53.729  13.625  1.00138.24           C
ATOM    871  CD1 LEU   108       5.605 -52.261  13.669  1.00138.24           C
ATOM    872  CD2 LEU   108       7.237 -54.020  14.565  1.00138.24           C
ATOM    873  C   LEU   108       4.356 -54.826  11.511  1.00138.24           C
ATOM    874  O   LEU   108       4.855 -53.939  10.822  1.00138.24           O
ATOM    875  N   CYS   109       4.332 -56.115  11.118  1.00 56.32           N
ATOM    876  CA  CYS   109       4.929 -56.534   9.879  1.00 56.32           C
ATOM    877  CB  CYS   109       4.795 -58.063   9.670  1.00 56.32           C
ATOM    878  SG  CYS   109       5.201 -58.688   8.004  1.00 56.32           S
ATOM    879  C   CYS   109       4.273 -55.807   8.746  1.00 56.32           C
ATOM    880  O   CYS   109       4.954 -55.268   7.875  1.00 56.32           O
ATOM    881  N   LYS   110       2.930 -55.738   8.755  1.00132.81           N
ATOM    882  CA  LYS   110       2.194 -55.107   7.697  1.00132.81           C
ATOM    883  CB  LYS   110       0.681 -55.074   7.984  1.00132.81           C
ATOM    884  CG  LYS   110       0.024 -56.389   8.420  1.00132.81           C
ATOM    885  CD  LYS   110       0.038 -57.518   7.392  1.00132.81           C
ATOM    886  CE  LYS   110      -0.979 -58.612   7.721  1.00132.81           C
ATOM    887  NZ  LYS   110      -0.879 -58.989   9.149  1.00132.81           N
ATOM    888  C   LYS   110       2.587 -53.661   7.658  1.00132.81           C
ATOM    889  O   LYS   110       2.848 -53.097   6.595  1.00132.81           O
ATOM    890  N   ALA   111       2.639 -53.028   8.845  1.00 32.63           N
ATOM    891  CA  ALA   111       2.884 -51.619   8.948  1.00 32.63           C
ATOM    892  CB  ALA   111       2.822 -51.114  10.400  1.00 32.63           C
ATOM    893  C   ALA   111       4.240 -51.275   8.416  1.00 32.63           C
ATOM    894  O   ALA   111       4.399 -50.293   7.694  1.00 32.63           O
ATOM    895  N   VAL   112       5.264 -52.074   8.758  1.00105.44           N
ATOM    896  CA  VAL   112       6.595 -51.746   8.339  1.00105.44           C
ATOM    897  CB  VAL   112       7.641 -52.633   8.952  1.00105.44           C
ATOM    898  CG1 VAL   112       7.610 -52.419  10.472  1.00105.44           C
ATOM    899  CG2 VAL   112       7.392 -54.088   8.533  1.00105.44           C
ATOM    900  C   VAL   112       6.712 -51.840   6.852  1.00105.44           C
ATOM    901  O   VAL   112       7.340 -50.996   6.215  1.00105.44           O
ATOM    902  N   HIS   113       6.095 -52.871   6.256  1.00 76.49           N
ATOM    903  CA  HIS   113       6.214 -53.103   4.847  1.00 76.49           C
ATOM    904  ND1 HIS   113       4.973 -54.146   1.925  1.00 76.49           N
ATOM    905  CG  HIS   113       5.672 -54.724   2.961  1.00 76.49           C
ATOM    906  CB  HIS   113       5.469 -54.375   4.405  1.00 76.49           C
ATOM    907  NE2 HIS   113       6.359 -55.624   1.009  1.00 76.49           N
ATOM    908  CD2 HIS   113       6.515 -55.624   2.384  1.00 76.49           C
ATOM    909  CE1 HIS   113       5.423 -54.721   0.781  1.00 76.49           C
ATOM    910  C   HIS   113       5.642 -51.945   4.091  1.00 76.49           C
ATOM    911  O   HIS   113       6.235 -51.479   3.120  1.00 76.49           O
ATOM    912  N   VAL   114       4.472 -51.435   4.518  1.00 95.23           N
ATOM    913  CA  VAL   114       3.860 -50.373   3.774  1.00 95.23           C
ATOM    914  CB  VAL   114       2.528 -49.956   4.306  1.00 95.23           C
ATOM    915  CG1 VAL   114       1.595 -51.157   4.163  1.00 95.23           C
ATOM    916  CG2 VAL   114       2.679 -49.432   5.743  1.00 95.23           C
ATOM    917  C   VAL   114       4.737 -49.164   3.771  1.00 95.23           C
ATOM    918  O   VAL   114       4.930 -48.535   2.733  1.00 95.23           O
ATOM    919  N   ILE   115       5.319 -48.818   4.931  1.00 89.46           N
ATOM    920  CA  ILE   115       6.115 -47.628   5.035  1.00 89.46           C
ATOM    921  CB  ILE   115       6.697 -47.440   6.406  1.00 89.46           C
ATOM    922  CG2 ILE   115       7.656 -46.239   6.359  1.00 89.46           C
ATOM    923  CG1 ILE   115       5.578 -47.300   7.450  1.00 89.46           C
ATOM    924  CD1 ILE   115       4.662 -46.104   7.198  1.00 89.46           C
ATOM    925  C   ILE   115       7.271 -47.746   4.098  1.00 89.46           C
ATOM    926  O   ILE   115       7.641 -46.790   3.419  1.00 89.46           O
ATOM    927  N   TYR   116       7.864 -48.945   4.024  1.00 42.04           N
ATOM    928  CA  TYR   116       9.041 -49.116   3.230  1.00 42.04           C
ATOM    929  CB  TYR   116       9.512 -50.583   3.234  1.00 42.04           C
ATOM    930  CG  TYR   116      10.754 -50.708   2.421  1.00 42.04           C
ATOM    931  CD1 TYR   116      11.975 -50.392   2.971  1.00 42.04           C
ATOM    932  CD2 TYR   116      10.705 -51.150   1.120  1.00 42.04           C
ATOM    933  CE1 TYR   116      13.129 -50.509   2.232  1.00 42.04           C
ATOM    934  CE2 TYR   116      11.856 -51.269   0.376  1.00 42.04           C
ATOM    935  CZ  TYR   116      13.071 -50.947   0.932  1.00 42.04           C
ATOM    936  OH  TYR   116      14.254 -51.068   0.172  1.00 42.04           O
ATOM    937  C   TYR   116       8.722 -48.735   1.817  1.00 42.04           C
ATOM    938  O   TYR   116       9.477 -47.992   1.192  1.00 42.04           O
ATOM    939  N   THR   117       7.596 -49.234   1.272  1.00102.65           N
ATOM    940  CA  THR   117       7.221 -48.922  -0.079  1.00102.65           C
ATOM    941  CB  THR   117       6.110 -49.790  -0.596  1.00102.65           C
ATOM    942  OG1 THR   117       5.943 -49.585  -1.991  1.00102.65           O
ATOM    943  CG2 THR   117       4.810 -49.452   0.150  1.00102.65           C
ATOM    944  C   THR   117       6.791 -47.491  -0.202  1.00102.65           C
ATOM    945  O   THR   117       7.147 -46.811  -1.164  1.00102.65           O
ATOM    946  N   VAL   118       6.024 -46.980   0.782  1.00 98.25           N
ATOM    947  CA  VAL   118       5.528 -45.639   0.661  1.00 98.25           C
ATOM    948  CB  VAL   118       4.684 -45.161   1.814  1.00 98.25           C
ATOM    949  CG1 VAL   118       3.450 -46.064   1.924  1.00 98.25           C
ATOM    950  CG2 VAL   118       5.530 -45.082   3.092  1.00 98.25           C
ATOM    951  C   VAL   118       6.704 -44.730   0.575  1.00 98.25           C
ATOM    952  O   VAL   118       6.684 -43.744  -0.160  1.00 98.25           O
ATOM    953  N   ASN   119       7.769 -45.046   1.329  1.00 49.03           N
ATOM    954  CA  ASN   119       8.924 -44.201   1.352  1.00 49.03           C
ATOM    955  CB  ASN   119      10.046 -44.756   2.245  1.00 49.03           C
ATOM    956  CG  ASN   119      11.212 -43.780   2.189  1.00 49.03           C
ATOM    957  OD1 ASN   119      11.063 -42.641   1.748  1.00 49.03           O
ATOM    958  ND2 ASN   119      12.411 -44.241   2.635  1.00 49.03           N
ATOM    959  C   ASN   119       9.497 -44.085  -0.030  1.00 49.03           C
ATOM    960  O   ASN   119       9.756 -42.981  -0.506  1.00 49.03           O
ATOM    961  N   LEU   120       9.681 -45.222  -0.724  1.00100.20           N
ATOM    962  CA  LEU   120      10.334 -45.211  -2.002  1.00100.20           C
ATOM    963  CB  LEU   120      10.504 -46.648  -2.552  1.00100.20           C
ATOM    964  CG  LEU   120      11.296 -46.833  -3.870  1.00100.20           C
ATOM    965  CD1 LEU   120      11.458 -48.329  -4.183  1.00100.20           C
ATOM    966  CD2 LEU   120      10.678 -46.093  -5.068  1.00100.20           C
ATOM    967  C   LEU   120       9.530 -44.398  -2.971  1.00100.20           C
ATOM    968  O   LEU   120      10.073 -43.536  -3.660  1.00100.20           O
ATOM    969  N   TYR   121       8.212 -44.651  -3.052  1.00 60.88           N
ATOM    970  CA  TYR   121       7.389 -43.967  -4.012  1.00 60.88           C
ATOM    971  CB  TYR   121       5.989 -44.585  -4.145  1.00 60.88           C
ATOM    972  CG  TYR   121       6.189 -45.855  -4.895  1.00 60.88           C
ATOM    973  CD1 TYR   121       6.124 -45.847  -6.269  1.00 60.88           C
ATOM    974  CD2 TYR   121       6.459 -47.036  -4.243  1.00 60.88           C
ATOM    975  CE1 TYR   121       6.312 -47.003  -6.985  1.00 60.88           C
ATOM    976  CE2 TYR   121       6.650 -48.196  -4.956  1.00 60.88           C
ATOM    977  CZ  TYR   121       6.574 -48.179  -6.329  1.00 60.88           C
ATOM    978  OH  TYR   121       6.767 -49.361  -7.074  1.00 60.88           O
ATOM    979  C   TYR   121       7.251 -42.508  -3.707  1.00 60.88           C
ATOM    980  O   TYR   121       7.401 -41.671  -4.593  1.00 60.88           O
ATOM    981  N   SER   122       6.989 -42.154  -2.439  1.00 86.34           N
ATOM    982  CA  SER   122       6.754 -40.778  -2.101  1.00 86.34           C
ATOM    983  CB  SER   122       6.498 -40.580  -0.599  1.00 86.34           C
ATOM    984  OG  SER   122       5.431 -41.410  -0.173  1.00 86.34           O
ATOM    985  C   SER   122       7.985 -39.992  -2.405  1.00 86.34           C
ATOM    986  O   SER   122       7.908 -38.855  -2.868  1.00 86.34           O
ATOM    987  N   SER   123       9.161 -40.581  -2.132  1.00 47.29           N
ATOM    988  CA  SER   123      10.388 -39.865  -2.316  1.00 47.29           C
ATOM    989  CB  SER   123      11.621 -40.650  -1.845  1.00 47.29           C
ATOM    990  OG  SER   123      11.587 -40.810  -0.434  1.00 47.29           O
ATOM    991  C   SER   123      10.600 -39.519  -3.756  1.00 47.29           C
ATOM    992  O   SER   123      10.808 -38.357  -4.099  1.00 47.29           O
ATOM    993  N   VAL   124      10.538 -40.520  -4.650  1.00 40.88           N
ATOM    994  CA  VAL   124      10.853 -40.282  -6.027  1.00 40.88           C
ATOM    995  CB  VAL   124      10.877 -41.560  -6.812  1.00 40.88           C
ATOM    996  CG1 VAL   124      11.217 -41.228  -8.266  1.00 40.88           C
ATOM    997  CG2 VAL   124      11.873 -42.524  -6.145  1.00 40.88           C
ATOM    998  C   VAL   124       9.847 -39.332  -6.621  1.00 40.88           C
ATOM    999  O   VAL   124      10.216 -38.384  -7.314  1.00 40.88           O
ATOM   1000  N   LEU   125       8.549 -39.541  -6.335  1.00 85.11           N
ATOM   1001  CA  LEU   125       7.534 -38.699  -6.908  1.00 85.11           C
ATOM   1002  CB  LEU   125       6.101 -39.146  -6.572  1.00 85.11           C
ATOM   1003  CG  LEU   125       5.631 -40.365  -7.393  1.00 85.11           C
ATOM   1004  CD1 LEU   125       6.539 -41.586  -7.192  1.00 85.11           C
ATOM   1005  CD2 LEU   125       4.151 -40.675  -7.117  1.00 85.11           C
ATOM   1006  C   LEU   125       7.721 -37.288  -6.449  1.00 85.11           C
ATOM   1007  O   LEU   125       7.581 -36.358  -7.238  1.00 85.11           O
ATOM   1008  N   ILE   126       8.041 -37.081  -5.162  1.00104.34           N
ATOM   1009  CA  ILE   126       8.221 -35.747  -4.670  1.00104.34           C
ATOM   1010  CB  ILE   126       8.262 -35.696  -3.171  1.00104.34           C
ATOM   1011  CG2 ILE   126       6.861 -36.081  -2.673  1.00104.34           C
ATOM   1012  CG1 ILE   126       9.384 -36.562  -2.590  1.00104.34           C
ATOM   1013  CD1 ILE   126       9.392 -36.529  -1.065  1.00104.34           C
ATOM   1014  C   ILE   126       9.414 -35.110  -5.321  1.00104.34           C
ATOM   1015  O   ILE   126       9.382 -33.928  -5.659  1.00104.34           O
ATOM   1016  N   LEU   127      10.500 -35.876  -5.530  1.00 39.93           N
ATOM   1017  CA  LEU   127      11.670 -35.340  -6.168  1.00 39.93           C
ATOM   1018  CB  LEU   127      12.807 -36.367  -6.295  1.00 39.93           C
ATOM   1019  CG  LEU   127      13.391 -36.825  -4.944  1.00 39.93           C
ATOM   1020  CD1 LEU   127      14.523 -37.844  -5.146  1.00 39.93           C
ATOM   1021  CD2 LEU   127      13.827 -35.629  -4.086  1.00 39.93           C
ATOM   1022  C   LEU   127      11.300 -34.907  -7.557  1.00 39.93           C
ATOM   1023  O   LEU   127      11.749 -33.866  -8.034  1.00 39.93           O
ATOM   1024  N   ALA   128      10.468 -35.700  -8.255  1.00 23.79           N
ATOM   1025  CA  ALA   128      10.093 -35.348  -9.596  1.00 23.79           C
ATOM   1026  CB  ALA   128       9.179 -36.394 -10.257  1.00 23.79           C
ATOM   1027  C   ALA   128       9.346 -34.052  -9.560  1.00 23.79           C
ATOM   1028  O   ALA   128       9.578 -33.171 -10.388  1.00 23.79           O
ATOM   1029  N   PHE   129       8.439 -33.891  -8.577  1.00 95.27           N
ATOM   1030  CA  PHE   129       7.662 -32.688  -8.506  1.00 95.27           C
ATOM   1031  CB  PHE   129       6.586 -32.681  -7.404  1.00 95.27           C
ATOM   1032  CG  PHE   129       5.432 -33.498  -7.880  1.00 95.27           C
ATOM   1033  CD1 PHE   129       4.442 -32.917  -8.638  1.00 95.27           C
ATOM   1034  CD2 PHE   129       5.332 -34.836  -7.584  1.00 95.27           C
ATOM   1035  CE1 PHE   129       3.371 -33.654  -9.086  1.00 95.27           C
ATOM   1036  CE2 PHE   129       4.265 -35.581  -8.027  1.00 95.27           C
ATOM   1037  CZ  PHE   129       3.280 -34.990  -8.780  1.00 95.27           C
ATOM   1038  C   PHE   129       8.569 -31.522  -8.284  1.00 95.27           C
ATOM   1039  O   PHE   129       8.395 -30.476  -8.908  1.00 95.27           O
ATOM   1040  N   ILE   130       9.575 -31.665  -7.400  1.00 83.35           N
ATOM   1041  CA  ILE   130      10.437 -30.550  -7.131  1.00 83.35           C
ATOM   1042  CB  ILE   130      11.466 -30.785  -6.055  1.00 83.35           C
ATOM   1043  CG2 ILE   130      12.580 -31.689  -6.603  1.00 83.35           C
ATOM   1044  CG1 ILE   130      12.002 -29.435  -5.548  1.00 83.35           C
ATOM   1045  CD1 ILE   130      12.814 -29.548  -4.258  1.00 83.35           C
ATOM   1046  C   ILE   130      11.153 -30.177  -8.392  1.00 83.35           C
ATOM   1047  O   ILE   130      11.357 -28.995  -8.664  1.00 83.35           O
ATOM   1048  N   SER   131      11.566 -31.180  -9.191  1.00 30.44           N
ATOM   1049  CA  SER   131      12.306 -30.938 -10.400  1.00 30.44           C
ATOM   1050  CB  SER   131      12.675 -32.239 -11.132  1.00 30.44           C
ATOM   1051  OG  SER   131      13.533 -33.028 -10.321  1.00 30.44           O
ATOM   1052  C   SER   131      11.474 -30.119 -11.334  1.00 30.44           C
ATOM   1053  O   SER   131      11.969 -29.171 -11.943  1.00 30.44           O
ATOM   1054  N   LEU   132      10.179 -30.463 -11.473  1.00130.64           N
ATOM   1055  CA  LEU   132       9.310 -29.736 -12.352  1.00130.64           C
ATOM   1056  CB  LEU   132       7.883 -30.318 -12.422  1.00130.64           C
ATOM   1057  CG  LEU   132       7.789 -31.663 -13.170  1.00130.64           C
ATOM   1058  CD1 LEU   132       6.342 -32.188 -13.204  1.00130.64           C
ATOM   1059  CD2 LEU   132       8.389 -31.543 -14.582  1.00130.64           C
ATOM   1060  C   LEU   132       9.191 -28.337 -11.842  1.00130.64           C
ATOM   1061  O   LEU   132       9.229 -27.385 -12.618  1.00130.64           O
ATOM   1062  N   ASP   133       9.071 -28.170 -10.511  1.00 87.40           N
ATOM   1063  CA  ASP   133       8.902 -26.851  -9.969  1.00 87.40           C
ATOM   1064  CB  ASP   133       8.895 -26.791  -8.436  1.00 87.40           C
ATOM   1065  CG  ASP   133       7.523 -27.172  -7.931  1.00 87.40           C
ATOM   1066  OD1 ASP   133       6.655 -27.561  -8.756  1.00 87.40           O
ATOM   1067  OD2 ASP   133       7.327 -27.054  -6.694  1.00 87.40           O
ATOM   1068  C   ASP   133      10.071 -26.026 -10.365  1.00 87.40           C
ATOM   1069  O   ASP   133       9.921 -24.865 -10.743  1.00 87.40           O
ATOM   1070  N   ARG   134      11.274 -26.612 -10.286  1.00153.21           N
ATOM   1071  CA  ARG   134      12.442 -25.852 -10.603  1.00153.21           C
ATOM   1072  CB  ARG   134      13.744 -26.654 -10.445  1.00153.21           C
ATOM   1073  CG  ARG   134      13.980 -27.144  -9.015  1.00153.21           C
ATOM   1074  CD  ARG   134      13.495 -26.164  -7.943  1.00153.21           C
ATOM   1075  NE  ARG   134      14.220 -24.879  -8.139  1.00153.21           N
ATOM   1076  CZ  ARG   134      13.666 -23.713  -7.696  1.00153.21           C
ATOM   1077  NH1 ARG   134      12.435 -23.721  -7.106  1.00153.21           N
ATOM   1078  NH2 ARG   134      14.347 -22.539  -7.842  1.00153.21           N
ATOM   1079  C   ARG   134      12.348 -25.412 -12.030  1.00153.21           C
ATOM   1080  O   ARG   134      12.606 -24.252 -12.347  1.00153.21           O
ATOM   1081  N   TYR   135      11.926 -26.324 -12.926  1.00 47.54           N
ATOM   1082  CA  TYR   135      11.869 -26.015 -14.325  1.00 47.54           C
ATOM   1083  CB  TYR   135      11.368 -27.193 -15.177  1.00 47.54           C
ATOM   1084  CG  TYR   135      11.188 -26.661 -16.555  1.00 47.54           C
ATOM   1085  CD1 TYR   135      12.268 -26.494 -17.389  1.00 47.54           C
ATOM   1086  CD2 TYR   135       9.934 -26.325 -17.011  1.00 47.54           C
ATOM   1087  CE1 TYR   135      12.095 -25.997 -18.658  1.00 47.54           C
ATOM   1088  CE2 TYR   135       9.755 -25.828 -18.280  1.00 47.54           C
ATOM   1089  CZ  TYR   135      10.839 -25.664 -19.106  1.00 47.54           C
ATOM   1090  OH  TYR   135      10.667 -25.154 -20.410  1.00 47.54           O
ATOM   1091  C   TYR   135      10.931 -24.872 -14.551  1.00 47.54           C
ATOM   1092  O   TYR   135      11.253 -23.940 -15.285  1.00 47.54           O
ATOM   1093  N   LEU   136       9.746 -24.894 -13.913  1.00 87.69           N
ATOM   1094  CA  LEU   136       8.806 -23.833 -14.138  1.00 87.69           C
ATOM   1095  CB  LEU   136       7.455 -24.019 -13.422  1.00 87.69           C
ATOM   1096  CG  LEU   136       6.522 -25.047 -14.092  1.00 87.69           C
ATOM   1097  CD1 LEU   136       7.129 -26.455 -14.109  1.00 87.69           C
ATOM   1098  CD2 LEU   136       5.119 -25.015 -13.465  1.00 87.69           C
ATOM   1099  C   LEU   136       9.388 -22.537 -13.675  1.00 87.69           C
ATOM   1100  O   LEU   136       9.211 -21.510 -14.325  1.00 87.69           O
ATOM   1101  N   ALA   137      10.103 -22.539 -12.538  1.00 30.01           N
ATOM   1102  CA  ALA   137      10.626 -21.299 -12.047  1.00 30.01           C
ATOM   1103  CB  ALA   137      11.402 -21.463 -10.729  1.00 30.01           C
ATOM   1104  C   ALA   137      11.577 -20.740 -13.056  1.00 30.01           C
ATOM   1105  O   ALA   137      11.533 -19.550 -13.362  1.00 30.01           O
ATOM   1106  N   ILE   138      12.461 -21.591 -13.610  1.00 97.21           N
ATOM   1107  CA  ILE   138      13.438 -21.106 -14.541  1.00 97.21           C
ATOM   1108  CB  ILE   138      14.448 -22.146 -14.931  1.00 97.21           C
ATOM   1109  CG2 ILE   138      15.332 -21.562 -16.049  1.00 97.21           C
ATOM   1110  CG1 ILE   138      15.244 -22.598 -13.695  1.00 97.21           C
ATOM   1111  CD1 ILE   138      16.009 -21.465 -13.012  1.00 97.21           C
ATOM   1112  C   ILE   138      12.775 -20.633 -15.798  1.00 97.21           C
ATOM   1113  O   ILE   138      13.065 -19.541 -16.282  1.00 97.21           O
ATOM   1114  N   VAL   139      11.862 -21.443 -16.368  1.00 95.74           N
ATOM   1115  CA  VAL   139      11.241 -21.064 -17.604  1.00 95.74           C
ATOM   1116  CB  VAL   139      10.386 -22.157 -18.181  1.00 95.74           C
ATOM   1117  CG1 VAL   139       9.305 -22.550 -17.160  1.00 95.74           C
ATOM   1118  CG2 VAL   139       9.823 -21.675 -19.527  1.00 95.74           C
ATOM   1119  C   VAL   139      10.399 -19.851 -17.385  1.00 95.74           C
ATOM   1120  O   VAL   139      10.485 -18.880 -18.136  1.00 95.74           O
ATOM   1121  N   HIS   140       9.572 -19.866 -16.326  1.00 48.22           N
ATOM   1122  CA  HIS   140       8.714 -18.749 -16.079  1.00 48.22           C
ATOM   1123  ND1 HIS   140       6.901 -21.080 -17.679  1.00 48.22           N
ATOM   1124  CG  HIS   140       6.766 -19.745 -17.371  1.00 48.22           C
ATOM   1125  CB  HIS   140       7.224 -19.130 -16.080  1.00 48.22           C
ATOM   1126  NE2 HIS   140       5.911 -20.124 -19.424  1.00 48.22           N
ATOM   1127  CD2 HIS   140       6.160 -19.175 -18.448  1.00 48.22           C
ATOM   1128  CE1 HIS   140       6.374 -21.252 -18.917  1.00 48.22           C
ATOM   1129  C   HIS   140       9.030 -18.247 -14.710  1.00 48.22           C
ATOM   1130  O   HIS   140       8.762 -18.919 -13.716  1.00 48.22           O
ATOM   1131  N   ALA   141       9.607 -17.037 -14.617  1.00 65.38           N
ATOM   1132  CA  ALA   141       9.916 -16.522 -13.318  1.00 65.38           C
ATOM   1133  CB  ALA   141      11.297 -15.850 -13.229  1.00 65.38           C
ATOM   1134  C   ALA   141       8.898 -15.480 -13.006  1.00 65.38           C
ATOM   1135  O   ALA   141       8.598 -14.625 -13.838  1.00 65.38           O
ATOM   1136  N   THR   142       8.320 -15.539 -11.791  1.00214.96           N
ATOM   1137  CA  THR   142       7.343 -14.557 -11.432  1.00214.96           C
ATOM   1138  CB  THR   142       6.217 -15.080 -10.590  1.00214.96           C
ATOM   1139  OG1 THR   142       5.190 -14.104 -10.488  1.00214.96           O
ATOM   1140  CG2 THR   142       6.765 -15.416  -9.193  1.00214.96           C
ATOM   1141  C   THR   142       8.035 -13.502 -10.641  1.00214.96           C
ATOM   1142  O   THR   142       9.151 -13.696 -10.161  1.00214.96           O
ATOM   1143  N   ASN   143       7.376 -12.337 -10.512  1.00114.65           N
ATOM   1144  CA  ASN   143       7.920 -11.232  -9.784  1.00114.65           C
ATOM   1145  CB  ASN   143       7.058  -9.959  -9.898  1.00114.65           C
ATOM   1146  CG  ASN   143       5.732 -10.199  -9.187  1.00114.65           C
ATOM   1147  OD1 ASN   143       5.349  -9.437  -8.301  1.00114.65           O
ATOM   1148  ND2 ASN   143       5.021 -11.295  -9.564  1.00114.65           N
ATOM   1149  C   ASN   143       8.002 -11.604  -8.336  1.00114.65           C
ATOM   1150  O   ASN   143       8.977 -11.280  -7.659  1.00114.65           O
ATOM   1151  N   SER   144       6.984 -12.328  -7.832  1.00122.86           N
ATOM   1152  CA  SER   144       6.918 -12.645  -6.438  1.00122.86           C
ATOM   1153  CB  SER   144       5.684 -13.485  -6.062  1.00122.86           C
ATOM   1154  OG  SER   144       5.688 -13.760  -4.670  1.00122.86           O
ATOM   1155  C   SER   144       8.133 -13.428  -6.077  1.00122.86           C
ATOM   1156  O   SER   144       8.755 -14.062  -6.927  1.00122.86           O
ATOM   1157  N   GLN   145       8.510 -13.371  -4.783  1.00126.55           N
ATOM   1158  CA  GLN   145       9.664 -14.079  -4.316  1.00126.55           C
ATOM   1159  CB  GLN   145       9.927 -13.872  -2.811  1.00126.55           C
ATOM   1160  CG  GLN   145      11.157 -14.616  -2.277  1.00126.55           C
ATOM   1161  CD  GLN   145      12.412 -13.902  -2.763  1.00126.55           C
ATOM   1162  OE1 GLN   145      12.443 -13.344  -3.859  1.00126.55           O
ATOM   1163  NE2 GLN   145      13.481 -13.917  -1.921  1.00126.55           N
ATOM   1164  C   GLN   145       9.397 -15.527  -4.540  1.00126.55           C
ATOM   1165  O   GLN   145      10.261 -16.261  -5.018  1.00126.55           O
ATOM   1166  N   ARG   146       8.168 -15.976  -4.218  1.00216.41           N
ATOM   1167  CA  ARG   146       7.840 -17.345  -4.467  1.00216.41           C
ATOM   1168  CB  ARG   146       6.881 -17.956  -3.429  1.00216.41           C
ATOM   1169  CG  ARG   146       7.450 -17.966  -2.008  1.00216.41           C
ATOM   1170  CD  ARG   146       6.660 -18.830  -1.022  1.00216.41           C
ATOM   1171  NE  ARG   146       5.251 -18.345  -1.012  1.00216.41           N
ATOM   1172  CZ  ARG   146       4.518 -18.413   0.137  1.00216.41           C
ATOM   1173  NH1 ARG   146       5.112 -18.803   1.302  1.00216.41           N
ATOM   1174  NH2 ARG   146       3.193 -18.087   0.126  1.00216.41           N
ATOM   1175  C   ARG   146       7.140 -17.339  -5.782  1.00216.41           C
ATOM   1176  O   ARG   146       6.161 -16.621  -5.977  1.00216.41           O
ATOM   1177  N   PRO   147       7.648 -18.099  -6.706  1.00184.52           N
ATOM   1178  CA  PRO   147       7.069 -18.148  -8.015  1.00184.52           C
ATOM   1179  CD  PRO   147       9.048 -18.475  -6.715  1.00184.52           C
ATOM   1180  CB  PRO   147       8.086 -18.867  -8.907  1.00184.52           C
ATOM   1181  CG  PRO   147       9.153 -19.406  -7.932  1.00184.52           C
ATOM   1182  C   PRO   147       5.703 -18.742  -8.000  1.00184.52           C
ATOM   1183  O   PRO   147       4.897 -18.388  -8.858  1.00184.52           O
ATOM   1184  N   ARG   148       5.417 -19.650  -7.053  1.00231.07           N
ATOM   1185  CA  ARG   148       4.100 -20.202  -7.009  1.00231.07           C
ATOM   1186  CB  ARG   148       3.941 -21.539  -7.755  1.00231.07           C
ATOM   1187  CG  ARG   148       4.233 -21.395  -9.253  1.00231.07           C
ATOM   1188  CD  ARG   148       4.090 -22.685 -10.066  1.00231.07           C
ATOM   1189  NE  ARG   148       2.753 -22.659 -10.725  1.00231.07           N
ATOM   1190  CZ  ARG   148       1.692 -23.296 -10.151  1.00231.07           C
ATOM   1191  NH1 ARG   148       1.855 -23.986  -8.985  1.00231.07           N
ATOM   1192  NH2 ARG   148       0.467 -23.252 -10.752  1.00231.07           N
ATOM   1193  C   ARG   148       3.766 -20.376  -5.569  1.00231.07           C
ATOM   1194  O   ARG   148       4.590 -20.121  -4.692  1.00231.07           O
ATOM   1195  N   LYS   149       2.526 -20.807  -5.289  1.00120.25           N
ATOM   1196  CA  LYS   149       2.081 -20.852  -3.933  1.00120.25           C
ATOM   1197  CB  LYS   149       0.581 -20.531  -3.786  1.00120.25           C
ATOM   1198  CG  LYS   149       0.194 -19.104  -4.202  1.00120.25           C
ATOM   1199  CD  LYS   149       0.757 -17.992  -3.308  1.00120.25           C
ATOM   1200  CE  LYS   149       0.429 -16.573  -3.793  1.00120.25           C
ATOM   1201  NZ  LYS   149       0.838 -15.572  -2.779  1.00120.25           N
ATOM   1202  C   LYS   149       2.320 -22.200  -3.337  1.00120.25           C
ATOM   1203  O   LYS   149       2.489 -23.207  -4.023  1.00120.25           O
ATOM   1204  N   LEU   150       2.359 -22.201  -1.993  1.00102.35           N
ATOM   1205  CA  LEU   150       2.512 -23.357  -1.166  1.00102.35           C
ATOM   1206  CB  LEU   150       2.604 -22.968   0.329  1.00102.35           C
ATOM   1207  CG  LEU   150       2.705 -24.113   1.368  1.00102.35           C
ATOM   1208  CD1 LEU   150       2.981 -23.537   2.762  1.00102.35           C
ATOM   1209  CD2 LEU   150       1.440 -24.988   1.431  1.00102.35           C
ATOM   1210  C   LEU   150       1.292 -24.186  -1.374  1.00102.35           C
ATOM   1211  O   LEU   150       1.350 -25.411  -1.322  1.00102.35           O
ATOM   1212  N   LEU   151       0.141 -23.535  -1.601  1.00130.47           N
ATOM   1213  CA  LEU   151      -1.083 -24.272  -1.704  1.00130.47           C
ATOM   1214  CB  LEU   151      -2.289 -23.345  -1.996  1.00130.47           C
ATOM   1215  CG  LEU   151      -3.708 -23.974  -1.973  1.00130.47           C
ATOM   1216  CD1 LEU   151      -4.768 -22.906  -2.280  1.00130.47           C
ATOM   1217  CD2 LEU   151      -3.870 -25.189  -2.901  1.00130.47           C
ATOM   1218  C   LEU   151      -0.942 -25.243  -2.834  1.00130.47           C
ATOM   1219  O   LEU   151      -1.300 -26.412  -2.696  1.00130.47           O
ATOM   1220  N   ALA   152      -0.407 -24.794  -3.984  1.00 27.25           N
ATOM   1221  CA  ALA   152      -0.313 -25.673  -5.116  1.00 27.25           C
ATOM   1222  CB  ALA   152       0.280 -24.982  -6.357  1.00 27.25           C
ATOM   1223  C   ALA   152       0.589 -26.816  -4.783  1.00 27.25           C
ATOM   1224  O   ALA   152       0.270 -27.975  -5.047  1.00 27.25           O
ATOM   1225  N   GLU   153       1.742 -26.512  -4.165  1.00116.33           N
ATOM   1226  CA  GLU   153       2.695 -27.531  -3.851  1.00116.33           C
ATOM   1227  CB  GLU   153       4.063 -26.951  -3.430  1.00116.33           C
ATOM   1228  CG  GLU   153       3.998 -25.637  -2.647  1.00116.33           C
ATOM   1229  CD  GLU   153       4.033 -25.910  -1.156  1.00116.33           C
ATOM   1230  OE1 GLU   153       3.369 -26.883  -0.710  1.00116.33           O
ATOM   1231  OE2 GLU   153       4.718 -25.130  -0.443  1.00116.33           O
ATOM   1232  C   GLU   153       2.117 -28.478  -2.856  1.00116.33           C
ATOM   1233  O   GLU   153       2.356 -29.681  -2.940  1.00116.33           O
ATOM   1234  N   LYS   154       1.308 -27.956  -1.917  1.00 81.48           N
ATOM   1235  CA  LYS   154       0.683 -28.722  -0.879  1.00 81.48           C
ATOM   1236  CB  LYS   154      -0.166 -27.830   0.042  1.00 81.48           C
ATOM   1237  CG  LYS   154      -0.661 -28.510   1.319  1.00 81.48           C
ATOM   1238  CD  LYS   154      -1.266 -27.522   2.321  1.00 81.48           C
ATOM   1239  CE  LYS   154      -1.780 -28.176   3.604  1.00 81.48           C
ATOM   1240  NZ  LYS   154      -0.689 -28.275   4.598  1.00 81.48           N
ATOM   1241  C   LYS   154      -0.239 -29.718  -1.511  1.00 81.48           C
ATOM   1242  O   LYS   154      -0.298 -30.874  -1.096  1.00 81.48           O
ATOM   1243  N   VAL   155      -0.979 -29.287  -2.549  1.00 24.57           N
ATOM   1244  CA  VAL   155      -1.932 -30.134  -3.206  1.00 24.57           C
ATOM   1245  CB  VAL   155      -2.660 -29.428  -4.312  1.00 24.57           C
ATOM   1246  CG1 VAL   155      -3.574 -30.435  -5.030  1.00 24.57           C
ATOM   1247  CG2 VAL   155      -3.407 -28.229  -3.705  1.00 24.57           C
ATOM   1248  C   VAL   155      -1.203 -31.288  -3.809  1.00 24.57           C
ATOM   1249  O   VAL   155      -1.681 -32.419  -3.795  1.00 24.57           O
ATOM   1250  N   VAL   156      -0.008 -31.031  -4.360  1.00 32.50           N
ATOM   1251  CA  VAL   156       0.738 -32.068  -5.004  1.00 32.50           C
ATOM   1252  CB  VAL   156       2.021 -31.567  -5.599  1.00 32.50           C
ATOM   1253  CG1 VAL   156       2.805 -32.770  -6.149  1.00 32.50           C
ATOM   1254  CG2 VAL   156       1.682 -30.503  -6.657  1.00 32.50           C
ATOM   1255  C   VAL   156       1.084 -33.137  -4.013  1.00 32.50           C
ATOM   1256  O   VAL   156       1.001 -34.324  -4.327  1.00 32.50           O
ATOM   1257  N   TYR   157       1.452 -32.755  -2.776  1.00101.78           N
ATOM   1258  CA  TYR   157       1.903 -33.740  -1.836  1.00101.78           C
ATOM   1259  CB  TYR   157       2.280 -33.178  -0.452  1.00101.78           C
ATOM   1260  CG  TYR   157       3.127 -31.983  -0.698  1.00101.78           C
ATOM   1261  CD1 TYR   157       4.278 -32.077  -1.442  1.00101.78           C
ATOM   1262  CD2 TYR   157       2.732 -30.751  -0.228  1.00101.78           C
ATOM   1263  CE1 TYR   157       5.032 -30.956  -1.689  1.00101.78           C
ATOM   1264  CE2 TYR   157       3.486 -29.626  -0.467  1.00101.78           C
ATOM   1265  CZ  TYR   157       4.640 -29.733  -1.205  1.00101.78           C
ATOM   1266  OH  TYR   157       5.424 -28.593  -1.477  1.00101.78           O
ATOM   1267  C   TYR   157       0.794 -34.714  -1.607  1.00101.78           C
ATOM   1268  O   TYR   157       1.029 -35.920  -1.543  1.00101.78           O
ATOM   1269  N   VAL   158      -0.452 -34.223  -1.471  1.00 84.38           N
ATOM   1270  CA  VAL   158      -1.519 -35.146  -1.216  1.00 84.38           C
ATOM   1271  CB  VAL   158      -2.860 -34.510  -0.966  1.00 84.38           C
ATOM   1272  CG1 VAL   158      -3.403 -33.884  -2.258  1.00 84.38           C
ATOM   1273  CG2 VAL   158      -3.785 -35.588  -0.378  1.00 84.38           C
ATOM   1274  C   VAL   158      -1.630 -36.064  -2.389  1.00 84.38           C
ATOM   1275  O   VAL   158      -1.837 -37.266  -2.231  1.00 84.38           O
ATOM   1276  N   GLY   159      -1.477 -35.519  -3.609  1.00 21.98           N
ATOM   1277  CA  GLY   159      -1.562 -36.338  -4.780  1.00 21.98           C
ATOM   1278  C   GLY   159      -0.462 -37.346  -4.715  1.00 21.98           C
ATOM   1279  O   GLY   159      -0.646 -38.497  -5.080  1.00 21.98           O
ATOM   1280  N   VAL   160       0.730 -36.960  -4.245  1.00 31.83           N
ATOM   1281  CA  VAL   160       1.818 -37.897  -4.229  1.00 31.83           C
ATOM   1282  CB  VAL   160       3.085 -37.297  -3.697  1.00 31.83           C
ATOM   1283  CG1 VAL   160       4.155 -38.399  -3.623  1.00 31.83           C
ATOM   1284  CG2 VAL   160       3.470 -36.108  -4.592  1.00 31.83           C
ATOM   1285  C   VAL   160       1.466 -39.056  -3.351  1.00 31.83           C
ATOM   1286  O   VAL   160       1.766 -40.205  -3.674  1.00 31.83           O
ATOM   1287  N   TRP   161       0.839 -38.778  -2.195  1.00 55.96           N
ATOM   1288  CA  TRP   161       0.457 -39.827  -1.299  1.00 55.96           C
ATOM   1289  CB  TRP   161      -0.108 -39.318   0.039  1.00 55.96           C
ATOM   1290  CG  TRP   161       0.932 -38.690   0.936  1.00 55.96           C
ATOM   1291  CD2 TRP   161       1.880 -39.447   1.705  1.00 55.96           C
ATOM   1292  CD1 TRP   161       1.198 -37.375   1.182  1.00 55.96           C
ATOM   1293  NE1 TRP   161       2.248 -37.265   2.064  1.00 55.96           N
ATOM   1294  CE2 TRP   161       2.679 -38.534   2.392  1.00 55.96           C
ATOM   1295  CE3 TRP   161       2.070 -40.794   1.826  1.00 55.96           C
ATOM   1296  CZ2 TRP   161       3.685 -38.956   3.213  1.00 55.96           C
ATOM   1297  CZ3 TRP   161       3.082 -41.217   2.658  1.00 55.96           C
ATOM   1298  CH2 TRP   161       3.874 -40.315   3.338  1.00 55.96           C
ATOM   1299  C   TRP   161      -0.592 -40.668  -1.957  1.00 55.96           C
ATOM   1300  O   TRP   161      -0.632 -41.880  -1.756  1.00 55.96           O
ATOM   1301  N   THR   162      -1.503 -40.047  -2.733  1.00123.68           N
ATOM   1302  CA  THR   162      -2.538 -40.831  -3.342  1.00123.68           C
ATOM   1303  CB  THR   162      -3.655 -39.990  -3.919  1.00123.68           C
ATOM   1304  OG1 THR   162      -3.166 -38.915  -4.706  1.00123.68           O
ATOM   1305  CG2 THR   162      -4.482 -39.442  -2.744  1.00123.68           C
ATOM   1306  C   THR   162      -1.984 -41.866  -4.295  1.00123.68           C
ATOM   1307  O   THR   162      -2.307 -43.033  -4.090  1.00123.68           O
ATOM   1308  N   PRO   163      -1.183 -41.587  -5.302  1.00 95.76           N
ATOM   1309  CA  PRO   163      -0.640 -42.709  -6.009  1.00 95.76           C
ATOM   1310  CD  PRO   163      -1.723 -40.731  -6.342  1.00 95.76           C
ATOM   1311  CB  PRO   163      -0.003 -42.150  -7.283  1.00 95.76           C
ATOM   1312  CG  PRO   163      -0.682 -40.781  -7.471  1.00 95.76           C
ATOM   1313  C   PRO   163       0.244 -43.643  -5.245  1.00 95.76           C
ATOM   1314  O   PRO   163       0.291 -44.815  -5.611  1.00 95.76           O
ATOM   1315  N   ALA   164       0.954 -43.179  -4.203  1.00 32.07           N
ATOM   1316  CA  ALA   164       1.824 -44.063  -3.477  1.00 32.07           C
ATOM   1317  CB  ALA   164       2.578 -43.356  -2.339  1.00 32.07           C
ATOM   1318  C   ALA   164       1.001 -45.154  -2.860  1.00 32.07           C
ATOM   1319  O   ALA   164       1.395 -46.319  -2.845  1.00 32.07           O
ATOM   1320  N   GLN   165      -0.194 -44.788  -2.368  1.00 55.58           N
ATOM   1321  CA  GLN   165      -1.094 -45.653  -1.659  1.00 55.58           C
ATOM   1322  CB  GLN   165      -2.352 -44.918  -1.161  1.00 55.58           C
ATOM   1323  CG  GLN   165      -2.038 -43.836  -0.122  1.00 55.58           C
ATOM   1324  CD  GLN   165      -3.345 -43.174   0.298  1.00 55.58           C
ATOM   1325  OE1 GLN   165      -3.388 -41.978   0.582  1.00 55.58           O
ATOM   1326  NE2 GLN   165      -4.442 -43.976   0.348  1.00 55.58           N
ATOM   1327  C   GLN   165      -1.528 -46.775  -2.541  1.00 55.58           C
ATOM   1328  O   GLN   165      -1.852 -47.854  -2.045  1.00 55.58           O
ATOM   1329  N   LEU   166      -1.574 -46.551  -3.868  1.00105.73           N
ATOM   1330  CA  LEU   166      -2.031 -47.607  -4.721  1.00105.73           C
ATOM   1331  CB  LEU   166      -1.994 -47.268  -6.223  1.00105.73           C
ATOM   1332  CG  LEU   166      -3.057 -46.246  -6.672  1.00105.73           C
ATOM   1333  CD1 LEU   166      -2.802 -44.859  -6.070  1.00105.73           C
ATOM   1334  CD2 LEU   166      -3.190 -46.215  -8.203  1.00105.73           C
ATOM   1335  C   LEU   166      -1.152 -48.798  -4.514  1.00105.73           C
ATOM   1336  O   LEU   166      -1.652 -49.918  -4.475  1.00105.73           O
ATOM   1337  N   LEU   167       0.180 -48.610  -4.465  1.00117.57           N
ATOM   1338  CA  LEU   167       1.064 -49.707  -4.181  1.00117.57           C
ATOM   1339  CB  LEU   167       2.495 -49.465  -4.721  1.00117.57           C
ATOM   1340  CG  LEU   167       3.460 -50.674  -4.651  1.00117.57           C
ATOM   1341  CD1 LEU   167       4.742 -50.388  -5.444  1.00117.57           C
ATOM   1342  CD2 LEU   167       3.795 -51.092  -3.210  1.00117.57           C
ATOM   1343  C   LEU   167       1.116 -50.015  -2.708  1.00117.57           C
ATOM   1344  O   LEU   167       1.138 -51.180  -2.313  1.00117.57           O
ATOM   1345  N   THR   168       1.144 -48.976  -1.846  1.00119.74           N
ATOM   1346  CA  THR   168       1.396 -49.224  -0.453  1.00119.74           C
ATOM   1347  CB  THR   168       1.573 -47.997   0.393  1.00119.74           C
ATOM   1348  OG1 THR   168       1.956 -48.396   1.702  1.00119.74           O
ATOM   1349  CG2 THR   168       0.258 -47.202   0.451  1.00119.74           C
ATOM   1350  C   THR   168       0.341 -50.055   0.204  1.00119.74           C
ATOM   1351  O   THR   168       0.669 -51.022   0.891  1.00119.74           O
ATOM   1352  N   THR   169      -0.950 -49.718   0.027  1.00123.98           N
ATOM   1353  CA  THR   169      -1.941 -50.457   0.748  1.00123.98           C
ATOM   1354  CB  THR   169      -3.306 -49.804   0.820  1.00123.98           C
ATOM   1355  OG1 THR   169      -3.872 -49.571  -0.460  1.00123.98           O
ATOM   1356  CG2 THR   169      -3.151 -48.474   1.577  1.00123.98           C
ATOM   1357  C   THR   169      -2.021 -51.874   0.266  1.00123.98           C
ATOM   1358  O   THR   169      -2.184 -52.765   1.098  1.00123.98           O
ATOM   1359  N   PRO   170      -1.913 -52.176  -1.004  1.00 67.93           N
ATOM   1360  CA  PRO   170      -2.003 -53.550  -1.399  1.00 67.93           C
ATOM   1361  CD  PRO   170      -2.287 -51.283  -2.085  1.00 67.93           C
ATOM   1362  CB  PRO   170      -2.100 -53.555  -2.920  1.00 67.93           C
ATOM   1363  CG  PRO   170      -2.749 -52.198  -3.233  1.00 67.93           C
ATOM   1364  C   PRO   170      -0.875 -54.357  -0.857  1.00 67.93           C
ATOM   1365  O   PRO   170      -1.085 -55.519  -0.522  1.00 67.93           O
ATOM   1366  N   ASP   171       0.327 -53.768  -0.759  1.00 40.56           N
ATOM   1367  CA  ASP   171       1.447 -54.501  -0.253  1.00 40.56           C
ATOM   1368  CB  ASP   171       2.781 -53.742  -0.339  1.00 40.56           C
ATOM   1369  CG  ASP   171       3.225 -53.743  -1.794  1.00 40.56           C
ATOM   1370  OD1 ASP   171       2.370 -54.016  -2.679  1.00 40.56           O
ATOM   1371  OD2 ASP   171       4.435 -53.488  -2.036  1.00 40.56           O
ATOM   1372  C   ASP   171       1.186 -54.802   1.187  1.00 40.56           C
ATOM   1373  O   ASP   171       1.582 -55.849   1.696  1.00 40.56           O
ATOM   1374  N   TYR   172       0.489 -53.881   1.876  1.00150.74           N
ATOM   1375  CA  TYR   172       0.205 -54.018   3.276  1.00150.74           C
ATOM   1376  CB  TYR   172      -0.737 -52.894   3.754  1.00150.74           C
ATOM   1377  CG  TYR   172      -1.036 -52.996   5.214  1.00150.74           C
ATOM   1378  CD1 TYR   172      -2.098 -53.741   5.672  1.00150.74           C
ATOM   1379  CD2 TYR   172      -0.255 -52.329   6.131  1.00150.74           C
ATOM   1380  CE1 TYR   172      -2.370 -53.819   7.019  1.00150.74           C
ATOM   1381  CE2 TYR   172      -0.520 -52.401   7.477  1.00150.74           C
ATOM   1382  CZ  TYR   172      -1.581 -53.148   7.923  1.00150.74           C
ATOM   1383  OH  TYR   172      -1.859 -53.224   9.304  1.00150.74           O
ATOM   1384  C   TYR   172      -0.560 -55.290   3.455  1.00150.74           C
ATOM   1385  O   TYR   172      -0.233 -56.102   4.319  1.00150.74           O
ATOM   1386  N   THR   173      -1.602 -55.498   2.625  1.00 95.60           N
ATOM   1387  CA  THR   173      -2.428 -56.661   2.772  1.00 95.60           C
ATOM   1388  CB  THR   173      -3.667 -56.640   1.916  1.00 95.60           C
ATOM   1389  OG1 THR   173      -4.553 -57.671   2.328  1.00 95.60           O
ATOM   1390  CG2 THR   173      -3.290 -56.835   0.439  1.00 95.60           C
ATOM   1391  C   THR   173      -1.651 -57.901   2.450  1.00 95.60           C
ATOM   1392  O   THR   173      -1.761 -58.905   3.150  1.00 95.60           O
ATOM   1393  N   PHE   174      -0.836 -57.865   1.380  1.00 43.07           N
ATOM   1394  CA  PHE   174      -0.100 -59.029   0.977  1.00 43.07           C
ATOM   1395  CB  PHE   174       0.617 -58.873  -0.376  1.00 43.07           C
ATOM   1396  CG  PHE   174      -0.420 -59.004  -1.439  1.00 43.07           C
ATOM   1397  CD1 PHE   174      -1.183 -57.927  -1.824  1.00 43.07           C
ATOM   1398  CD2 PHE   174      -0.632 -60.217  -2.053  1.00 43.07           C
ATOM   1399  CE1 PHE   174      -2.140 -58.053  -2.804  1.00 43.07           C
ATOM   1400  CE2 PHE   174      -1.587 -60.350  -3.033  1.00 43.07           C
ATOM   1401  CZ  PHE   174      -2.344 -59.268  -3.412  1.00 43.07           C
ATOM   1402  C   PHE   174       0.921 -59.399   2.007  1.00 43.07           C
ATOM   1403  O   PHE   174       1.110 -60.580   2.295  1.00 43.07           O
ATOM   1404  N   ALA   175       1.609 -58.400   2.593  1.00 35.02           N
ATOM   1405  CA  ALA   175       2.679 -58.682   3.515  1.00 35.02           C
ATOM   1406  CB  ALA   175       3.486 -57.435   3.922  1.00 35.02           C
ATOM   1407  C   ALA   175       2.166 -59.326   4.772  1.00 35.02           C
ATOM   1408  O   ALA   175       1.068 -59.025   5.237  1.00 35.02           O
ATOM   1409  N   ASN   176       2.971 -60.257   5.342  1.00 69.39           N
ATOM   1410  CA  ASN   176       2.638 -60.941   6.567  1.00 69.39           C
ATOM   1411  CB  ASN   176       1.626 -62.089   6.390  1.00 69.39           C
ATOM   1412  CG  ASN   176       0.237 -61.530   6.124  1.00 69.39           C
ATOM   1413  OD1 ASN   176      -0.128 -61.247   4.984  1.00 69.39           O
ATOM   1414  ND2 ASN   176      -0.576 -61.401   7.207  1.00 69.39           N
ATOM   1415  C   ASN   176       3.890 -61.591   7.091  1.00 69.39           C
ATOM   1416  O   ASN   176       4.941 -61.529   6.455  1.00 69.39           O
ATOM   1417  N   VAL   177       3.806 -62.217   8.291  1.00127.35           N
ATOM   1418  CA  VAL   177       4.933 -62.929   8.841  1.00127.35           C
ATOM   1419  CB  VAL   177       5.195 -62.622  10.288  1.00127.35           C
ATOM   1420  CG1 VAL   177       3.917 -62.896  11.090  1.00127.35           C
ATOM   1421  CG2 VAL   177       6.407 -63.449  10.748  1.00127.35           C
ATOM   1422  C   VAL   177       4.659 -64.400   8.681  1.00127.35           C
ATOM   1423  O   VAL   177       3.724 -64.938   9.272  1.00127.35           O
ATOM   1424  N   SER   178       5.512 -65.061   7.865  1.00180.67           N
ATOM   1425  CA  SER   178       5.405 -66.413   7.376  1.00180.67           C
ATOM   1426  CB  SER   178       6.471 -66.714   6.311  1.00180.67           C
ATOM   1427  OG  SER   178       6.337 -68.050   5.850  1.00180.67           O
ATOM   1428  C   SER   178       5.476 -67.516   8.396  1.00180.67           C
ATOM   1429  O   SER   178       4.482 -68.186   8.631  1.00180.67           O
ATOM   1430  N   GLU   179       6.619 -67.764   9.058  1.00203.64           N
ATOM   1431  CA  GLU   179       6.663 -68.921   9.925  1.00203.64           C
ATOM   1432  CB  GLU   179       5.599 -68.871  11.045  1.00203.64           C
ATOM   1433  CG  GLU   179       5.618 -70.035  12.046  1.00203.64           C
ATOM   1434  CD  GLU   179       6.819 -69.895  12.969  1.00203.64           C
ATOM   1435  OE1 GLU   179       7.950 -69.690  12.454  1.00203.64           O
ATOM   1436  OE2 GLU   179       6.618 -70.007  14.208  1.00203.64           O
ATOM   1437  C   GLU   179       6.407 -70.147   9.088  1.00203.64           C
ATOM   1438  O   GLU   179       5.739 -71.083   9.525  1.00203.64           O
ATOM   1439  N   ALA   180       6.905 -70.159   7.833  1.00 64.13           N
ATOM   1440  CA  ALA   180       6.693 -71.273   6.945  1.00 64.13           C
ATOM   1441  CB  ALA   180       7.118 -70.960   5.502  1.00 64.13           C
ATOM   1442  C   ALA   180       7.427 -72.519   7.354  1.00 64.13           C
ATOM   1443  O   ALA   180       6.823 -73.586   7.452  1.00 64.13           O
ATOM   1444  N   ASP   181       8.749 -72.428   7.619  1.00104.64           N
ATOM   1445  CA  ASP   181       9.476 -73.631   7.923  1.00104.64           C
ATOM   1446  CB  ASP   181      10.000 -74.349   6.665  1.00104.64           C
ATOM   1447  CG  ASP   181      10.648 -75.669   7.065  1.00104.64           C
ATOM   1448  OD1 ASP   181      10.665 -75.984   8.285  1.00104.64           O
ATOM   1449  OD2 ASP   181      11.138 -76.378   6.146  1.00104.64           O
ATOM   1450  C   ASP   181      10.674 -73.278   8.747  1.00104.64           C
ATOM   1451  O   ASP   181      11.642 -72.707   8.247  1.00104.64           O
ATOM   1452  N   ASP   182      10.617 -73.594  10.053  1.00 53.99           N
ATOM   1453  CA  ASP   182      11.734 -73.409  10.931  1.00 53.99           C
ATOM   1454  CB  ASP   182      12.934 -74.288  10.543  1.00 53.99           C
ATOM   1455  CG  ASP   182      12.553 -75.742  10.789  1.00 53.99           C
ATOM   1456  OD1 ASP   182      11.805 -75.998  11.770  1.00 53.99           O
ATOM   1457  OD2 ASP   182      12.999 -76.614   9.996  1.00 53.99           O
ATOM   1458  C   ASP   182      12.167 -71.980  10.880  1.00 53.99           C
ATOM   1459  O   ASP   182      13.305 -71.661  11.220  1.00 53.99           O
ATOM   1460  N   ARG   183      11.272 -71.068  10.467  1.00129.00           N
ATOM   1461  CA  ARG   183      11.648 -69.685  10.454  1.00129.00           C
ATOM   1462  CB  ARG   183      12.342 -69.235   9.158  1.00129.00           C
ATOM   1463  CG  ARG   183      13.652 -69.961   8.854  1.00129.00           C
ATOM   1464  CD  ARG   183      14.255 -69.559   7.506  1.00129.00           C
ATOM   1465  NE  ARG   183      13.264 -69.931   6.456  1.00129.00           N
ATOM   1466  CZ  ARG   183      13.100 -69.142   5.354  1.00129.00           C
ATOM   1467  NH1 ARG   183      13.855 -68.016   5.201  1.00129.00           N
ATOM   1468  NH2 ARG   183      12.179 -69.479   4.404  1.00129.00           N
ATOM   1469  C   ARG   183      10.371 -68.923  10.504  1.00129.00           C
ATOM   1470  O   ARG   183       9.361 -69.374   9.977  1.00129.00           O
ATOM   1471  N   TYR   184      10.377 -67.753  11.159  1.00 87.64           N
ATOM   1472  CA  TYR   184       9.223 -66.906  11.233  1.00 87.64           C
ATOM   1473  CB  TYR   184       8.795 -66.759  12.710  1.00 87.64           C
ATOM   1474  CG  TYR   184       7.547 -65.971  12.940  1.00 87.64           C
ATOM   1475  CD1 TYR   184       6.317 -66.441  12.539  1.00 87.64           C
ATOM   1476  CD2 TYR   184       7.601 -64.777  13.620  1.00 87.64           C
ATOM   1477  CE1 TYR   184       5.166 -65.728  12.781  1.00 87.64           C
ATOM   1478  CE2 TYR   184       6.453 -64.060  13.866  1.00 87.64           C
ATOM   1479  CZ  TYR   184       5.233 -64.530  13.448  1.00 87.64           C
ATOM   1480  OH  TYR   184       4.063 -63.786  13.713  1.00 87.64           O
ATOM   1481  C   TYR   184       9.739 -65.606  10.705  1.00 87.64           C
ATOM   1482  O   TYR   184      10.671 -65.044  11.277  1.00 87.64           O
ATOM   1483  N   ILE   185       9.189 -65.106   9.575  1.00103.07           N
ATOM   1484  CA  ILE   185       9.768 -63.893   9.059  1.00103.07           C
ATOM   1485  CB  ILE   185      10.867 -64.124   8.063  1.00103.07           C
ATOM   1486  CG2 ILE   185      10.252 -64.759   6.805  1.00103.07           C
ATOM   1487  CG1 ILE   185      11.627 -62.813   7.797  1.00103.07           C
ATOM   1488  CD1 ILE   185      12.942 -63.015   7.048  1.00103.07           C
ATOM   1489  C   ILE   185       8.724 -63.043   8.397  1.00103.07           C
ATOM   1490  O   ILE   185       7.644 -63.509   8.043  1.00103.07           O
ATOM   1491  N   CYS   186       9.041 -61.743   8.216  1.00 65.82           N
ATOM   1492  CA  CYS   186       8.147 -60.793   7.607  1.00 65.82           C
ATOM   1493  CB  CYS   186       8.178 -59.422   8.329  1.00 65.82           C
ATOM   1494  SG  CYS   186       7.117 -58.125   7.614  1.00 65.82           S
ATOM   1495  C   CYS   186       8.548 -60.616   6.166  1.00 65.82           C
ATOM   1496  O   CYS   186       9.700 -60.305   5.861  1.00 65.82           O
ATOM   1497  N   ASP   187       7.595 -60.851   5.232  1.00 96.99           N
ATOM   1498  CA  ASP   187       7.881 -60.722   3.826  1.00 96.99           C
ATOM   1499  CB  ASP   187       8.510 -61.992   3.223  1.00 96.99           C
ATOM   1500  CG  ASP   187       9.125 -61.643   1.875  1.00 96.99           C
ATOM   1501  OD1 ASP   187       9.252 -60.425   1.578  1.00 96.99           O
ATOM   1502  OD2 ASP   187       9.479 -62.591   1.125  1.00 96.99           O
ATOM   1503  C   ASP   187       6.584 -60.489   3.104  1.00 96.99           C
ATOM   1504  O   ASP   187       5.518 -60.462   3.717  1.00 96.99           O
ATOM   1505  N   ARG   188       6.643 -60.293   1.767  1.00 95.93           N
ATOM   1506  CA  ARG   188       5.434 -60.095   1.019  1.00 95.93           C
ATOM   1507  CB  ARG   188       5.457 -58.934   0.014  1.00 95.93           C
ATOM   1508  CG  ARG   188       4.094 -58.768  -0.662  1.00 95.93           C
ATOM   1509  CD  ARG   188       4.063 -57.775  -1.822  1.00 95.93           C
ATOM   1510  NE  ARG   188       2.663 -57.760  -2.334  1.00 95.93           N
ATOM   1511  CZ  ARG   188       2.412 -57.788  -3.675  1.00 95.93           C
ATOM   1512  NH1 ARG   188       3.446 -57.826  -4.565  1.00 95.93           N
ATOM   1513  NH2 ARG   188       1.124 -57.788  -4.126  1.00 95.93           N
ATOM   1514  C   ARG   188       5.162 -61.329   0.220  1.00 95.93           C
ATOM   1515  O   ARG   188       6.070 -61.953  -0.329  1.00 95.93           O
ATOM   1516  N   PHE   189       3.870 -61.703   0.151  1.00 59.00           N
ATOM   1517  CA  PHE   189       3.412 -62.854  -0.568  1.00 59.00           C
ATOM   1518  CB  PHE   189       1.963 -63.224  -0.202  1.00 59.00           C
ATOM   1519  CG  PHE   189       1.444 -64.214  -1.187  1.00 59.00           C
ATOM   1520  CD1 PHE   189       1.741 -65.553  -1.080  1.00 59.00           C
ATOM   1521  CD2 PHE   189       0.641 -63.791  -2.222  1.00 59.00           C
ATOM   1522  CE1 PHE   189       1.248 -66.452  -1.998  1.00 59.00           C
ATOM   1523  CE2 PHE   189       0.145 -64.684  -3.141  1.00 59.00           C
ATOM   1524  CZ  PHE   189       0.450 -66.019  -3.030  1.00 59.00           C
ATOM   1525  C   PHE   189       3.450 -62.553  -2.026  1.00 59.00           C
ATOM   1526  O   PHE   189       3.073 -61.468  -2.463  1.00 59.00           O
ATOM   1527  N   TYR   190       3.935 -63.530  -2.815  1.00 58.24           N
ATOM   1528  CA  TYR   190       3.993 -63.380  -4.235  1.00 58.24           C
ATOM   1529  CB  TYR   190       5.406 -63.153  -4.800  1.00 58.24           C
ATOM   1530  CG  TYR   190       5.771 -61.725  -4.581  1.00 58.24           C
ATOM   1531  CD1 TYR   190       5.367 -60.777  -5.492  1.00 58.24           C
ATOM   1532  CD2 TYR   190       6.507 -61.329  -3.489  1.00 58.24           C
ATOM   1533  CE1 TYR   190       5.689 -59.452  -5.323  1.00 58.24           C
ATOM   1534  CE2 TYR   190       6.832 -60.004  -3.314  1.00 58.24           C
ATOM   1535  CZ  TYR   190       6.424 -59.064  -4.230  1.00 58.24           C
ATOM   1536  OH  TYR   190       6.757 -57.704  -4.053  1.00 58.24           O
ATOM   1537  C   TYR   190       3.459 -64.616  -4.872  1.00 58.24           C
ATOM   1538  O   TYR   190       3.415 -65.706  -4.304  1.00 58.24           O
ATOM   1539  N   PRO   191       3.013 -64.384  -6.066  1.00111.64           N
ATOM   1540  CA  PRO   191       2.510 -65.422  -6.915  1.00111.64           C
ATOM   1541  CD  PRO   191       2.421 -63.095  -6.381  1.00111.64           C
ATOM   1542  CB  PRO   191       1.586 -64.743  -7.930  1.00111.64           C
ATOM   1543  CG  PRO   191       1.921 -63.247  -7.822  1.00111.64           C
ATOM   1544  C   PRO   191       3.680 -66.104  -7.539  1.00111.64           C
ATOM   1545  O   PRO   191       4.821 -65.767  -7.229  1.00111.64           O
ATOM   1546  N   ASN   192       3.399 -67.055  -8.438  1.00206.96           N
ATOM   1547  CA  ASN   192       4.372 -67.876  -9.084  1.00206.96           C
ATOM   1548  CB  ASN   192       3.729 -68.949  -9.987  1.00206.96           C
ATOM   1549  CG  ASN   192       2.737 -68.300 -10.947  1.00206.96           C
ATOM   1550  OD1 ASN   192       1.930 -67.454 -10.564  1.00206.96           O
ATOM   1551  ND2 ASN   192       2.780 -68.730 -12.234  1.00206.96           N
ATOM   1552  C   ASN   192       5.408 -67.089  -9.824  1.00206.96           C
ATOM   1553  O   ASN   192       5.450 -65.859  -9.797  1.00206.96           O
ATOM   1554  N   ASP   193       6.305 -67.847 -10.485  1.00111.92           N
ATOM   1555  CA  ASP   193       7.504 -67.378 -11.114  1.00111.92           C
ATOM   1556  CB  ASP   193       8.268 -68.518 -11.814  1.00111.92           C
ATOM   1557  CG  ASP   193       9.660 -68.027 -12.197  1.00111.92           C
ATOM   1558  OD1 ASP   193       9.978 -66.842 -11.913  1.00111.92           O
ATOM   1559  OD2 ASP   193      10.426 -68.838 -12.783  1.00111.92           O
ATOM   1560  C   ASP   193       7.224 -66.321 -12.136  1.00111.92           C
ATOM   1561  O   ASP   193       7.957 -65.339 -12.205  1.00111.92           O
ATOM   1562  N   LEU   194       6.187 -66.465 -12.980  1.00160.26           N
ATOM   1563  CA  LEU   194       6.017 -65.404 -13.932  1.00160.26           C
ATOM   1564  CB  LEU   194       4.996 -65.672 -15.056  1.00160.26           C
ATOM   1565  CG  LEU   194       3.837 -66.602 -14.677  1.00160.26           C
ATOM   1566  CD1 LEU   194       4.345 -68.044 -14.529  1.00160.26           C
ATOM   1567  CD2 LEU   194       3.076 -66.090 -13.445  1.00160.26           C
ATOM   1568  C   LEU   194       5.659 -64.131 -13.233  1.00160.26           C
ATOM   1569  O   LEU   194       6.148 -63.064 -13.596  1.00160.26           O
ATOM   1570  N   TRP   195       4.806 -64.196 -12.197  1.00 79.47           N
ATOM   1571  CA  TRP   195       4.397 -62.994 -11.529  1.00 79.47           C
ATOM   1572  CB  TRP   195       3.223 -63.176 -10.556  1.00 79.47           C
ATOM   1573  CG  TRP   195       1.895 -63.228 -11.272  1.00 79.47           C
ATOM   1574  CD2 TRP   195       1.275 -62.062 -11.833  1.00 79.47           C
ATOM   1575  CD1 TRP   195       1.073 -64.279 -11.553  1.00 79.47           C
ATOM   1576  NE1 TRP   195      -0.029 -63.837 -12.250  1.00 79.47           N
ATOM   1577  CE2 TRP   195       0.085 -62.474 -12.431  1.00 79.47           C
ATOM   1578  CE3 TRP   195       1.667 -60.754 -11.851  1.00 79.47           C
ATOM   1579  CZ2 TRP   195      -0.735 -61.578 -13.058  1.00 79.47           C
ATOM   1580  CZ3 TRP   195       0.839 -59.853 -12.481  1.00 79.47           C
ATOM   1581  CH2 TRP   195      -0.339 -60.258 -13.074  1.00 79.47           C
ATOM   1582  C   TRP   195       5.529 -62.322 -10.821  1.00 79.47           C
ATOM   1583  O   TRP   195       5.554 -61.094 -10.754  1.00 79.47           O
ATOM   1584  N   VAL   196       6.497 -63.084 -10.272  1.00101.40           N
ATOM   1585  CA  VAL   196       7.540 -62.451  -9.513  1.00101.40           C
ATOM   1586  CB  VAL   196       8.567 -63.412  -8.974  1.00101.40           C
ATOM   1587  CG1 VAL   196       7.866 -64.371  -7.997  1.00101.40           C
ATOM   1588  CG2 VAL   196       9.282 -64.117 -10.137  1.00101.40           C
ATOM   1589  C   VAL   196       8.239 -61.448 -10.378  1.00101.40           C
ATOM   1590  O   VAL   196       8.471 -60.316  -9.956  1.00101.40           O
ATOM   1591  N   VAL   197       8.575 -61.824 -11.624  1.00 99.67           N
ATOM   1592  CA  VAL   197       9.242 -60.904 -12.497  1.00 99.67           C
ATOM   1593  CB  VAL   197       9.702 -61.526 -13.785  1.00 99.67           C
ATOM   1594  CG1 VAL   197      10.720 -62.628 -13.450  1.00 99.67           C
ATOM   1595  CG2 VAL   197       8.481 -62.014 -14.578  1.00 99.67           C
ATOM   1596  C   VAL   197       8.314 -59.774 -12.821  1.00 99.67           C
ATOM   1597  O   VAL   197       8.738 -58.624 -12.909  1.00 99.67           O
ATOM   1598  N   VAL   198       7.012 -60.070 -13.001  1.00 39.59           N
ATOM   1599  CA  VAL   198       6.076 -59.054 -13.395  1.00 39.59           C
ATOM   1600  CB  VAL   198       4.675 -59.574 -13.542  1.00 39.59           C
ATOM   1601  CG1 VAL   198       3.749 -58.389 -13.868  1.00 39.59           C
ATOM   1602  CG2 VAL   198       4.663 -60.685 -14.606  1.00 39.59           C
ATOM   1603  C   VAL   198       6.036 -57.969 -12.361  1.00 39.59           C
ATOM   1604  O   VAL   198       6.117 -56.789 -12.695  1.00 39.59           O
ATOM   1605  N   PHE   199       5.905 -58.335 -11.073  1.00 57.80           N
ATOM   1606  CA  PHE   199       5.828 -57.339 -10.044  1.00 57.80           C
ATOM   1607  CB  PHE   199       5.507 -57.917  -8.654  1.00 57.80           C
ATOM   1608  CG  PHE   199       4.105 -58.415  -8.691  1.00 57.80           C
ATOM   1609  CD1 PHE   199       3.060 -57.522  -8.703  1.00 57.80           C
ATOM   1610  CD2 PHE   199       3.832 -59.763  -8.698  1.00 57.80           C
ATOM   1611  CE1 PHE   199       1.759 -57.965  -8.733  1.00 57.80           C
ATOM   1612  CE2 PHE   199       2.532 -60.212  -8.727  1.00 57.80           C
ATOM   1613  CZ  PHE   199       1.493 -59.313  -8.748  1.00 57.80           C
ATOM   1614  C   PHE   199       7.134 -56.632  -9.930  1.00 57.80           C
ATOM   1615  O   PHE   199       7.180 -55.406  -9.835  1.00 57.80           O
ATOM   1616  N   GLN   200       8.246 -57.385  -9.943  1.00121.77           N
ATOM   1617  CA  GLN   200       9.480 -56.701  -9.738  1.00121.77           C
ATOM   1618  CB  GLN   200      10.680 -57.579  -9.412  1.00121.77           C
ATOM   1619  CG  GLN   200      10.551 -58.213  -8.022  1.00121.77           C
ATOM   1620  CD  GLN   200      10.419 -57.094  -6.997  1.00121.77           C
ATOM   1621  OE1 GLN   200      11.170 -56.120  -7.021  1.00121.77           O
ATOM   1622  NE2 GLN   200       9.428 -57.229  -6.074  1.00121.77           N
ATOM   1623  C   GLN   200       9.777 -55.780 -10.875  1.00121.77           C
ATOM   1624  O   GLN   200      10.386 -54.737 -10.665  1.00121.77           O
ATOM   1625  N   PHE   201       9.385 -56.141 -12.109  1.00 47.77           N
ATOM   1626  CA  PHE   201       9.613 -55.313 -13.264  1.00 47.77           C
ATOM   1627  CB  PHE   201       9.139 -56.024 -14.544  1.00 47.77           C
ATOM   1628  CG  PHE   201       9.381 -55.148 -15.723  1.00 47.77           C
ATOM   1629  CD1 PHE   201      10.608 -55.134 -16.347  1.00 47.77           C
ATOM   1630  CD2 PHE   201       8.375 -54.349 -16.210  1.00 47.77           C
ATOM   1631  CE1 PHE   201      10.826 -54.328 -17.440  1.00 47.77           C
ATOM   1632  CE2 PHE   201       8.586 -53.542 -17.302  1.00 47.77           C
ATOM   1633  CZ  PHE   201       9.814 -53.529 -17.917  1.00 47.77           C
ATOM   1634  C   PHE   201       8.839 -54.028 -13.143  1.00 47.77           C
ATOM   1635  O   PHE   201       9.382 -52.942 -13.345  1.00 47.77           O
ATOM   1636  N   GLN   202       7.542 -54.122 -12.791  1.00 65.86           N
ATOM   1637  CA  GLN   202       6.681 -52.972 -12.737  1.00 65.86           C
ATOM   1638  CB  GLN   202       5.235 -53.342 -12.363  1.00 65.86           C
ATOM   1639  CG  GLN   202       4.536 -54.236 -13.389  1.00 65.86           C
ATOM   1640  CD  GLN   202       4.106 -53.363 -14.557  1.00 65.86           C
ATOM   1641  OE1 GLN   202       3.995 -52.145 -14.428  1.00 65.86           O
ATOM   1642  NE2 GLN   202       3.848 -54.002 -15.729  1.00 65.86           N
ATOM   1643  C   GLN   202       7.165 -52.028 -11.683  1.00 65.86           C
ATOM   1644  O   GLN   202       7.227 -50.818 -11.896  1.00 65.86           O
ATOM   1645  N   HIS   203       7.548 -52.576 -10.519  1.00 72.67           N
ATOM   1646  CA  HIS   203       7.962 -51.794  -9.394  1.00 72.67           C
ATOM   1647  ND1 HIS   203       9.667 -51.287  -6.550  1.00 72.67           N
ATOM   1648  CG  HIS   203       8.510 -51.941  -6.907  1.00 72.67           C
ATOM   1649  CB  HIS   203       8.325 -52.688  -8.193  1.00 72.67           C
ATOM   1650  NE2 HIS   203       8.234 -51.004  -4.873  1.00 72.67           N
ATOM   1651  CD2 HIS   203       7.645 -51.759  -5.871  1.00 72.67           C
ATOM   1652  CE1 HIS   203       9.448 -50.744  -5.326  1.00 72.67           C
ATOM   1653  C   HIS   203       9.182 -51.025  -9.785  1.00 72.67           C
ATOM   1654  O   HIS   203       9.342 -49.864  -9.412  1.00 72.67           O
ATOM   1655  N   ILE   204      10.082 -51.658 -10.559  1.00 49.58           N
ATOM   1656  CA  ILE   204      11.302 -51.006 -10.933  1.00 49.58           C
ATOM   1657  CB  ILE   204      12.127 -51.825 -11.871  1.00 49.58           C
ATOM   1658  CG2 ILE   204      13.308 -50.956 -12.333  1.00 49.58           C
ATOM   1659  CG1 ILE   204      12.541 -53.156 -11.248  1.00 49.58           C
ATOM   1660  CD1 ILE   204      12.942 -54.168 -12.314  1.00 49.58           C
ATOM   1661  C   ILE   204      10.986 -49.796 -11.746  1.00 49.58           C
ATOM   1662  O   ILE   204      11.463 -48.701 -11.455  1.00 49.58           O
ATOM   1663  N   MET   205      10.171 -49.975 -12.801  1.00108.22           N
ATOM   1664  CA  MET   205       9.932 -48.886 -13.702  1.00108.22           C
ATOM   1665  CB  MET   205       9.078 -49.298 -14.914  1.00108.22           C
ATOM   1666  CG  MET   205       9.767 -50.294 -15.847  1.00108.22           C
ATOM   1667  SD  MET   205      11.212 -49.628 -16.725  1.00108.22           S
ATOM   1668  CE  MET   205      11.487 -51.109 -17.738  1.00108.22           C
ATOM   1669  C   MET   205       9.206 -47.763 -13.033  1.00108.22           C
ATOM   1670  O   MET   205       9.654 -46.618 -13.051  1.00108.22           O
ATOM   1671  N   VAL   206       8.069 -48.083 -12.392  1.00107.00           N
ATOM   1672  CA  VAL   206       7.210 -47.079 -11.836  1.00107.00           C
ATOM   1673  CB  VAL   206       5.891 -47.638 -11.380  1.00107.00           C
ATOM   1674  CG1 VAL   206       6.139 -48.676 -10.271  1.00107.00           C
ATOM   1675  CG2 VAL   206       4.993 -46.468 -10.942  1.00107.00           C
ATOM   1676  C   VAL   206       7.830 -46.388 -10.668  1.00107.00           C
ATOM   1677  O   VAL   206       7.706 -45.173 -10.525  1.00107.00           O
ATOM   1678  N   GLY   207       8.451 -47.148  -9.750  1.00 71.36           N
ATOM   1679  CA  GLY   207       8.972 -46.503  -8.586  1.00 71.36           C
ATOM   1680  C   GLY   207      10.183 -45.673  -8.877  1.00 71.36           C
ATOM   1681  O   GLY   207      10.269 -44.544  -8.401  1.00 71.36           O
ATOM   1682  N   LEU   208      11.215 -46.283  -9.505  1.00104.54           N
ATOM   1683  CA  LEU   208      12.445 -45.602  -9.824  1.00104.54           C
ATOM   1684  CB  LEU   208      13.655 -46.543  -9.704  1.00104.54           C
ATOM   1685  CG  LEU   208      14.996 -45.863 -10.034  1.00104.54           C
ATOM   1686  CD1 LEU   208      15.340 -44.773  -9.006  1.00104.54           C
ATOM   1687  CD2 LEU   208      16.115 -46.903 -10.209  1.00104.54           C
ATOM   1688  C   LEU   208      12.580 -44.923 -11.165  1.00104.54           C
ATOM   1689  O   LEU   208      12.796 -43.716 -11.257  1.00104.54           O
ATOM   1690  N   ILE   209      12.434 -45.709 -12.257  1.00118.16           N
ATOM   1691  CA  ILE   209      12.879 -45.240 -13.546  1.00118.16           C
ATOM   1692  CB  ILE   209      13.003 -46.328 -14.578  1.00118.16           C
ATOM   1693  CG2 ILE   209      11.606 -46.826 -14.971  1.00118.16           C
ATOM   1694  CG1 ILE   209      13.820 -45.811 -15.770  1.00118.16           C
ATOM   1695  CD1 ILE   209      14.286 -46.919 -16.711  1.00118.16           C
ATOM   1696  C   ILE   209      12.078 -44.127 -14.141  1.00118.16           C
ATOM   1697  O   ILE   209      12.640 -43.111 -14.545  1.00118.16           O
ATOM   1698  N   LEU   210      10.742 -44.256 -14.196  1.00100.80           N
ATOM   1699  CA  LEU   210      10.005 -43.251 -14.899  1.00100.80           C
ATOM   1700  CB  LEU   210       8.496 -43.546 -15.006  1.00100.80           C
ATOM   1701  CG  LEU   210       8.149 -44.679 -15.991  1.00100.80           C
ATOM   1702  CD1 LEU   210       8.792 -46.010 -15.580  1.00100.80           C
ATOM   1703  CD2 LEU   210       6.630 -44.792 -16.197  1.00100.80           C
ATOM   1704  C   LEU   210      10.178 -41.938 -14.222  1.00100.80           C
ATOM   1705  O   LEU   210      10.378 -40.920 -14.882  1.00100.80           O
ATOM   1706  N   PRO   211      10.116 -41.894 -12.932  1.00 80.32           N
ATOM   1707  CA  PRO   211      10.258 -40.608 -12.326  1.00 80.32           C
ATOM   1708  CD  PRO   211       9.232 -42.762 -12.172  1.00 80.32           C
ATOM   1709  CB  PRO   211       9.803 -40.774 -10.886  1.00 80.32           C
ATOM   1710  CG  PRO   211       8.775 -41.919 -10.969  1.00 80.32           C
ATOM   1711  C   PRO   211      11.621 -40.031 -12.537  1.00 80.32           C
ATOM   1712  O   PRO   211      11.735 -38.818 -12.701  1.00 80.32           O
ATOM   1713  N   GLY   212      12.668 -40.874 -12.548  1.00 24.15           N
ATOM   1714  CA  GLY   212      14.002 -40.388 -12.739  1.00 24.15           C
ATOM   1715  C   GLY   212      14.122 -39.836 -14.121  1.00 24.15           C
ATOM   1716  O   GLY   212      14.778 -38.818 -14.338  1.00 24.15           O
ATOM   1717  N   ILE   213      13.497 -40.508 -15.106  1.00116.61           N
ATOM   1718  CA  ILE   213      13.648 -40.066 -16.459  1.00116.61           C
ATOM   1719  CB  ILE   213      13.027 -40.978 -17.484  1.00116.61           C
ATOM   1720  CG2 ILE   213      11.499 -40.899 -17.377  1.00116.61           C
ATOM   1721  CG1 ILE   213      13.548 -40.619 -18.885  1.00116.61           C
ATOM   1722  CD1 ILE   213      15.040 -40.895 -19.066  1.00116.61           C
ATOM   1723  C   ILE   213      13.055 -38.700 -16.602  1.00116.61           C
ATOM   1724  O   ILE   213      13.643 -37.828 -17.239  1.00116.61           O
ATOM   1725  N   VAL   214      11.879 -38.468 -15.989  1.00 25.87           N
ATOM   1726  CA  VAL   214      11.216 -37.201 -16.115  1.00 25.87           C
ATOM   1727  CB  VAL   214       9.928 -37.140 -15.349  1.00 25.87           C
ATOM   1728  CG1 VAL   214       9.345 -35.723 -15.488  1.00 25.87           C
ATOM   1729  CG2 VAL   214       9.002 -38.256 -15.860  1.00 25.87           C
ATOM   1730  C   VAL   214      12.103 -36.135 -15.559  1.00 25.87           C
ATOM   1731  O   VAL   214      12.243 -35.059 -16.140  1.00 25.87           O
ATOM   1732  N   ILE   215      12.751 -36.431 -14.421  1.00 36.11           N
ATOM   1733  CA  ILE   215      13.580 -35.478 -13.749  1.00 36.11           C
ATOM   1734  CB  ILE   215      14.179 -36.048 -12.498  1.00 36.11           C
ATOM   1735  CG2 ILE   215      15.220 -35.055 -11.957  1.00 36.11           C
ATOM   1736  CG1 ILE   215      13.056 -36.385 -11.501  1.00 36.11           C
ATOM   1737  CD1 ILE   215      13.497 -37.277 -10.343  1.00 36.11           C
ATOM   1738  C   ILE   215      14.685 -35.068 -14.669  1.00 36.11           C
ATOM   1739  O   ILE   215      15.035 -33.891 -14.742  1.00 36.11           O
ATOM   1740  N   LEU   216      15.261 -36.029 -15.412  1.00 78.89           N
ATOM   1741  CA  LEU   216      16.359 -35.707 -16.276  1.00 78.89           C
ATOM   1742  CB  LEU   216      16.933 -36.935 -17.006  1.00 78.89           C
ATOM   1743  CG  LEU   216      18.114 -36.598 -17.936  1.00 78.89           C
ATOM   1744  CD1 LEU   216      19.304 -36.034 -17.142  1.00 78.89           C
ATOM   1745  CD2 LEU   216      18.504 -37.805 -18.803  1.00 78.89           C
ATOM   1746  C   LEU   216      15.896 -34.734 -17.314  1.00 78.89           C
ATOM   1747  O   LEU   216      16.605 -33.785 -17.648  1.00 78.89           O
ATOM   1748  N   SER   217      14.676 -34.934 -17.845  1.00 65.62           N
ATOM   1749  CA  SER   217      14.190 -34.091 -18.897  1.00 65.62           C
ATOM   1750  CB  SER   217      12.802 -34.520 -19.404  1.00 65.62           C
ATOM   1751  OG  SER   217      12.872 -35.820 -19.971  1.00 65.62           O
ATOM   1752  C   SER   217      14.071 -32.680 -18.409  1.00 65.62           C
ATOM   1753  O   SER   217      14.377 -31.740 -19.142  1.00 65.62           O
ATOM   1754  N   CYS   218      13.643 -32.493 -17.147  1.00 30.96           N
ATOM   1755  CA  CYS   218      13.412 -31.169 -16.641  1.00 30.96           C
ATOM   1756  CB  CYS   218      12.961 -31.169 -15.172  1.00 30.96           C
ATOM   1757  SG  CYS   218      11.398 -32.059 -14.919  1.00 30.96           S
ATOM   1758  C   CYS   218      14.683 -30.382 -16.701  1.00 30.96           C
ATOM   1759  O   CYS   218      14.706 -29.262 -17.211  1.00 30.96           O
ATOM   1760  N   TYR   219      15.786 -30.965 -16.197  1.00 45.94           N
ATOM   1761  CA  TYR   219      17.045 -30.276 -16.164  1.00 45.94           C
ATOM   1762  CB  TYR   219      18.150 -31.048 -15.421  1.00 45.94           C
ATOM   1763  CG  TYR   219      17.834 -30.983 -13.967  1.00 45.94           C
ATOM   1764  CD1 TYR   219      18.195 -29.877 -13.233  1.00 45.94           C
ATOM   1765  CD2 TYR   219      17.181 -32.018 -13.340  1.00 45.94           C
ATOM   1766  CE1 TYR   219      17.908 -29.801 -11.891  1.00 45.94           C
ATOM   1767  CE2 TYR   219      16.891 -31.948 -11.998  1.00 45.94           C
ATOM   1768  CZ  TYR   219      17.256 -30.839 -11.274  1.00 45.94           C
ATOM   1769  OH  TYR   219      16.958 -30.766  -9.897  1.00 45.94           O
ATOM   1770  C   TYR   219      17.529 -30.015 -17.554  1.00 45.94           C
ATOM   1771  O   TYR   219      18.059 -28.943 -17.841  1.00 45.94           O
ATOM   1772  N   CYS   220      17.359 -30.992 -18.460  1.00 61.69           N
ATOM   1773  CA  CYS   220      17.869 -30.832 -19.790  1.00 61.69           C
ATOM   1774  CB  CYS   220      17.586 -32.052 -20.683  1.00 61.69           C
ATOM   1775  SG  CYS   220      18.235 -31.851 -22.369  1.00 61.69           S
ATOM   1776  C   CYS   220      17.212 -29.643 -20.420  1.00 61.69           C
ATOM   1777  O   CYS   220      17.870 -28.835 -21.073  1.00 61.69           O
ATOM   1778  N   ILE   221      15.889 -29.496 -20.218  1.00 80.95           N
ATOM   1779  CA  ILE   221      15.155 -28.422 -20.822  1.00 80.95           C
ATOM   1780  CB  ILE   221      13.686 -28.471 -20.520  1.00 80.95           C
ATOM   1781  CG2 ILE   221      13.046 -27.230 -21.162  1.00 80.95           C
ATOM   1782  CG1 ILE   221      13.072 -29.791 -21.017  1.00 80.95           C
ATOM   1783  CD1 ILE   221      13.195 -29.997 -22.527  1.00 80.95           C
ATOM   1784  C   ILE   221      15.677 -27.127 -20.294  1.00 80.95           C
ATOM   1785  O   ILE   221      15.817 -26.153 -21.032  1.00 80.95           O
ATOM   1786  N   ILE   222      15.976 -27.087 -18.986  1.00 45.31           N
ATOM   1787  CA  ILE   222      16.440 -25.889 -18.362  1.00 45.31           C
ATOM   1788  CB  ILE   222      16.698 -26.048 -16.894  1.00 45.31           C
ATOM   1789  CG2 ILE   222      17.339 -24.746 -16.389  1.00 45.31           C
ATOM   1790  CG1 ILE   222      15.401 -26.424 -16.156  1.00 45.31           C
ATOM   1791  CD1 ILE   222      15.633 -26.884 -14.718  1.00 45.31           C
ATOM   1792  C   ILE   222      17.733 -25.476 -18.987  1.00 45.31           C
ATOM   1793  O   ILE   222      17.946 -24.295 -19.246  1.00 45.31           O
ATOM   1794  N   ILE   223      18.623 -26.436 -19.288  1.00 40.75           N
ATOM   1795  CA  ILE   223      19.938 -26.090 -19.751  1.00 40.75           C
ATOM   1796  CB  ILE   223      20.744 -27.304 -20.111  1.00 40.75           C
ATOM   1797  CG2 ILE   223      22.067 -26.838 -20.742  1.00 40.75           C
ATOM   1798  CG1 ILE   223      20.926 -28.211 -18.883  1.00 40.75           C
ATOM   1799  CD1 ILE   223      21.466 -29.597 -19.232  1.00 40.75           C
ATOM   1800  C   ILE   223      19.841 -25.248 -20.984  1.00 40.75           C
ATOM   1801  O   ILE   223      20.486 -24.206 -21.081  1.00 40.75           O
ATOM   1802  N   SER   224      19.012 -25.658 -21.955  1.00 71.80           N
ATOM   1803  CA  SER   224      18.938 -24.911 -23.174  1.00 71.80           C
ATOM   1804  CB  SER   224      18.011 -25.563 -24.211  1.00 71.80           C
ATOM   1805  OG  SER   224      16.676 -25.563 -23.728  1.00 71.80           O
ATOM   1806  C   SER   224      18.393 -23.546 -22.894  1.00 71.80           C
ATOM   1807  O   SER   224      18.918 -22.545 -23.378  1.00 71.80           O
ATOM   1808  N   LYS   225      17.322 -23.477 -22.085  1.00111.49           N
ATOM   1809  CA  LYS   225      16.644 -22.240 -21.829  1.00111.49           C
ATOM   1810  CB  LYS   225      15.331 -22.410 -21.045  1.00111.49           C
ATOM   1811  CG  LYS   225      14.497 -21.128 -21.032  1.00111.49           C
ATOM   1812  CD  LYS   225      13.936 -20.771 -22.411  1.00111.49           C
ATOM   1813  CE  LYS   225      13.271 -19.396 -22.477  1.00111.49           C
ATOM   1814  NZ  LYS   225      14.296 -18.356 -22.722  1.00111.49           N
ATOM   1815  C   LYS   225      17.509 -21.312 -21.043  1.00111.49           C
ATOM   1816  O   LYS   225      17.476 -20.098 -21.241  1.00111.49           O
ATOM   1817  N   LEU   226      18.333 -21.876 -20.145  1.00155.66           N
ATOM   1818  CA  LEU   226      19.077 -21.108 -19.197  1.00155.66           C
ATOM   1819  CB  LEU   226      19.991 -22.030 -18.370  1.00155.66           C
ATOM   1820  CG  LEU   226      20.640 -21.372 -17.144  1.00155.66           C
ATOM   1821  CD1 LEU   226      21.619 -20.271 -17.556  1.00155.66           C
ATOM   1822  CD2 LEU   226      19.580 -20.885 -16.143  1.00155.66           C
ATOM   1823  C   LEU   226      19.897 -20.122 -19.954  1.00155.66           C
ATOM   1824  O   LEU   226      19.844 -18.929 -19.666  1.00155.66           O
ATOM   1825  N   SER   227      20.643 -20.612 -20.964  1.00139.21           N
ATOM   1826  CA  SER   227      21.391 -19.777 -21.858  1.00139.21           C
ATOM   1827  CB  SER   227      20.513 -19.067 -22.904  1.00139.21           C
ATOM   1828  OG  SER   227      21.318 -18.257 -23.749  1.00139.21           O
ATOM   1829  C   SER   227      22.153 -18.736 -21.101  1.00139.21           C
ATOM   1830  O   SER   227      21.997 -17.546 -21.365  1.00139.21           O
ATOM   1831  N   HIS   228      22.976 -19.152 -20.124  1.00 59.11           N
ATOM   1832  CA  HIS   228      23.813 -18.237 -19.399  1.00 59.11           C
ATOM   1833  ND1 HIS   228      26.677 -19.263 -20.698  1.00 59.11           N
ATOM   1834  CG  HIS   228      25.605 -18.525 -21.146  1.00 59.11           C
ATOM   1835  CB  HIS   228      24.841 -17.546 -20.308  1.00 59.11           C
ATOM   1836  NE2 HIS   228      26.349 -19.842 -22.821  1.00 59.11           N
ATOM   1837  CD2 HIS   228      25.418 -18.891 -22.444  1.00 59.11           C
ATOM   1838  CE1 HIS   228      27.083 -20.033 -21.739  1.00 59.11           C
ATOM   1839  C   HIS   228      22.981 -17.166 -18.766  1.00 59.11           C
ATOM   1840  O   HIS   228      23.367 -15.998 -18.765  1.00 59.11           O
ATOM   1841  N   SER   229      21.817 -17.531 -18.199  1.00 52.50           N
ATOM   1842  CA  SER   229      21.005 -16.553 -17.535  1.00 52.50           C
ATOM   1843  CB  SER   229      19.530 -16.960 -17.379  1.00 52.50           C
ATOM   1844  OG  SER   229      19.417 -18.059 -16.488  1.00 52.50           O
ATOM   1845  C   SER   229      21.573 -16.384 -16.162  1.00 52.50           C
ATOM   1846  O   SER   229      22.533 -17.063 -15.800  1.00 52.50           O
ATOM   1847  N   LYS   230      21.005 -15.452 -15.366  1.00 98.50           N
ATOM   1848  CA  LYS   230      21.518 -15.212 -14.045  1.00 98.50           C
ATOM   1849  CB  LYS   230      21.963 -13.761 -13.794  1.00 98.50           C
ATOM   1850  CG  LYS   230      20.813 -12.757 -13.694  1.00 98.50           C
ATOM   1851  CD  LYS   230      21.258 -11.402 -13.137  1.00 98.50           C
ATOM   1852  CE  LYS   230      20.137 -10.368 -13.017  1.00 98.50           C
ATOM   1853  NZ  LYS   230      20.681  -9.100 -12.478  1.00 98.50           N
ATOM   1854  C   LYS   230      20.454 -15.523 -13.033  1.00 98.50           C
ATOM   1855  O   LYS   230      19.374 -16.008 -13.367  1.00 98.50           O
ATOM   1856  N   GLY   231      20.768 -15.244 -11.749  1.00 60.76           N
ATOM   1857  CA  GLY   231      19.902 -15.478 -10.626  1.00 60.76           C
ATOM   1858  C   GLY   231      20.587 -16.477  -9.749  1.00 60.76           C
ATOM   1859  O   GLY   231      20.599 -17.674 -10.031  1.00 60.76           O
ATOM   1860  N   HIS   232      21.179 -15.977  -8.645  1.00 80.81           N
ATOM   1861  CA  HIS   232      21.929 -16.785  -7.729  1.00 80.81           C
ATOM   1862  ND1 HIS   232      23.174 -13.613  -7.504  1.00 80.81           N
ATOM   1863  CG  HIS   232      23.560 -14.904  -7.220  1.00 80.81           C
ATOM   1864  CB  HIS   232      22.638 -15.944  -6.654  1.00 80.81           C
ATOM   1865  NE2 HIS   232      25.327 -13.764  -8.037  1.00 80.81           N
ATOM   1866  CD2 HIS   232      24.878 -14.979  -7.552  1.00 80.81           C
ATOM   1867  CE1 HIS   232      24.269 -12.975  -7.990  1.00 80.81           C
ATOM   1868  C   HIS   232      21.033 -17.733  -6.996  1.00 80.81           C
ATOM   1869  O   HIS   232      21.298 -18.932  -6.938  1.00 80.81           O
ATOM   1870  N   GLN   233      19.927 -17.211  -6.432  1.00 81.29           N
ATOM   1871  CA  GLN   233      19.075 -17.996  -5.584  1.00 81.29           C
ATOM   1872  CB  GLN   233      17.957 -17.158  -4.940  1.00 81.29           C
ATOM   1873  CG  GLN   233      18.490 -15.998  -4.092  1.00 81.29           C
ATOM   1874  CD  GLN   233      19.431 -16.564  -3.036  1.00 81.29           C
ATOM   1875  OE1 GLN   233      19.030 -17.361  -2.189  1.00 81.29           O
ATOM   1876  NE2 GLN   233      20.723 -16.143  -3.090  1.00 81.29           N
ATOM   1877  C   GLN   233      18.445 -19.095  -6.374  1.00 81.29           C
ATOM   1878  O   GLN   233      18.398 -20.241  -5.929  1.00 81.29           O
ATOM   1879  N   LYS   234      17.973 -18.781  -7.592  1.00 34.50           N
ATOM   1880  CA  LYS   234      17.309 -19.776  -8.377  1.00 34.50           C
ATOM   1881  CB  LYS   234      16.909 -19.241  -9.763  1.00 34.50           C
ATOM   1882  CG  LYS   234      15.989 -18.020  -9.709  1.00 34.50           C
ATOM   1883  CD  LYS   234      15.924 -17.248 -11.029  1.00 34.50           C
ATOM   1884  CE  LYS   234      15.024 -16.012 -10.983  1.00 34.50           C
ATOM   1885  NZ  LYS   234      15.109 -15.283 -12.268  1.00 34.50           N
ATOM   1886  C   LYS   234      18.298 -20.866  -8.611  1.00 34.50           C
ATOM   1887  O   LYS   234      17.989 -22.048  -8.466  1.00 34.50           O
ATOM   1888  N   ARG   235      19.535 -20.475  -8.962  1.00 98.82           N
ATOM   1889  CA  ARG   235      20.562 -21.428  -9.252  1.00 98.82           C
ATOM   1890  CB  ARG   235      21.869 -20.774  -9.735  1.00 98.82           C
ATOM   1891  CG  ARG   235      21.730 -20.099 -11.103  1.00 98.82           C
ATOM   1892  CD  ARG   235      23.024 -19.484 -11.642  1.00 98.82           C
ATOM   1893  NE  ARG   235      23.896 -20.601 -12.105  1.00 98.82           N
ATOM   1894  CZ  ARG   235      24.628 -20.474 -13.251  1.00 98.82           C
ATOM   1895  NH1 ARG   235      24.560 -19.326 -13.987  1.00 98.82           N
ATOM   1896  NH2 ARG   235      25.431 -21.500 -13.662  1.00 98.82           N
ATOM   1897  C   ARG   235      20.863 -22.209  -8.017  1.00 98.82           C
ATOM   1898  O   ARG   235      21.029 -23.425  -8.073  1.00 98.82           O
ATOM   1899  N   LYS   236      20.938 -21.527  -6.861  1.00 88.37           N
ATOM   1900  CA  LYS   236      21.278 -22.210  -5.649  1.00 88.37           C
ATOM   1901  CB  LYS   236      21.475 -21.254  -4.460  1.00 88.37           C
ATOM   1902  CG  LYS   236      22.086 -21.935  -3.234  1.00 88.37           C
ATOM   1903  CD  LYS   236      22.695 -20.959  -2.223  1.00 88.37           C
ATOM   1904  CE  LYS   236      21.676 -20.041  -1.549  1.00 88.37           C
ATOM   1905  NZ  LYS   236      22.364 -19.141  -0.596  1.00 88.37           N
ATOM   1906  C   LYS   236      20.199 -23.190  -5.311  1.00 88.37           C
ATOM   1907  O   LYS   236      20.481 -24.319  -4.915  1.00 88.37           O
ATOM   1908  N   ALA   237      18.926 -22.778  -5.457  1.00 30.50           N
ATOM   1909  CA  ALA   237      17.819 -23.639  -5.150  1.00 30.50           C
ATOM   1910  CB  ALA   237      16.460 -22.933  -5.292  1.00 30.50           C
ATOM   1911  C   ALA   237      17.822 -24.798  -6.097  1.00 30.50           C
ATOM   1912  O   ALA   237      17.543 -25.931  -5.708  1.00 30.50           O
ATOM   1913  N   LEU   238      18.117 -24.528  -7.381  1.00127.86           N
ATOM   1914  CA  LEU   238      18.128 -25.547  -8.391  1.00127.86           C
ATOM   1915  CB  LEU   238      18.328 -24.957  -9.805  1.00127.86           C
ATOM   1916  CG  LEU   238      18.174 -25.935 -10.995  1.00127.86           C
ATOM   1917  CD1 LEU   238      18.310 -25.176 -12.324  1.00127.86           C
ATOM   1918  CD2 LEU   238      19.141 -27.130 -10.939  1.00127.86           C
ATOM   1919  C   LEU   238      19.250 -26.484  -8.079  1.00127.86           C
ATOM   1920  O   LEU   238      19.125 -27.697  -8.241  1.00127.86           O
ATOM   1921  N   LYS   239      20.385 -25.931  -7.621  1.00 81.78           N
ATOM   1922  CA  LYS   239      21.545 -26.719  -7.328  1.00 81.78           C
ATOM   1923  CB  LYS   239      22.723 -25.866  -6.825  1.00 81.78           C
ATOM   1924  CG  LYS   239      24.003 -26.669  -6.585  1.00 81.78           C
ATOM   1925  CD  LYS   239      25.234 -25.803  -6.304  1.00 81.78           C
ATOM   1926  CE  LYS   239      25.621 -24.878  -7.461  1.00 81.78           C
ATOM   1927  NZ  LYS   239      26.137 -25.672  -8.598  1.00 81.78           N
ATOM   1928  C   LYS   239      21.200 -27.677  -6.235  1.00 81.78           C
ATOM   1929  O   LYS   239      21.625 -28.830  -6.251  1.00 81.78           O
ATOM   1930  N   THR   240      20.420 -27.216  -5.243  1.00 33.12           N
ATOM   1931  CA  THR   240      20.085 -28.051  -4.128  1.00 33.12           C
ATOM   1932  CB  THR   240      19.276 -27.332  -3.091  1.00 33.12           C
ATOM   1933  OG1 THR   240      19.994 -26.210  -2.598  1.00 33.12           O
ATOM   1934  CG2 THR   240      18.967 -28.309  -1.945  1.00 33.12           C
ATOM   1935  C   THR   240      19.278 -29.228  -4.579  1.00 33.12           C
ATOM   1936  O   THR   240      19.564 -30.367  -4.216  1.00 33.12           O
ATOM   1937  N   THR   241      18.263 -28.988  -5.424  1.00102.02           N
ATOM   1938  CA  THR   241      17.375 -30.035  -5.837  1.00102.02           C
ATOM   1939  CB  THR   241      16.320 -29.535  -6.777  1.00102.02           C
ATOM   1940  OG1 THR   241      16.922 -29.012  -7.951  1.00102.02           O
ATOM   1941  CG2 THR   241      15.516 -28.433  -6.067  1.00102.02           C
ATOM   1942  C   THR   241      18.154 -31.103  -6.540  1.00102.02           C
ATOM   1943  O   THR   241      17.905 -32.291  -6.337  1.00102.02           O
ATOM   1944  N   THR   242      19.120 -30.710  -7.390  1.00 94.79           N
ATOM   1945  CA  THR   242      19.862 -31.674  -8.152  1.00 94.79           C
ATOM   1946  CB  THR   242      20.770 -31.058  -9.178  1.00 94.79           C
ATOM   1947  OG1 THR   242      21.232 -32.055 -10.077  1.00 94.79           O
ATOM   1948  CG2 THR   242      21.964 -30.401  -8.469  1.00 94.79           C
ATOM   1949  C   THR   242      20.698 -32.539  -7.252  1.00 94.79           C
ATOM   1950  O   THR   242      20.825 -33.740  -7.482  1.00 94.79           O
ATOM   1951  N   THR   243      21.315 -31.965  -6.205  1.00 92.29           N
ATOM   1952  CA  THR   243      22.163 -32.766  -5.366  1.00 92.29           C
ATOM   1953  CB  THR   243      22.914 -31.967  -4.338  1.00 92.29           C
ATOM   1954  OG1 THR   243      23.893 -32.781  -3.709  1.00 92.29           O
ATOM   1955  CG2 THR   243      21.923 -31.427  -3.294  1.00 92.29           C
ATOM   1956  C   THR   243      21.343 -33.795  -4.649  1.00 92.29           C
ATOM   1957  O   THR   243      21.763 -34.943  -4.504  1.00 92.29           O
ATOM   1958  N   LEU   244      20.139 -33.410  -4.188  1.00134.25           N
ATOM   1959  CA  LEU   244      19.310 -34.303  -3.437  1.00134.25           C
ATOM   1960  CB  LEU   244      17.982 -33.654  -3.009  1.00134.25           C
ATOM   1961  CG  LEU   244      18.161 -32.474  -2.036  1.00134.25           C
ATOM   1962  CD1 LEU   244      16.808 -31.865  -1.639  1.00134.25           C
ATOM   1963  CD2 LEU   244      19.011 -32.879  -0.821  1.00134.25           C
ATOM   1964  C   LEU   244      18.976 -35.478  -4.297  1.00134.25           C
ATOM   1965  O   LEU   244      19.029 -36.620  -3.843  1.00134.25           O
ATOM   1966  N   ILE   245      18.627 -35.232  -5.575  1.00 79.66           N
ATOM   1967  CA  ILE   245      18.261 -36.319  -6.435  1.00 79.66           C
ATOM   1968  CB  ILE   245      17.731 -35.898  -7.783  1.00 79.66           C
ATOM   1969  CG2 ILE   245      18.856 -35.260  -8.609  1.00 79.66           C
ATOM   1970  CG1 ILE   245      17.083 -37.095  -8.493  1.00 79.66           C
ATOM   1971  CD1 ILE   245      16.326 -36.694  -9.756  1.00 79.66           C
ATOM   1972  C   ILE   245      19.448 -37.204  -6.645  1.00 79.66           C
ATOM   1973  O   ILE   245      19.336 -38.427  -6.581  1.00 79.66           O
ATOM   1974  N   GLN   246      20.632 -36.605  -6.872  1.00 68.76           N
ATOM   1975  CA  GLN   246      21.797 -37.391  -7.158  1.00 68.76           C
ATOM   1976  CB  GLN   246      23.052 -36.533  -7.392  1.00 68.76           C
ATOM   1977  CG  GLN   246      22.989 -35.691  -8.666  1.00 68.76           C
ATOM   1978  CD  GLN   246      23.150 -36.632  -9.852  1.00 68.76           C
ATOM   1979  OE1 GLN   246      22.224 -36.822 -10.639  1.00 68.76           O
ATOM   1980  NE2 GLN   246      24.357 -37.246  -9.983  1.00 68.76           N
ATOM   1981  C   GLN   246      22.085 -38.280  -5.991  1.00 68.76           C
ATOM   1982  O   GLN   246      22.354 -39.469  -6.159  1.00 68.76           O
ATOM   1983  N   ALA   247      22.017 -37.730  -4.767  1.00 22.89           N
ATOM   1984  CA  ALA   247      22.334 -38.504  -3.603  1.00 22.89           C
ATOM   1985  CB  ALA   247      22.280 -37.678  -2.306  1.00 22.89           C
ATOM   1986  C   ALA   247      21.353 -39.627  -3.465  1.00 22.89           C
ATOM   1987  O   ALA   247      21.728 -40.750  -3.135  1.00 22.89           O
ATOM   1988  N   PHE   248      20.063 -39.343  -3.717  1.00 45.31           N
ATOM   1989  CA  PHE   248      19.015 -40.313  -3.561  1.00 45.31           C
ATOM   1990  CB  PHE   248      17.636 -39.695  -3.852  1.00 45.31           C
ATOM   1991  CG  PHE   248      16.577 -40.733  -3.706  1.00 45.31           C
ATOM   1992  CD1 PHE   248      16.048 -41.045  -2.475  1.00 45.31           C
ATOM   1993  CD2 PHE   248      16.101 -41.389  -4.819  1.00 45.31           C
ATOM   1994  CE1 PHE   248      15.066 -42.001  -2.357  1.00 45.31           C
ATOM   1995  CE2 PHE   248      15.120 -42.345  -4.707  1.00 45.31           C
ATOM   1996  CZ  PHE   248      14.599 -42.653  -3.474  1.00 45.31           C
ATOM   1997  C   PHE   248      19.219 -41.448  -4.513  1.00 45.31           C
ATOM   1998  O   PHE   248      19.195 -42.614  -4.121  1.00 45.31           O
ATOM   1999  N   PHE   249      19.470 -41.126  -5.793  1.00 37.13           N
ATOM   2000  CA  PHE   249      19.585 -42.126  -6.812  1.00 37.13           C
ATOM   2001  CB  PHE   249      19.816 -41.507  -8.199  1.00 37.13           C
ATOM   2002  CG  PHE   249      19.746 -42.604  -9.200  1.00 37.13           C
ATOM   2003  CD1 PHE   249      18.528 -43.016  -9.691  1.00 37.13           C
ATOM   2004  CD2 PHE   249      20.893 -43.216  -9.646  1.00 37.13           C
ATOM   2005  CE1 PHE   249      18.456 -44.029 -10.618  1.00 37.13           C
ATOM   2006  CE2 PHE   249      20.826 -44.228 -10.573  1.00 37.13           C
ATOM   2007  CZ  PHE   249      19.606 -44.636 -11.058  1.00 37.13           C
ATOM   2008  C   PHE   249      20.748 -43.013  -6.499  1.00 37.13           C
ATOM   2009  O   PHE   249      20.665 -44.232  -6.631  1.00 37.13           O
ATOM   2010  N   ALA   250      21.870 -42.418  -6.060  1.00 33.27           N
ATOM   2011  CA  ALA   250      23.057 -43.183  -5.813  1.00 33.27           C
ATOM   2012  CB  ALA   250      24.234 -42.309  -5.348  1.00 33.27           C
ATOM   2013  C   ALA   250      22.798 -44.190  -4.737  1.00 33.27           C
ATOM   2014  O   ALA   250      23.249 -45.331  -4.810  1.00 33.27           O
ATOM   2015  N   CYS   251      22.064 -43.765  -3.702  1.00109.58           N
ATOM   2016  CA  CYS   251      21.773 -44.508  -2.513  1.00109.58           C
ATOM   2017  CB  CYS   251      20.993 -43.564  -1.590  1.00109.58           C
ATOM   2018  SG  CYS   251      20.520 -44.283  -0.017  1.00109.58           S
ATOM   2019  C   CYS   251      20.953 -45.746  -2.788  1.00109.58           C
ATOM   2020  O   CYS   251      21.260 -46.824  -2.280  1.00109.58           O
ATOM   2021  N   TRP   252      19.846 -45.588  -3.541  1.00125.12           N
ATOM   2022  CA  TRP   252      18.880 -46.602  -3.885  1.00125.12           C
ATOM   2023  CB  TRP   252      17.456 -46.050  -4.032  1.00125.12           C
ATOM   2024  CG  TRP   252      16.886 -45.702  -2.679  1.00125.12           C
ATOM   2025  CD2 TRP   252      16.446 -46.692  -1.738  1.00125.12           C
ATOM   2026  CD1 TRP   252      16.728 -44.492  -2.072  1.00125.12           C
ATOM   2027  NE1 TRP   252      16.215 -44.667  -0.807  1.00125.12           N
ATOM   2028  CE2 TRP   252      16.039 -46.017  -0.588  1.00125.12           C
ATOM   2029  CE3 TRP   252      16.396 -48.054  -1.822  1.00125.12           C
ATOM   2030  CZ2 TRP   252      15.571 -46.698   0.502  1.00125.12           C
ATOM   2031  CZ3 TRP   252      15.917 -48.737  -0.726  1.00125.12           C
ATOM   2032  CH2 TRP   252      15.512 -48.073   0.414  1.00125.12           C
ATOM   2033  C   TRP   252      19.199 -47.486  -5.058  1.00125.12           C
ATOM   2034  O   TRP   252      18.570 -48.531  -5.208  1.00125.12           O
ATOM   2035  N   GLN   253      20.105 -47.083  -5.967  1.00 97.58           N
ATOM   2036  CA  GLN   253      20.310 -47.831  -7.183  1.00 97.58           C
ATOM   2037  CB  GLN   253      21.390 -47.208  -8.085  1.00 97.58           C
ATOM   2038  CG  GLN   253      21.678 -48.022  -9.349  1.00 97.58           C
ATOM   2039  CD  GLN   253      22.936 -47.452  -9.990  1.00 97.58           C
ATOM   2040  OE1 GLN   253      23.443 -46.412  -9.572  1.00 97.58           O
ATOM   2041  NE2 GLN   253      23.461 -48.154 -11.030  1.00 97.58           N
ATOM   2042  C   GLN   253      20.746 -49.245  -6.929  1.00 97.58           C
ATOM   2043  O   GLN   253      20.193 -50.158  -7.542  1.00 97.58           O
ATOM   2044  N   PRO   254      21.691 -49.507  -6.069  1.00 68.14           N
ATOM   2045  CA  PRO   254      22.127 -50.864  -5.903  1.00 68.14           C
ATOM   2046  CD  PRO   254      22.728 -48.549  -5.724  1.00 68.14           C
ATOM   2047  CB  PRO   254      23.365 -50.791  -5.011  1.00 68.14           C
ATOM   2048  CG  PRO   254      23.948 -49.398  -5.323  1.00 68.14           C
ATOM   2049  C   PRO   254      21.042 -51.755  -5.394  1.00 68.14           C
ATOM   2050  O   PRO   254      20.995 -52.920  -5.781  1.00 68.14           O
ATOM   2051  N   TYR   255      20.175 -51.227  -4.515  1.00143.01           N
ATOM   2052  CA  TYR   255      19.094 -51.968  -3.937  1.00143.01           C
ATOM   2053  CB  TYR   255      18.380 -51.162  -2.837  1.00143.01           C
ATOM   2054  CG  TYR   255      17.278 -51.981  -2.260  1.00143.01           C
ATOM   2055  CD1 TYR   255      17.555 -52.947  -1.320  1.00143.01           C
ATOM   2056  CD2 TYR   255      15.972 -51.779  -2.643  1.00143.01           C
ATOM   2057  CE1 TYR   255      16.547 -53.705  -0.773  1.00143.01           C
ATOM   2058  CE2 TYR   255      14.959 -52.534  -2.099  1.00143.01           C
ATOM   2059  CZ  TYR   255      15.246 -53.500  -1.164  1.00143.01           C
ATOM   2060  OH  TYR   255      14.210 -54.277  -0.603  1.00143.01           O
ATOM   2061  C   TYR   255      18.092 -52.290  -5.006  1.00143.01           C
ATOM   2062  O   TYR   255      17.602 -53.416  -5.087  1.00143.01           O
ATOM   2063  N   TYR   256      17.786 -51.308  -5.881  1.00 56.09           N
ATOM   2064  CA  TYR   256      16.779 -51.509  -6.886  1.00 56.09           C
ATOM   2065  CB  TYR   256      16.582 -50.325  -7.855  1.00 56.09           C
ATOM   2066  CG  TYR   256      15.772 -49.243  -7.228  1.00 56.09           C
ATOM   2067  CD1 TYR   256      14.406 -49.376  -7.135  1.00 56.09           C
ATOM   2068  CD2 TYR   256      16.360 -48.089  -6.767  1.00 56.09           C
ATOM   2069  CE1 TYR   256      13.639 -48.385  -6.571  1.00 56.09           C
ATOM   2070  CE2 TYR   256      15.600 -47.093  -6.201  1.00 56.09           C
ATOM   2071  CZ  TYR   256      14.238 -47.241  -6.102  1.00 56.09           C
ATOM   2072  OH  TYR   256      13.454 -46.221  -5.523  1.00 56.09           O
ATOM   2073  C   TYR   256      17.163 -52.654  -7.760  1.00 56.09           C
ATOM   2074  O   TYR   256      16.331 -53.503  -8.071  1.00 56.09           O
ATOM   2075  N   THR   257      18.434 -52.696  -8.194  1.00102.94           N
ATOM   2076  CA  THR   257      18.866 -53.733  -9.084  1.00102.94           C
ATOM   2077  CB  THR   257      20.266 -53.519  -9.590  1.00102.94           C
ATOM   2078  OG1 THR   257      20.578 -54.479 -10.588  1.00102.94           O
ATOM   2079  CG2 THR   257      21.257 -53.618  -8.420  1.00102.94           C
ATOM   2080  C   THR   257      18.803 -55.066  -8.399  1.00102.94           C
ATOM   2081  O   THR   257      18.345 -56.046  -8.982  1.00102.94           O
ATOM   2082  N   GLY   258      19.255 -55.140  -7.132  1.00 24.72           N
ATOM   2083  CA  GLY   258      19.283 -56.396  -6.436  1.00 24.72           C
ATOM   2084  C   GLY   258      17.892 -56.913  -6.252  1.00 24.72           C
ATOM   2085  O   GLY   258      17.621 -58.099  -6.440  1.00 24.72           O
ATOM   2086  N   ILE   259      16.954 -56.035  -5.869  1.00 79.77           N
ATOM   2087  CA  ILE   259      15.624 -56.518  -5.664  1.00 79.77           C
ATOM   2088  CB  ILE   259      14.678 -55.458  -5.182  1.00 79.77           C
ATOM   2089  CG2 ILE   259      13.258 -56.050  -5.195  1.00 79.77           C
ATOM   2090  CG1 ILE   259      15.123 -54.936  -3.805  1.00 79.77           C
ATOM   2091  CD1 ILE   259      15.204 -56.022  -2.732  1.00 79.77           C
ATOM   2092  C   ILE   259      15.124 -57.016  -6.979  1.00 79.77           C
ATOM   2093  O   ILE   259      14.514 -58.081  -7.069  1.00 79.77           O
ATOM   2094  N   SER   260      15.396 -56.249  -8.047  1.00 74.29           N
ATOM   2095  CA  SER   260      14.931 -56.585  -9.358  1.00 74.29           C
ATOM   2096  CB  SER   260      15.349 -55.539 -10.399  1.00 74.29           C
ATOM   2097  OG  SER   260      14.957 -55.970 -11.692  1.00 74.29           O
ATOM   2098  C   SER   260      15.512 -57.897  -9.793  1.00 74.29           C
ATOM   2099  O   SER   260      14.803 -58.750 -10.325  1.00 74.29           O
ATOM   2100  N   ILE   261      16.820 -58.101  -9.548  1.00101.39           N
ATOM   2101  CA  ILE   261      17.493 -59.282 -10.007  1.00101.39           C
ATOM   2102  CB  ILE   261      18.973 -59.306  -9.722  1.00101.39           C
ATOM   2103  CG2 ILE   261      19.602 -58.092 -10.426  1.00101.39           C
ATOM   2104  CG1 ILE   261      19.267 -59.361  -8.217  1.00101.39           C
ATOM   2105  CD1 ILE   261      20.731 -59.655  -7.892  1.00101.39           C
ATOM   2106  C   ILE   261      16.864 -60.457  -9.350  1.00101.39           C
ATOM   2107  O   ILE   261      16.727 -61.519  -9.955  1.00101.39           O
ATOM   2108  N   ASP   262      16.458 -60.283  -8.081  1.00 43.65           N
ATOM   2109  CA  ASP   262      15.874 -61.363  -7.354  1.00 43.65           C
ATOM   2110  CB  ASP   262      15.335 -60.921  -5.983  1.00 43.65           C
ATOM   2111  CG  ASP   262      16.522 -60.531  -5.116  1.00 43.65           C
ATOM   2112  OD1 ASP   262      17.675 -60.830  -5.524  1.00 43.65           O
ATOM   2113  OD2 ASP   262      16.292 -59.923  -4.036  1.00 43.65           O
ATOM   2114  C   ASP   262      14.703 -61.853  -8.147  1.00 43.65           C
ATOM   2115  O   ASP   262      14.558 -63.050  -8.366  1.00 43.65           O
ATOM   2116  N   SER   263      13.849 -60.948  -8.649  1.00 83.33           N
ATOM   2117  CA  SER   263      12.685 -61.401  -9.362  1.00 83.33           C
ATOM   2118  CB  SER   263      11.708 -60.299  -9.740  1.00 83.33           C
ATOM   2119  OG  SER   263      12.309 -59.435 -10.694  1.00 83.33           O
ATOM   2120  C   SER   263      13.039 -62.018 -10.677  1.00 83.33           C
ATOM   2121  O   SER   263      12.291 -62.858 -11.175  1.00 83.33           O
ATOM   2122  N   TYR   264      14.173 -61.613 -11.281  1.00226.80           N
ATOM   2123  CA  TYR   264      14.511 -62.054 -12.607  1.00226.80           C
ATOM   2124  CB  TYR   264      15.905 -61.645 -13.127  1.00226.80           C
ATOM   2125  CG  TYR   264      15.890 -60.215 -13.551  1.00226.80           C
ATOM   2126  CD1 TYR   264      15.400 -59.872 -14.791  1.00226.80           C
ATOM   2127  CD2 TYR   264      16.354 -59.220 -12.724  1.00226.80           C
ATOM   2128  CE1 TYR   264      15.376 -58.561 -15.203  1.00226.80           C
ATOM   2129  CE2 TYR   264      16.334 -57.907 -13.131  1.00226.80           C
ATOM   2130  CZ  TYR   264      15.847 -57.574 -14.372  1.00226.80           C
ATOM   2131  OH  TYR   264      15.825 -56.225 -14.789  1.00226.80           O
ATOM   2132  C   TYR   264      14.412 -63.533 -12.774  1.00226.80           C
ATOM   2133  O   TYR   264      14.717 -64.318 -11.876  1.00226.80           O
ATOM   2134  N   ILE   265      13.932 -63.923 -13.972  1.00 76.77           N
ATOM   2135  CA  ILE   265      13.826 -65.289 -14.380  1.00 76.77           C
ATOM   2136  CB  ILE   265      12.512 -65.629 -15.021  1.00 76.77           C
ATOM   2137  CG2 ILE   265      12.618 -67.050 -15.597  1.00 76.77           C
ATOM   2138  CG1 ILE   265      11.358 -65.449 -14.022  1.00 76.77           C
ATOM   2139  CD1 ILE   265       9.979 -65.443 -14.681  1.00 76.77           C
ATOM   2140  C   ILE   265      14.868 -65.456 -15.435  1.00 76.77           C
ATOM   2141  O   ILE   265      15.017 -64.608 -16.313  1.00 76.77           O
ATOM   2142  N   LEU   266      15.644 -66.551 -15.352  1.00158.95           N
ATOM   2143  CA  LEU   266      16.688 -66.760 -16.307  1.00158.95           C
ATOM   2144  CB  LEU   266      18.018 -67.219 -15.685  1.00158.95           C
ATOM   2145  CG  LEU   266      18.666 -66.137 -14.799  1.00158.95           C
ATOM   2146  CD1 LEU   266      20.044 -66.581 -14.285  1.00158.95           C
ATOM   2147  CD2 LEU   266      18.703 -64.780 -15.520  1.00158.95           C
ATOM   2148  C   LEU   266      16.230 -67.788 -17.285  1.00158.95           C
ATOM   2149  O   LEU   266      15.109 -68.288 -17.206  1.00158.95           O
ATOM   2150  N   LEU   267      17.102 -68.111 -18.259  1.00104.20           N
ATOM   2151  CA  LEU   267      16.749 -69.042 -19.287  1.00104.20           C
ATOM   2152  CB  LEU   267      17.907 -69.310 -20.264  1.00104.20           C
ATOM   2153  CG  LEU   267      18.353 -68.061 -21.047  1.00104.20           C
ATOM   2154  CD1 LEU   267      17.224 -67.536 -21.948  1.00104.20           C
ATOM   2155  CD2 LEU   267      18.926 -66.987 -20.108  1.00104.20           C
ATOM   2156  C   LEU   267      16.413 -70.335 -18.625  1.00104.20           C
ATOM   2157  O   LEU   267      15.408 -70.963 -18.954  1.00104.20           O
ATOM   2158  N   GLU   268      17.242 -70.753 -17.652  1.00202.85           N
ATOM   2159  CA  GLU   268      16.979 -71.975 -16.954  1.00202.85           C
ATOM   2160  CB  GLU   268      18.160 -72.498 -16.115  1.00202.85           C
ATOM   2161  CG  GLU   268      19.270 -73.144 -16.949  1.00202.85           C
ATOM   2162  CD  GLU   268      20.054 -72.042 -17.644  1.00202.85           C
ATOM   2163  OE1 GLU   268      19.836 -70.855 -17.285  1.00202.85           O
ATOM   2164  OE2 GLU   268      20.879 -72.370 -18.538  1.00202.85           O
ATOM   2165  C   GLU   268      15.834 -71.716 -16.037  1.00202.85           C
ATOM   2166  O   GLU   268      15.504 -70.567 -15.750  1.00202.85           O
ATOM   2167  N   ILE   269      15.180 -72.794 -15.562  1.00103.60           N
ATOM   2168  CA  ILE   269      14.042 -72.593 -14.720  1.00103.60           C
ATOM   2169  CB  ILE   269      13.081 -73.745 -14.728  1.00103.60           C
ATOM   2170  CG2 ILE   269      11.996 -73.457 -13.676  1.00103.60           C
ATOM   2171  CG1 ILE   269      12.524 -73.974 -16.142  1.00103.60           C
ATOM   2172  CD1 ILE   269      11.743 -72.780 -16.687  1.00103.60           C
ATOM   2173  C   ILE   269      14.554 -72.478 -13.328  1.00103.60           C
ATOM   2174  O   ILE   269      14.896 -73.472 -12.689  1.00103.60           O
ATOM   2175  N   ILE   270      14.632 -71.229 -12.837  1.00 91.12           N
ATOM   2176  CA  ILE   270      15.098 -70.980 -11.510  1.00 91.12           C
ATOM   2177  CB  ILE   270      16.475 -70.385 -11.464  1.00 91.12           C
ATOM   2178  CG2 ILE   270      16.795 -70.014 -10.006  1.00 91.12           C
ATOM   2179  CG1 ILE   270      17.488 -71.366 -12.074  1.00 91.12           C
ATOM   2180  CD1 ILE   270      17.559 -72.695 -11.324  1.00 91.12           C
ATOM   2181  C   ILE   270      14.161 -69.992 -10.904  1.00 91.12           C
ATOM   2182  O   ILE   270      13.564 -69.176 -11.603  1.00 91.12           O
ATOM   2183  N   LYS   271      14.004 -70.054  -9.570  1.00186.02           N
ATOM   2184  CA  LYS   271      13.128 -69.152  -8.888  1.00186.02           C
ATOM   2185  CB  LYS   271      12.735 -69.631  -7.480  1.00186.02           C
ATOM   2186  CG  LYS   271      11.907 -70.919  -7.511  1.00186.02           C
ATOM   2187  CD  LYS   271      11.742 -71.598  -6.150  1.00186.02           C
ATOM   2188  CE  LYS   271      11.053 -72.963  -6.235  1.00186.02           C
ATOM   2189  NZ  LYS   271       9.748 -72.835  -6.922  1.00186.02           N
ATOM   2190  C   LYS   271      13.854 -67.853  -8.777  1.00186.02           C
ATOM   2191  O   LYS   271      14.864 -67.650  -9.448  1.00186.02           O
ATOM   2192  N   GLN   272      13.329 -66.925  -7.950  1.00232.12           N
ATOM   2193  CA  GLN   272      13.932 -65.641  -7.797  1.00232.12           C
ATOM   2194  CB  GLN   272      13.310 -64.807  -6.664  1.00232.12           C
ATOM   2195  CG  GLN   272      11.843 -64.445  -6.899  1.00232.12           C
ATOM   2196  CD  GLN   272      11.361 -63.666  -5.684  1.00232.12           C
ATOM   2197  OE1 GLN   272      10.270 -63.099  -5.687  1.00232.12           O
ATOM   2198  NE2 GLN   272      12.199 -63.635  -4.613  1.00232.12           N
ATOM   2199  C   GLN   272      15.368 -65.843  -7.457  1.00232.12           C
ATOM   2200  O   GLN   272      15.720 -66.723  -6.675  1.00232.12           O
ATOM   2201  N   GLY   273      16.245 -65.030  -8.076  1.00 84.15           N
ATOM   2202  CA  GLY   273      17.643 -65.164  -7.823  1.00 84.15           C
ATOM   2203  C   GLY   273      17.864 -64.820  -6.393  1.00 84.15           C
ATOM   2204  O   GLY   273      17.385 -63.798  -5.902  1.00 84.15           O
ATOM   2205  N   CYS   274      18.621 -65.682  -5.693  1.00 80.23           N
ATOM   2206  CA  CYS   274      18.910 -65.450  -4.312  1.00 80.23           C
ATOM   2207  CB  CYS   274      18.411 -66.564  -3.374  1.00 80.23           C
ATOM   2208  SG  CYS   274      19.225 -68.160  -3.688  1.00 80.23           S
ATOM   2209  C   CYS   274      20.396 -65.409  -4.182  1.00 80.23           C
ATOM   2210  O   CYS   274      21.118 -65.926  -5.033  1.00 80.23           O
ATOM   2211  N   GLU   275      20.896 -64.774  -3.107  1.00 77.91           N
ATOM   2212  CA  GLU   275      22.315 -64.687  -2.925  1.00 77.91           C
ATOM   2213  CB  GLU   275      22.752 -63.705  -1.822  1.00 77.91           C
ATOM   2214  CG  GLU   275      22.278 -64.084  -0.417  1.00 77.91           C
ATOM   2215  CD  GLU   275      20.829 -63.651  -0.267  1.00 77.91           C
ATOM   2216  OE1 GLU   275      20.280 -63.053  -1.232  1.00 77.91           O
ATOM   2217  OE2 GLU   275      20.251 -63.909   0.822  1.00 77.91           O
ATOM   2218  C   GLU   275      22.824 -66.044  -2.561  1.00 77.91           C
ATOM   2219  O   GLU   275      22.205 -66.765  -1.779  1.00 77.91           O
ATOM   2220  N   PHE   276      23.961 -66.428  -3.177  1.00142.43           N
ATOM   2221  CA  PHE   276      24.581 -67.709  -2.992  1.00142.43           C
ATOM   2222  CB  PHE   276      25.661 -67.991  -4.053  1.00142.43           C
ATOM   2223  CG  PHE   276      25.986 -69.447  -4.020  1.00142.43           C
ATOM   2224  CD1 PHE   276      26.857 -69.965  -3.089  1.00142.43           C
ATOM   2225  CD2 PHE   276      25.414 -70.297  -4.937  1.00142.43           C
ATOM   2226  CE1 PHE   276      27.148 -71.310  -3.075  1.00142.43           C
ATOM   2227  CE2 PHE   276      25.700 -71.641  -4.928  1.00142.43           C
ATOM   2228  CZ  PHE   276      26.568 -72.151  -3.994  1.00142.43           C
ATOM   2229  C   PHE   276      25.230 -67.839  -1.642  1.00142.43           C
ATOM   2230  O   PHE   276      25.045 -68.848  -0.962  1.00142.43           O
ATOM   2231  N   GLU   277      25.995 -66.816  -1.202  1.00 83.05           N
ATOM   2232  CA  GLU   277      26.767 -66.980   0.003  1.00 83.05           C
ATOM   2233  CB  GLU   277      28.287 -66.924  -0.245  1.00 83.05           C
ATOM   2234  CG  GLU   277      29.146 -67.321   0.961  1.00 83.05           C
ATOM   2235  CD  GLU   277      30.610 -67.202   0.562  1.00 83.05           C
ATOM   2236  OE1 GLU   277      31.017 -67.879  -0.419  1.00 83.05           O
ATOM   2237  OE2 GLU   277      31.340 -66.424   1.233  1.00 83.05           O
ATOM   2238  C   GLU   277      26.450 -65.894   0.982  1.00 83.05           C
ATOM   2239  O   GLU   277      25.765 -64.922   0.672  1.00 83.05           O
ATOM   2240  N   ASN   278      26.957 -66.064   2.220  1.00 68.76           N
ATOM   2241  CA  ASN   278      26.751 -65.125   3.280  1.00 68.76           C
ATOM   2242  CB  ASN   278      27.382 -65.560   4.614  1.00 68.76           C
ATOM   2243  CG  ASN   278      26.838 -64.641   5.700  1.00 68.76           C
ATOM   2244  OD1 ASN   278      26.092 -63.705   5.418  1.00 68.76           O
ATOM   2245  ND2 ASN   278      27.220 -64.910   6.977  1.00 68.76           N
ATOM   2246  C   ASN   278      27.391 -63.837   2.874  1.00 68.76           C
ATOM   2247  O   ASN   278      26.896 -62.760   3.197  1.00 68.76           O
ATOM   2248  N   THR   279      28.525 -63.919   2.154  1.00 89.10           N
ATOM   2249  CA  THR   279      29.217 -62.737   1.734  1.00 89.10           C
ATOM   2250  CB  THR   279      30.442 -63.044   0.934  1.00 89.10           C
ATOM   2251  OG1 THR   279      31.325 -63.854   1.692  1.00 89.10           O
ATOM   2252  CG2 THR   279      31.132 -61.721   0.594  1.00 89.10           C
ATOM   2253  C   THR   279      28.300 -61.956   0.854  1.00 89.10           C
ATOM   2254  O   THR   279      28.182 -60.740   0.997  1.00 89.10           O
ATOM   2255  N   VAL   280      27.606 -62.652  -0.066  1.00 28.31           N
ATOM   2256  CA  VAL   280      26.712 -61.991  -0.968  1.00 28.31           C
ATOM   2257  CB  VAL   280      26.015 -62.943  -1.893  1.00 28.31           C
ATOM   2258  CG1 VAL   280      25.056 -62.135  -2.784  1.00 28.31           C
ATOM   2259  CG2 VAL   280      27.077 -63.736  -2.673  1.00 28.31           C
ATOM   2260  C   VAL   280      25.673 -61.324  -0.130  1.00 28.31           C
ATOM   2261  O   VAL   280      25.272 -60.194  -0.399  1.00 28.31           O
ATOM   2262  N   HIS   281      25.222 -62.019   0.930  1.00 73.10           N
ATOM   2263  CA  HIS   281      24.222 -61.485   1.806  1.00 73.10           C
ATOM   2264  ND1 HIS   281      21.378 -61.919   3.520  1.00 73.10           N
ATOM   2265  CG  HIS   281      22.726 -61.894   3.803  1.00 73.10           C
ATOM   2266  CB  HIS   281      23.786 -62.466   2.908  1.00 73.10           C
ATOM   2267  NE2 HIS   281      21.597 -60.897   5.483  1.00 73.10           N
ATOM   2268  CD2 HIS   281      22.842 -61.266   5.005  1.00 73.10           C
ATOM   2269  CE1 HIS   281      20.750 -61.309   4.557  1.00 73.10           C
ATOM   2270  C   HIS   281      24.774 -60.270   2.486  1.00 73.10           C
ATOM   2271  O   HIS   281      24.059 -59.296   2.710  1.00 73.10           O
ATOM   2272  N   LYS   282      26.069 -60.280   2.845  1.00 63.95           N
ATOM   2273  CA  LYS   282      26.600 -59.135   3.524  1.00 63.95           C
ATOM   2274  CB  LYS   282      28.093 -59.273   3.871  1.00 63.95           C
ATOM   2275  CG  LYS   282      28.381 -60.329   4.940  1.00 63.95           C
ATOM   2276  CD  LYS   282      29.869 -60.647   5.106  1.00 63.95           C
ATOM   2277  CE  LYS   282      30.698 -59.449   5.571  1.00 63.95           C
ATOM   2278  NZ  LYS   282      32.112 -59.847   5.752  1.00 63.95           N
ATOM   2279  C   LYS   282      26.453 -57.941   2.639  1.00 63.95           C
ATOM   2280  O   LYS   282      26.034 -56.878   3.094  1.00 63.95           O
ATOM   2281  N   TRP   283      26.766 -58.087   1.338  1.00 89.52           N
ATOM   2282  CA  TRP   283      26.677 -56.947   0.473  1.00 89.52           C
ATOM   2283  CB  TRP   283      27.074 -57.198  -0.993  1.00 89.52           C
ATOM   2284  CG  TRP   283      28.550 -57.360  -1.264  1.00 89.52           C
ATOM   2285  CD2 TRP   283      29.198 -58.615  -1.525  1.00 89.52           C
ATOM   2286  CD1 TRP   283      29.509 -56.398  -1.391  1.00 89.52           C
ATOM   2287  NE1 TRP   283      30.715 -56.975  -1.705  1.00 89.52           N
ATOM   2288  CE2 TRP   283      30.537 -58.338  -1.798  1.00 89.52           C
ATOM   2289  CE3 TRP   283      28.715 -59.890  -1.553  1.00 89.52           C
ATOM   2290  CZ2 TRP   283      31.414 -59.337  -2.106  1.00 89.52           C
ATOM   2291  CZ3 TRP   283      29.605 -60.898  -1.847  1.00 89.52           C
ATOM   2292  CH2 TRP   283      30.929 -60.625  -2.122  1.00 89.52           C
ATOM   2293  C   TRP   283      25.265 -56.465   0.430  1.00 89.52           C
ATOM   2294  O   TRP   283      25.017 -55.262   0.473  1.00 89.52           O
ATOM   2295  N   ILE   284      24.289 -57.386   0.336  1.00 91.20           N
ATOM   2296  CA  ILE   284      22.933 -56.935   0.211  1.00 91.20           C
ATOM   2297  CB  ILE   284      21.931 -58.035  -0.031  1.00 91.20           C
ATOM   2298  CG2 ILE   284      22.321 -58.725  -1.349  1.00 91.20           C
ATOM   2299  CG1 ILE   284      21.827 -58.998   1.160  1.00 91.20           C
ATOM   2300  CD1 ILE   284      20.624 -59.938   1.085  1.00 91.20           C
ATOM   2301  C   ILE   284      22.547 -56.191   1.452  1.00 91.20           C
ATOM   2302  O   ILE   284      21.884 -55.158   1.385  1.00 91.20           O
ATOM   2303  N   SER   285      22.962 -56.688   2.630  1.00 33.21           N
ATOM   2304  CA  SER   285      22.568 -56.037   3.845  1.00 33.21           C
ATOM   2305  CB  SER   285      23.096 -56.743   5.108  1.00 33.21           C
ATOM   2306  OG  SER   285      24.512 -56.662   5.167  1.00 33.21           O
ATOM   2307  C   SER   285      23.092 -54.634   3.852  1.00 33.21           C
ATOM   2308  O   SER   285      22.388 -53.712   4.263  1.00 33.21           O
ATOM   2309  N   THR   286      24.347 -54.435   3.405  1.00 30.91           N
ATOM   2310  CA  THR   286      24.949 -53.130   3.407  1.00 30.91           C
ATOM   2311  CB  THR   286      26.406 -53.156   3.042  1.00 30.91           C
ATOM   2312  OG1 THR   286      26.574 -53.617   1.710  1.00 30.91           O
ATOM   2313  CG2 THR   286      27.139 -54.093   4.015  1.00 30.91           C
ATOM   2314  C   THR   286      24.255 -52.228   2.429  1.00 30.91           C
ATOM   2315  O   THR   286      24.002 -51.062   2.728  1.00 30.91           O
ATOM   2316  N   THR   287      23.926 -52.740   1.227  1.00 86.08           N
ATOM   2317  CA  THR   287      23.307 -51.917   0.221  1.00 86.08           C
ATOM   2318  CB  THR   287      23.106 -52.616  -1.097  1.00 86.08           C
ATOM   2319  OG1 THR   287      22.702 -51.683  -2.089  1.00 86.08           O
ATOM   2320  CG2 THR   287      22.040 -53.712  -0.941  1.00 86.08           C
ATOM   2321  C   THR   287      21.972 -51.483   0.725  1.00 86.08           C
ATOM   2322  O   THR   287      21.540 -50.357   0.478  1.00 86.08           O
ATOM   2323  N   GLU   288      21.275 -52.388   1.434  1.00 72.59           N
ATOM   2324  CA  GLU   288      19.996 -52.070   1.990  1.00 72.59           C
ATOM   2325  CB  GLU   288      19.397 -53.253   2.769  1.00 72.59           C
ATOM   2326  CG  GLU   288      18.030 -52.971   3.391  1.00 72.59           C
ATOM   2327  CD  GLU   288      17.668 -54.169   4.258  1.00 72.59           C
ATOM   2328  OE1 GLU   288      18.433 -55.171   4.231  1.00 72.59           O
ATOM   2329  OE2 GLU   288      16.627 -54.097   4.963  1.00 72.59           O
ATOM   2330  C   GLU   288      20.204 -50.969   2.977  1.00 72.59           C
ATOM   2331  O   GLU   288      19.452 -50.000   3.004  1.00 72.59           O
ATOM   2332  N   ALA   289      21.254 -51.089   3.810  1.00 29.71           N
ATOM   2333  CA  ALA   289      21.532 -50.106   4.816  1.00 29.71           C
ATOM   2334  CB  ALA   289      22.735 -50.482   5.697  1.00 29.71           C
ATOM   2335  C   ALA   289      21.846 -48.808   4.147  1.00 29.71           C
ATOM   2336  O   ALA   289      21.397 -47.746   4.576  1.00 29.71           O
ATOM   2337  N   GLN   290      22.592 -48.871   3.034  1.00 52.18           N
ATOM   2338  CA  GLN   290      23.025 -47.680   2.371  1.00 52.18           C
ATOM   2339  CB  GLN   290      23.823 -47.977   1.088  1.00 52.18           C
ATOM   2340  CG  GLN   290      24.422 -46.730   0.435  1.00 52.18           C
ATOM   2341  CD  GLN   290      25.182 -47.168  -0.809  1.00 52.18           C
ATOM   2342  OE1 GLN   290      25.116 -48.326  -1.218  1.00 52.18           O
ATOM   2343  NE2 GLN   290      25.924 -46.214  -1.433  1.00 52.18           N
ATOM   2344  C   GLN   290      21.813 -46.885   2.002  1.00 52.18           C
ATOM   2345  O   GLN   290      21.828 -45.661   2.109  1.00 52.18           O
ATOM   2346  N   ALA   291      20.730 -47.562   1.573  1.00 34.97           N
ATOM   2347  CA  ALA   291      19.516 -46.905   1.167  1.00 34.97           C
ATOM   2348  CB  ALA   291      18.447 -47.894   0.669  1.00 34.97           C
ATOM   2349  C   ALA   291      18.924 -46.146   2.323  1.00 34.97           C
ATOM   2350  O   ALA   291      18.493 -45.003   2.177  1.00 34.97           O
ATOM   2351  N   PHE   292      18.926 -46.767   3.515  1.00116.23           N
ATOM   2352  CA  PHE   292      18.357 -46.242   4.729  1.00116.23           C
ATOM   2353  CB  PHE   292      18.468 -47.251   5.886  1.00116.23           C
ATOM   2354  CG  PHE   292      17.495 -48.359   5.654  1.00116.23           C
ATOM   2355  CD1 PHE   292      17.371 -48.951   4.423  1.00116.23           C
ATOM   2356  CD2 PHE   292      16.739 -48.854   6.688  1.00116.23           C
ATOM   2357  CE1 PHE   292      16.491 -49.984   4.211  1.00116.23           C
ATOM   2358  CE2 PHE   292      15.855 -49.889   6.494  1.00116.23           C
ATOM   2359  CZ  PHE   292      15.722 -50.452   5.248  1.00116.23           C
ATOM   2360  C   PHE   292      19.102 -45.007   5.132  1.00116.23           C
ATOM   2361  O   PHE   292      18.541 -44.107   5.755  1.00116.23           O
ATOM   2362  N   TYR   293      20.405 -44.965   4.809  1.00152.64           N
ATOM   2363  CA  TYR   293      21.301 -43.888   5.123  1.00152.64           C
ATOM   2364  CB  TYR   293      22.721 -44.163   4.593  1.00152.64           C
ATOM   2365  CG  TYR   293      23.597 -42.988   4.862  1.00152.64           C
ATOM   2366  CD1 TYR   293      24.123 -42.772   6.115  1.00152.64           C
ATOM   2367  CD2 TYR   293      23.906 -42.110   3.849  1.00152.64           C
ATOM   2368  CE1 TYR   293      24.937 -41.689   6.355  1.00152.64           C
ATOM   2369  CE2 TYR   293      24.720 -41.027   4.083  1.00152.64           C
ATOM   2370  CZ  TYR   293      25.235 -40.814   5.338  1.00152.64           C
ATOM   2371  OH  TYR   293      26.070 -39.702   5.578  1.00152.64           O
ATOM   2372  C   TYR   293      20.798 -42.632   4.476  1.00152.64           C
ATOM   2373  O   TYR   293      20.937 -41.542   5.028  1.00152.64           O
ATOM   2374  N   HIS   294      20.184 -42.751   3.287  1.00 80.51           N
ATOM   2375  CA  HIS   294      19.741 -41.604   2.544  1.00 80.51           C
ATOM   2376  ND1 HIS   294      19.303 -40.051  -0.370  1.00 80.51           N
ATOM   2377  CG  HIS   294      18.512 -40.770   0.496  1.00 80.51           C
ATOM   2378  CB  HIS   294      18.967 -41.973   1.267  1.00 80.51           C
ATOM   2379  NE2 HIS   294      17.313 -39.060  -0.359  1.00 80.51           N
ATOM   2380  CD2 HIS   294      17.298 -40.152   0.491  1.00 80.51           C
ATOM   2381  CE1 HIS   294      18.538 -39.040  -0.853  1.00 80.51           C
ATOM   2382  C   HIS   294      18.809 -40.777   3.375  1.00 80.51           C
ATOM   2383  O   HIS   294      18.795 -39.552   3.264  1.00 80.51           O
ATOM   2384  N   CYS   295      18.006 -41.424   4.236  1.00 84.04           N
ATOM   2385  CA  CYS   295      17.011 -40.742   5.017  1.00 84.04           C
ATOM   2386  CB  CYS   295      16.323 -41.708   5.996  1.00 84.04           C
ATOM   2387  SG  CYS   295      15.244 -40.869   7.191  1.00 84.04           S
ATOM   2388  C   CYS   295      17.633 -39.650   5.842  1.00 84.04           C
ATOM   2389  O   CYS   295      17.120 -38.532   5.883  1.00 84.04           O
ATOM   2390  N   CYS   296      18.737 -39.957   6.545  1.00 53.64           N
ATOM   2391  CA  CYS   296      19.407 -39.024   7.413  1.00 53.64           C
ATOM   2392  CB  CYS   296      20.404 -39.697   8.374  1.00 53.64           C
ATOM   2393  SG  CYS   296      21.820 -40.459   7.529  1.00 53.64           S
ATOM   2394  C   CYS   296      20.155 -37.971   6.649  1.00 53.64           C
ATOM   2395  O   CYS   296      20.390 -36.882   7.166  1.00 53.64           O
ATOM   2396  N   THR   297      20.588 -38.283   5.414  1.00 46.11           N
ATOM   2397  CA  THR   297      21.449 -37.431   4.636  1.00 46.11           C
ATOM   2398  CB  THR   297      21.900 -38.086   3.365  1.00 46.11           C
ATOM   2399  OG1 THR   297      22.575 -39.300   3.657  1.00 46.11           O
ATOM   2400  CG2 THR   297      22.847 -37.124   2.630  1.00 46.11           C
ATOM   2401  C   THR   297      20.817 -36.120   4.252  1.00 46.11           C
ATOM   2402  O   THR   297      21.491 -35.092   4.249  1.00 46.11           O
ATOM   2403  N   ASN   298      19.512 -36.095   3.933  1.00 55.38           N
ATOM   2404  CA  ASN   298      18.923 -34.901   3.386  1.00 55.38           C
ATOM   2405  CB  ASN   298      17.409 -35.028   3.138  1.00 55.38           C
ATOM   2406  CG  ASN   298      17.199 -35.902   1.913  1.00 55.38           C
ATOM   2407  OD1 ASN   298      17.954 -35.824   0.946  1.00 55.38           O
ATOM   2408  ND2 ASN   298      16.142 -36.758   1.951  1.00 55.38           N
ATOM   2409  C   ASN   298      19.110 -33.703   4.268  1.00 55.38           C
ATOM   2410  O   ASN   298      19.472 -32.641   3.762  1.00 55.38           O
ATOM   2411  N   PRO   299      18.902 -33.794   5.550  1.00 71.92           N
ATOM   2412  CA  PRO   299      18.992 -32.630   6.388  1.00 71.92           C
ATOM   2413  CD  PRO   299      18.084 -34.842   6.136  1.00 71.92           C
ATOM   2414  CB  PRO   299      18.567 -33.102   7.777  1.00 71.92           C
ATOM   2415  CG  PRO   299      17.602 -34.269   7.482  1.00 71.92           C
ATOM   2416  C   PRO   299      20.342 -31.986   6.337  1.00 71.92           C
ATOM   2417  O   PRO   299      20.417 -30.760   6.422  1.00 71.92           O
ATOM   2418  N   THR   300      21.420 -32.782   6.214  1.00 92.60           N
ATOM   2419  CA  THR   300      22.739 -32.221   6.172  1.00 92.60           C
ATOM   2420  CB  THR   300      23.839 -33.245   6.253  1.00 92.60           C
ATOM   2421  OG1 THR   300      25.080 -32.599   6.498  1.00 92.60           O
ATOM   2422  CG2 THR   300      23.920 -34.029   4.934  1.00 92.60           C
ATOM   2423  C   THR   300      22.900 -31.461   4.893  1.00 92.60           C
ATOM   2424  O   THR   300      23.521 -30.400   4.864  1.00 92.60           O
ATOM   2425  N   GLN   301      22.329 -31.993   3.796  1.00 33.01           N
ATOM   2426  CA  GLN   301      22.461 -31.387   2.505  1.00 33.01           C
ATOM   2427  CB  GLN   301      21.758 -32.203   1.407  1.00 33.01           C
ATOM   2428  CG  GLN   301      22.352 -33.601   1.216  1.00 33.01           C
ATOM   2429  CD  GLN   301      21.557 -34.308   0.128  1.00 33.01           C
ATOM   2430  OE1 GLN   301      20.821 -35.255   0.400  1.00 33.01           O
ATOM   2431  NE2 GLN   301      21.703 -33.837  -1.140  1.00 33.01           N
ATOM   2432  C   GLN   301      21.823 -30.036   2.548  1.00 33.01           C
ATOM   2433  O   GLN   301      22.370 -29.067   2.023  1.00 33.01           O
ATOM   2434  N   TYR   302      20.652 -29.930   3.198  1.00 60.91           N
ATOM   2435  CA  TYR   302      19.972 -28.671   3.250  1.00 60.91           C
ATOM   2436  CB  TYR   302      18.619 -28.722   3.979  1.00 60.91           C
ATOM   2437  CG  TYR   302      17.768 -29.732   3.293  1.00 60.91           C
ATOM   2438  CD1 TYR   302      17.369 -29.558   1.989  1.00 60.91           C
ATOM   2439  CD2 TYR   302      17.343 -30.847   3.977  1.00 60.91           C
ATOM   2440  CE1 TYR   302      16.578 -30.499   1.369  1.00 60.91           C
ATOM   2441  CE2 TYR   302      16.552 -31.789   3.364  1.00 60.91           C
ATOM   2442  CZ  TYR   302      16.170 -31.618   2.056  1.00 60.91           C
ATOM   2443  OH  TYR   302      15.359 -32.584   1.423  1.00 60.91           O
ATOM   2444  C   TYR   302      20.833 -27.715   4.009  1.00 60.91           C
ATOM   2445  O   TYR   302      20.939 -26.540   3.663  1.00 60.91           O
ATOM   2446  N   ALA   303      21.474 -28.200   5.086  1.00 37.38           N
ATOM   2447  CA  ALA   303      22.238 -27.314   5.910  1.00 37.38           C
ATOM   2448  CB  ALA   303      22.884 -28.027   7.109  1.00 37.38           C
ATOM   2449  C   ALA   303      23.345 -26.689   5.115  1.00 37.38           C
ATOM   2450  O   ALA   303      23.564 -25.483   5.204  1.00 37.38           O
ATOM   2451  N   TYR   304      24.102 -27.486   4.339  1.00 59.90           N
ATOM   2452  CA  TYR   304      25.185 -26.902   3.594  1.00 59.90           C
ATOM   2453  CB  TYR   304      26.184 -27.946   3.066  1.00 59.90           C
ATOM   2454  CG  TYR   304      26.942 -28.471   4.239  1.00 59.90           C
ATOM   2455  CD1 TYR   304      28.040 -27.790   4.712  1.00 59.90           C
ATOM   2456  CD2 TYR   304      26.560 -29.634   4.866  1.00 59.90           C
ATOM   2457  CE1 TYR   304      28.750 -28.260   5.792  1.00 59.90           C
ATOM   2458  CE2 TYR   304      27.267 -30.109   5.947  1.00 59.90           C
ATOM   2459  CZ  TYR   304      28.363 -29.422   6.412  1.00 59.90           C
ATOM   2460  OH  TYR   304      29.090 -29.908   7.520  1.00 59.90           O
ATOM   2461  C   TYR   304      24.713 -26.089   2.423  1.00 59.90           C
ATOM   2462  O   TYR   304      25.164 -24.964   2.214  1.00 59.90           O
ATOM   2463  N   LEU   305      23.806 -26.672   1.617  1.00119.17           N
ATOM   2464  CA  LEU   305      23.324 -26.132   0.373  1.00119.17           C
ATOM   2465  CB  LEU   305      22.712 -27.205  -0.535  1.00119.17           C
ATOM   2466  CG  LEU   305      23.775 -28.202  -1.032  1.00119.17           C
ATOM   2467  CD1 LEU   305      24.340 -29.057   0.113  1.00119.17           C
ATOM   2468  CD2 LEU   305      23.250 -29.036  -2.205  1.00119.17           C
ATOM   2469  C   LEU   305      22.358 -24.991   0.485  1.00119.17           C
ATOM   2470  O   LEU   305      22.300 -24.167  -0.427  1.00119.17           O
ATOM   2471  N   GLY   306      21.528 -24.930   1.547  1.00 31.62           N
ATOM   2472  CA  GLY   306      20.547 -23.880   1.593  1.00 31.62           C
ATOM   2473  C   GLY   306      20.931 -22.882   2.639  1.00 31.62           C
ATOM   2474  O   GLY   306      21.215 -23.226   3.785  1.00 31.62           O
ATOM   2475  N   ALA   307      20.935 -21.593   2.246  1.00 30.13           N
ATOM   2476  CA  ALA   307      21.295 -20.530   3.137  1.00 30.13           C
ATOM   2477  CB  ALA   307      21.362 -19.163   2.435  1.00 30.13           C
ATOM   2478  C   ALA   307      20.280 -20.414   4.230  1.00 30.13           C
ATOM   2479  O   ALA   307      20.630 -20.283   5.401  1.00 30.13           O
ATOM   2480  N   LYS   308      18.985 -20.485   3.871  1.00 34.67           N
ATOM   2481  CA  LYS   308      17.939 -20.274   4.828  1.00 34.67           C
ATOM   2482  CB  LYS   308      16.547 -20.392   4.188  1.00 34.67           C
ATOM   2483  CG  LYS   308      16.286 -19.331   3.117  1.00 34.67           C
ATOM   2484  CD  LYS   308      15.076 -19.636   2.232  1.00 34.67           C
ATOM   2485  CE  LYS   308      14.809 -18.570   1.167  1.00 34.67           C
ATOM   2486  NZ  LYS   308      13.634 -18.951   0.349  1.00 34.67           N
ATOM   2487  C   LYS   308      18.030 -21.313   5.898  1.00 34.67           C
ATOM   2488  O   LYS   308      18.009 -21.000   7.086  1.00 34.67           O
ATOM   2489  N   PHE   309      18.158 -22.589   5.501  1.00 59.30           N
ATOM   2490  CA  PHE   309      18.213 -23.653   6.461  1.00 59.30           C
ATOM   2491  CB  PHE   309      18.193 -25.049   5.826  1.00 59.30           C
ATOM   2492  CG  PHE   309      16.873 -25.131   5.155  1.00 59.30           C
ATOM   2493  CD1 PHE   309      15.725 -25.285   5.898  1.00 59.30           C
ATOM   2494  CD2 PHE   309      16.794 -25.054   3.785  1.00 59.30           C
ATOM   2495  CE1 PHE   309      14.502 -25.351   5.276  1.00 59.30           C
ATOM   2496  CE2 PHE   309      15.576 -25.120   3.158  1.00 59.30           C
ATOM   2497  CZ  PHE   309      14.433 -25.265   3.906  1.00 59.30           C
ATOM   2498  C   PHE   309      19.464 -23.533   7.261  1.00 59.30           C
ATOM   2499  O   PHE   309      19.460 -23.747   8.472  1.00 59.30           O
ATOM   2500  N   LYS   310      20.577 -23.177   6.604  1.00 68.18           N
ATOM   2501  CA  LYS   310      21.819 -23.135   7.311  1.00 68.18           C
ATOM   2502  CB  LYS   310      23.010 -22.759   6.413  1.00 68.18           C
ATOM   2503  CG  LYS   310      24.367 -22.922   7.101  1.00 68.18           C
ATOM   2504  CD  LYS   310      25.540 -23.011   6.123  1.00 68.18           C
ATOM   2505  CE  LYS   310      25.590 -21.874   5.100  1.00 68.18           C
ATOM   2506  NZ  LYS   310      26.746 -22.066   4.195  1.00 68.18           N
ATOM   2507  C   LYS   310      21.710 -22.138   8.420  1.00 68.18           C
ATOM   2508  O   LYS   310      22.221 -22.366   9.515  1.00 68.18           O
ATOM   2509  N   THR   311      21.031 -21.004   8.173  1.00100.57           N
ATOM   2510  CA  THR   311      20.936 -19.982   9.175  1.00100.57           C
ATOM   2511  CB  THR   311      20.282 -18.722   8.686  1.00100.57           C
ATOM   2512  OG1 THR   311      18.921 -18.961   8.366  1.00100.57           O
ATOM   2513  CG2 THR   311      21.039 -18.222   7.444  1.00100.57           C
ATOM   2514  C   THR   311      20.147 -20.476  10.350  1.00100.57           C
ATOM   2515  O   THR   311      20.502 -20.202  11.494  1.00100.57           O
ATOM   2516  N   SER   312      19.061 -21.233  10.104  1.00 35.36           N
ATOM   2517  CA  SER   312      18.185 -21.667  11.160  1.00 35.36           C
ATOM   2518  CB  SER   312      16.984 -22.479  10.642  1.00 35.36           C
ATOM   2519  OG  SER   312      16.152 -21.662   9.831  1.00 35.36           O
ATOM   2520  C   SER   312      18.926 -22.545  12.118  1.00 35.36           C
ATOM   2521  O   SER   312      18.583 -22.606  13.298  1.00 35.36           O
ATOM   2522  N   ALA   313      19.947 -23.272  11.632  1.00 52.74           N
ATOM   2523  CA  ALA   313      20.687 -24.161  12.479  1.00 52.74           C
ATOM   2524  CB  ALA   313      21.741 -24.973  11.708  1.00 52.74           C
ATOM   2525  C   ALA   313      21.402 -23.382  13.542  1.00 52.74           C
ATOM   2526  O   ALA   313      21.397 -23.774  14.708  1.00 52.74           O
ATOM   2527  N   GLN   314      22.023 -22.241  13.179  1.00256.00           N
ATOM   2528  CA  GLN   314      22.790 -21.517  14.156  1.00256.00           C
ATOM   2529  CB  GLN   314      24.171 -21.045  13.661  1.00256.00           C
ATOM   2530  CG  GLN   314      25.210 -22.159  13.496  1.00256.00           C
ATOM   2531  CD  GLN   314      25.028 -22.835  12.143  1.00256.00           C
ATOM   2532  OE1 GLN   314      23.967 -23.373  11.835  1.00256.00           O
ATOM   2533  NE2 GLN   314      26.102 -22.816  11.309  1.00256.00           N
ATOM   2534  C   GLN   314      22.044 -20.293  14.586  1.00256.00           C
ATOM   2535  O   GLN   314      21.110 -19.843  13.927  1.00256.00           O
ATOM   2536  N   HIS   315      22.439 -19.736  15.748  1.00253.84           N
ATOM   2537  CA  HIS   315      21.811 -18.553  16.256  1.00253.84           C
ATOM   2538  ND1 HIS   315      23.825 -17.041  13.959  1.00253.84           N
ATOM   2539  CG  HIS   315      22.931 -16.688  14.945  1.00253.84           C
ATOM   2540  CB  HIS   315      21.652 -17.414  15.234  1.00253.84           C
ATOM   2541  NE2 HIS   315      24.665 -15.244  14.965  1.00253.84           N
ATOM   2542  CD2 HIS   315      23.460 -15.589  15.550  1.00253.84           C
ATOM   2543  CE1 HIS   315      24.842 -16.144  14.015  1.00253.84           C
ATOM   2544  C   HIS   315      20.460 -18.910  16.768  1.00253.84           C
ATOM   2545  O   HIS   315      19.959 -20.009  16.535  1.00253.84           O
ATOM   2546  N   ALA   316      19.847 -17.969  17.510  1.00239.09           N
ATOM   2547  CA  ALA   316      18.542 -18.175  18.059  1.00239.09           C
ATOM   2548  CB  ALA   316      18.462 -17.938  19.576  1.00239.09           C
ATOM   2549  C   ALA   316      17.649 -17.171  17.411  1.00239.09           C
ATOM   2550  O   ALA   316      18.104 -16.119  16.964  1.00239.09           O
ATOM   2551  N   LEU   317      16.343 -17.484  17.325  1.00233.99           N
ATOM   2552  CA  LEU   317      15.455 -16.561  16.689  1.00233.99           C
ATOM   2553  CB  LEU   317      14.131 -17.231  16.259  1.00233.99           C
ATOM   2554  CG  LEU   317      13.159 -16.390  15.398  1.00233.99           C
ATOM   2555  CD1 LEU   317      11.902 -17.211  15.072  1.00233.99           C
ATOM   2556  CD2 LEU   317      12.800 -15.028  16.023  1.00233.99           C
ATOM   2557  C   LEU   317      15.151 -15.516  17.708  1.00233.99           C
ATOM   2558  O   LEU   317      14.131 -15.574  18.393  1.00233.99           O
ATOM   2559  N   THR   318      16.054 -14.528  17.834  1.00223.89           N
ATOM   2560  CA  THR   318      15.832 -13.444  18.738  1.00223.89           C
ATOM   2561  CB  THR   318      16.386 -13.678  20.113  1.00223.89           C
ATOM   2562  OG1 THR   318      15.804 -14.839  20.688  1.00223.89           O
ATOM   2563  CG2 THR   318      16.075 -12.447  20.980  1.00223.89           C
ATOM   2564  C   THR   318      16.562 -12.280  18.162  1.00223.89           C
ATOM   2565  O   THR   318      17.492 -12.452  17.376  1.00223.89           O
ATOM   2566  N   SER   319      16.147 -11.052  18.519  1.00162.73           N
ATOM   2567  CA  SER   319      16.856  -9.922  18.008  1.00162.73           C
ATOM   2568  CB  SER   319      16.066  -8.603  18.102  1.00162.73           C
ATOM   2569  OG  SER   319      16.837  -7.529  17.583  1.00162.73           O
ATOM   2570  C   SER   319      18.088  -9.778  18.838  1.00162.73           C
ATOM   2571  O   SER   319      18.087 -10.094  20.028  1.00162.73           O
ATOM   2572  N   VAL   320      19.188  -9.315  18.215  1.00101.15           N
ATOM   2573  CA  VAL   320      20.397  -9.111  18.953  1.00101.15           C
ATOM   2574  CB  VAL   320      21.533  -9.992  18.522  1.00101.15           C
ATOM   2575  CG1 VAL   320      21.142 -11.459  18.770  1.00101.15           C
ATOM   2576  CG2 VAL   320      21.885  -9.665  17.060  1.00101.15           C
ATOM   2577  C   VAL   320      20.809  -7.704  18.690  1.00101.15           C
ATOM   2578  O   VAL   320      20.594  -7.180  17.599  1.00101.15           O
ATOM   2579  N   SER   321      21.400  -7.040  19.699  1.00147.65           N
ATOM   2580  CA  SER   321      21.808  -5.685  19.492  1.00147.65           C
ATOM   2581  CB  SER   321      22.163  -4.940  20.790  1.00147.65           C
ATOM   2582  OG  SER   321      22.555  -3.606  20.500  1.00147.65           O
ATOM   2583  C   SER   321      23.026  -5.716  18.635  1.00147.65           C
ATOM   2584  O   SER   321      23.776  -6.691  18.630  1.00147.65           O
ATOM   2585  N   ARG   322      23.241  -4.641  17.858  1.00220.22           N
ATOM   2586  CA  ARG   322      24.405  -4.591  17.029  1.00220.22           C
ATOM   2587  CB  ARG   322      24.077  -4.451  15.532  1.00220.22           C
ATOM   2588  CG  ARG   322      23.405  -5.700  14.955  1.00220.22           C
ATOM   2589  CD  ARG   322      23.031  -5.578  13.477  1.00220.22           C
ATOM   2590  NE  ARG   322      21.913  -4.598  13.383  1.00220.22           N
ATOM   2591  CZ  ARG   322      21.504  -4.142  12.163  1.00220.22           C
ATOM   2592  NH1 ARG   322      22.118  -4.584  11.027  1.00220.22           N
ATOM   2593  NH2 ARG   322      20.482  -3.240  12.081  1.00220.22           N
ATOM   2594  C   ARG   322      25.181  -3.392  17.456  1.00220.22           C
ATOM   2595  O   ARG   322      24.648  -2.286  17.530  1.00220.22           O
ATOM   2596  N   GLY   323      26.473  -3.594  17.771  1.00 89.97           N
ATOM   2597  CA  GLY   323      27.285  -2.501  18.209  1.00 89.97           C
ATOM   2598  C   GLY   323      26.999  -2.322  19.661  1.00 89.97           C
ATOM   2599  O   GLY   323      26.059  -2.910  20.193  1.00 89.97           O
ATOM   2600  N   SER   324      27.808  -1.494  20.345  1.00184.70           N
ATOM   2601  CA  SER   324      27.568  -1.275  21.737  1.00184.70           C
ATOM   2602  CB  SER   324      28.520  -2.053  22.663  1.00184.70           C
ATOM   2603  OG  SER   324      28.312  -3.450  22.520  1.00184.70           O
ATOM   2604  C   SER   324      27.798   0.174  21.996  1.00184.70           C
ATOM   2605  O   SER   324      28.415   0.871  21.193  1.00184.70           O
ATOM   2606  N   SER   325      27.277   0.671  23.131  1.00123.27           N
ATOM   2607  CA  SER   325      27.492   2.042  23.470  1.00123.27           C
ATOM   2608  CB  SER   325      26.212   2.773  23.905  1.00123.27           C
ATOM   2609  OG  SER   325      25.686   2.172  25.079  1.00123.27           O
ATOM   2610  C   SER   325      28.418   2.028  24.636  1.00123.27           C
ATOM   2611  O   SER   325      28.298   1.183  25.521  1.00123.27           O
ATOM   2612  N   LEU   326      29.397   2.950  24.653  1.00276.55           N
ATOM   2613  CA  LEU   326      30.315   2.957  25.749  1.00276.55           C
ATOM   2614  CB  LEU   326      31.785   2.803  25.321  1.00276.55           C
ATOM   2615  CG  LEU   326      32.773   2.815  26.503  1.00276.55           C
ATOM   2616  CD1 LEU   326      32.532   1.626  27.446  1.00276.55           C
ATOM   2617  CD2 LEU   326      34.229   2.902  26.015  1.00276.55           C
ATOM   2618  C   LEU   326      30.208   4.263  26.457  1.00276.55           C
ATOM   2619  O   LEU   326      30.230   5.324  25.835  1.00276.55           O
ATOM   2620  N   LYS   327      30.072   4.210  27.795  1.00208.19           N
ATOM   2621  CA  LYS   327      30.073   5.417  28.562  1.00208.19           C
ATOM   2622  CB  LYS   327      29.001   5.469  29.665  1.00208.19           C
ATOM   2623  CG  LYS   327      29.028   6.776  30.462  1.00208.19           C
ATOM   2624  CD  LYS   327      27.788   7.010  31.327  1.00208.19           C
ATOM   2625  CE  LYS   327      26.599   7.580  30.550  1.00208.19           C
ATOM   2626  NZ  LYS   327      25.455   7.800  31.463  1.00208.19           N
ATOM   2627  C   LYS   327      31.405   5.431  29.225  1.00208.19           C
ATOM   2628  O   LYS   327      31.826   4.428  29.797  1.00208.19           O
ATOM   2629  N   ILE   328      32.128   6.562  29.152  1.00117.56           N
ATOM   2630  CA  ILE   328      33.437   6.518  29.723  1.00117.56           C
ATOM   2631  CB  ILE   328      34.535   6.678  28.713  1.00117.56           C
ATOM   2632  CG2 ILE   328      34.457   8.104  28.142  1.00117.56           C
ATOM   2633  CG1 ILE   328      35.893   6.323  29.342  1.00117.56           C
ATOM   2634  CD1 ILE   328      37.013   6.148  28.318  1.00117.56           C
ATOM   2635  C   ILE   328      33.600   7.610  30.719  1.00117.56           C
ATOM   2636  O   ILE   328      33.201   8.752  30.493  1.00117.56           O
ATOM   2637  N   LEU   329      34.183   7.251  31.877  1.00181.37           N
ATOM   2638  CA  LEU   329      34.519   8.217  32.875  1.00181.37           C
ATOM   2639  CB  LEU   329      34.184   7.775  34.311  1.00181.37           C
ATOM   2640  CG  LEU   329      32.675   7.574  34.552  1.00181.37           C
ATOM   2641  CD1 LEU   329      32.386   7.149  36.001  1.00181.37           C
ATOM   2642  CD2 LEU   329      31.874   8.812  34.121  1.00181.37           C
ATOM   2643  C   LEU   329      36.001   8.330  32.766  1.00181.37           C
ATOM   2644  O   LEU   329      36.693   7.324  32.621  1.00181.37           O
ATOM   2645  N   SER   330      36.541   9.559  32.810  1.00178.83           N
ATOM   2646  CA  SER   330      37.956   9.666  32.635  1.00178.83           C
ATOM   2647  CB  SER   330      38.464  11.115  32.540  1.00178.83           C
ATOM   2648  OG  SER   330      39.873  11.129  32.369  1.00178.83           O
ATOM   2649  C   SER   330      38.617   9.020  33.801  1.00178.83           C
ATOM   2650  O   SER   330      38.154   9.125  34.937  1.00178.83           O
ATOM   2651  N   LYS   331      39.722   8.303  33.534  1.00288.53           N
ATOM   2652  CA  LYS   331      40.470   7.675  34.581  1.00288.53           C
ATOM   2653  CB  LYS   331      40.377   6.140  34.596  1.00288.53           C
ATOM   2654  CG  LYS   331      40.988   5.482  33.356  1.00288.53           C
ATOM   2655  CD  LYS   331      41.306   3.997  33.542  1.00288.53           C
ATOM   2656  CE  LYS   331      40.074   3.127  33.797  1.00288.53           C
ATOM   2657  NZ  LYS   331      39.405   2.805  32.517  1.00288.53           N
ATOM   2658  C   LYS   331      41.898   8.001  34.310  1.00288.53           C
ATOM   2659  O   LYS   331      42.255   8.362  33.190  1.00288.53           O
ATOM   2660  N   GLY   332      42.760   7.908  35.338  1.00143.59           N
ATOM   2661  CA  GLY   332      44.135   8.187  35.072  1.00143.59           C
ATOM   2662  C   GLY   332      44.942   7.136  35.750  1.00143.59           C
ATOM   2663  O   GLY   332      45.031   7.096  36.976  1.00143.59           O
ATOM   2664  N   LYS   333      45.562   6.251  34.950  1.00316.57           N
ATOM   2665  CA  LYS   333      46.395   5.239  35.518  1.00316.57           C
ATOM   2666  CB  LYS   333      45.771   3.837  35.518  1.00316.57           C
ATOM   2667  CG  LYS   333      45.587   3.242  34.121  1.00316.57           C
ATOM   2668  CD  LYS   333      45.303   1.738  34.135  1.00316.57           C
ATOM   2669  CE  LYS   333      43.934   1.380  34.716  1.00316.57           C
ATOM   2670  NZ  LYS   333      43.888   1.718  36.156  1.00316.57           N
ATOM   2671  C   LYS   333      47.611   5.168  34.663  1.00316.57           C
ATOM   2672  O   LYS   333      47.534   5.308  33.443  1.00316.57           O
ATOM   2673  N   ARG   334      48.782   4.964  35.291  1.00245.19           N
ATOM   2674  CA  ARG   334      49.978   4.870  34.517  1.00245.19           C
ATOM   2675  CB  ARG   334      51.044   5.910  34.901  1.00245.19           C
ATOM   2676  CG  ARG   334      50.629   7.347  34.575  1.00245.19           C
ATOM   2677  CD  ARG   334      51.715   8.381  34.872  1.00245.19           C
ATOM   2678  NE  ARG   334      52.781   8.214  33.845  1.00245.19           N
ATOM   2679  CZ  ARG   334      53.817   9.100  33.785  1.00245.19           C
ATOM   2680  NH1 ARG   334      53.882  10.135  34.672  1.00245.19           N
ATOM   2681  NH2 ARG   334      54.786   8.952  32.834  1.00245.19           N
ATOM   2682  C   ARG   334      50.550   3.517  34.765  1.00245.19           C
ATOM   2683  O   ARG   334      50.537   3.021  35.891  1.00245.19           O
ATOM   2684  N   GLY   335      51.052   2.872  33.697  1.00 92.97           N
ATOM   2685  CA  GLY   335      51.632   1.575  33.857  1.00 92.97           C
ATOM   2686  C   GLY   335      51.124   0.722  32.745  1.00 92.97           C
ATOM   2687  O   GLY   335      50.410   1.192  31.861  1.00 92.97           O
ATOM   2688  N   GLY   336      51.488  -0.573  32.774  1.00 40.13           N
ATOM   2689  CA  GLY   336      51.053  -1.482  31.757  1.00 40.13           C
ATOM   2690  C   GLY   336      52.013  -1.368  30.623  1.00 40.13           C
ATOM   2691  O   GLY   336      51.858  -2.021  29.593  1.00 40.13           O
ATOM   2692  N   HIS   337      53.044  -0.522  30.798  1.00243.82           N
ATOM   2693  CA  HIS   337      54.028  -0.324  29.776  1.00243.82           C
ATOM   2694  ND1 HIS   337      54.923   1.052  26.938  1.00243.82           N
ATOM   2695  CG  HIS   337      55.162   1.366  28.257  1.00243.82           C
ATOM   2696  CB  HIS   337      54.178   1.151  29.367  1.00243.82           C
ATOM   2697  NE2 HIS   337      56.975   1.905  27.027  1.00243.82           N
ATOM   2698  CD2 HIS   337      56.418   1.887  28.293  1.00243.82           C
ATOM   2699  CE1 HIS   337      56.040   1.393  26.247  1.00243.82           C
ATOM   2700  C   HIS   337      55.330  -0.784  30.341  1.00243.82           C
ATOM   2701  O   HIS   337      55.500  -0.842  31.558  1.00243.82           O
ATOM   2702  N   SER   338      56.287  -1.149  29.467  1.00162.51           N
ATOM   2703  CA  SER   338      57.545  -1.617  29.965  1.00162.51           C
ATOM   2704  CB  SER   338      58.475  -2.172  28.871  1.00162.51           C
ATOM   2705  OG  SER   338      59.696  -2.611  29.448  1.00162.51           O
ATOM   2706  C   SER   338      58.233  -0.454  30.596  1.00162.51           C
ATOM   2707  O   SER   338      58.131   0.677  30.125  1.00162.51           O
ATOM   2708  N   SER   339      58.945  -0.702  31.710  1.00149.03           N
ATOM   2709  CA  SER   339      59.619   0.388  32.342  1.00149.03           C
ATOM   2710  CB  SER   339      60.018   0.112  33.802  1.00149.03           C
ATOM   2711  OG  SER   339      58.859  -0.097  34.595  1.00149.03           O
ATOM   2712  C   SER   339      60.873   0.629  31.576  1.00149.03           C
ATOM   2713  O   SER   339      61.448  -0.291  30.996  1.00149.03           O
ATOM   2714  N   VAL   340      61.316   1.897  31.535  1.00104.16           N
ATOM   2715  CA  VAL   340      62.536   2.196  30.853  1.00104.16           C
ATOM   2716  CB  VAL   340      62.329   2.824  29.506  1.00104.16           C
ATOM   2717  CG1 VAL   340      61.590   1.818  28.606  1.00104.16           C
ATOM   2718  CG2 VAL   340      61.588   4.158  29.696  1.00104.16           C
ATOM   2719  C   VAL   340      63.261   3.189  31.694  1.00104.16           C
ATOM   2720  O   VAL   340      62.649   4.061  32.308  1.00104.16           O
ATOM   2721  N   SER   341      64.599   3.060  31.758  1.00157.01           N
ATOM   2722  CA  SER   341      65.373   4.005  32.501  1.00157.01           C
ATOM   2723  CB  SER   341      66.770   3.486  32.888  1.00157.01           C
ATOM   2724  OG  SER   341      67.479   4.473  33.623  1.00157.01           O
ATOM   2725  C   SER   341      65.553   5.178  31.596  1.00157.01           C
ATOM   2726  O   SER   341      65.452   5.051  30.376  1.00157.01           O
ATOM   2727  N   THR   342      65.807   6.368  32.168  1.00253.14           N
ATOM   2728  CA  THR   342      65.989   7.513  31.330  1.00253.14           C
ATOM   2729  CB  THR   342      64.950   8.577  31.534  1.00253.14           C
ATOM   2730  OG1 THR   342      65.067   9.582  30.538  1.00253.14           O
ATOM   2731  CG2 THR   342      65.141   9.187  32.931  1.00253.14           C
ATOM   2732  C   THR   342      67.314   8.102  31.672  1.00253.14           C
ATOM   2733  O   THR   342      67.785   7.989  32.803  1.00253.14           O
ATOM   2734  N   GLU   343      67.967   8.733  30.680  1.00 94.20           N
ATOM   2735  CA  GLU   343      69.241   9.333  30.931  1.00 94.20           C
ATOM   2736  CB  GLU   343      70.110   9.476  29.669  1.00 94.20           C
ATOM   2737  CG  GLU   343      71.475  10.116  29.933  1.00 94.20           C
ATOM   2738  CD  GLU   343      72.225  10.174  28.609  1.00 94.20           C
ATOM   2739  OE1 GLU   343      71.669   9.677  27.593  1.00 94.20           O
ATOM   2740  OE2 GLU   343      73.365  10.711  28.595  1.00 94.20           O
ATOM   2741  C   GLU   343      68.968  10.730  31.466  1.00 94.20           C
ATOM   2742  O   GLU   343      68.304  10.830  32.532  1.00 94.20           O
ATOM   2743  OXT GLU   343      69.417  11.713  30.818  1.00 94.20           O
TER    2744      GLU   343
END
